# Supplementary material for: Integration of QTL, Transcriptome and Polymorphism Studies Reveals Candidate Genes for Water Stress Response in Tomato
Source: Genes (Basel). 2020 Aug 7;11(8):900. doi: 10.3390/genes11080900 (PMC7465520; doi:10.3390/genes11080900)
Supplement: Supplementary file 1 [file genes-11-00900-s001.zip]

Archive with 11 entries (10 files):
- Diouf_supplementary/
- Diouf_supplementary/Supplemental Figure 1_4.docx
- __MACOSX/Diouf_supplementary/._Supplemental Figure 1_4.docx
- Diouf_supplementary/Table S1.docx
- __MACOSX/Diouf_supplementary/._Table S1.docx
- Diouf_supplementary/Table S4.xlsx
- __MACOSX/Diouf_supplementary/._Table S4.xlsx
- Diouf_supplementary/Table S3.xlsx
- __MACOSX/Diouf_supplementary/._Table S3.xlsx
- Diouf_supplementary/Table S2.xlsx
- __MACOSX/Diouf_supplementary/._Table S2.xlsx
