# Supplementary material for: Integration of QTL, Transcriptome and Polymorphism Studies Reveals Candidate Genes for Water Stress Response in Tomato
Source: Genes (Basel). 2020 Aug 7;11(8):900. doi: 10.3390/genes11080900 (PMC7465520; doi:10.3390/genes11080900)
Supplement: Supplementary file 1 [file genes-11-00900-s001.zip › Diouf_supplementary/Table S4.xlsx]

## Sheet: SuppTab4_CandidateGenes
	Table S4: Candidate genes under the WD responsive QTLs. The genes presented in this table are all the DEG under the QTLs regions with their Spearman correlation between the estimated allelic effect of the QTL and the expression level in control, WD or the delta expression level (expression in WD – expression in control). The functional annotation of the genes was retrieved from the reference anno…
	QTL_name	Candidate genes	Chromosome	Start2.5	End2.5	r2 (expression in control)	r2 (expression in WD)	r2 (delta expression)	Annotation
	Firm1.1	Solyc01g006690	1	1267165	1270752	0.0952380952380952	-0.523809523809524	-0.357142857142857	Unknown Protein (AHRD V1)
	Firm1.1	Solyc01g006720	1	1301729	1309554	0.761904761904762	0.380952380952381	-0.0476190476190476	ABC transporter G family member 22 (AHRD V1 ***- AB22G_ARATH); contains Interpro domain(s) IPR013525 ABC-2 type transporter
	Firm1.1	Solyc01g006790	1	1360587	1361317	0.714285714285714	0	-0.547619047619048	Unknown Protein (AHRD V1)
	Firm1.1	Solyc01g006830	1	1399451	1402397	0.571428571428572	0.738095238095238	0	Os02g0200800 protein (Fragment) (AHRD V1 *-*- Q0E303_ORYSJ); contains Interpro domain(s) IPR009675 Targeting for Xklp2
	Firm1.1	Solyc01g006930	1	1506539	1511917	-0.476190476190476	-0.547619047619048	0.214285714285714	Nuclear transcription factor Y subunit A-2 (AHRD V1 **** B6SM21_MAIZE); contains Interpro domain(s) IPR001289 CCAAT-binding transcription factor, subunit B
	Firm1.1	Solyc01g006940	1	1512591	1515492	-0.0476190476190476	-0.30952380952381	-0.119047619047619	Poly(U)-binding-splicing factor PUF60 (AHRD V1 *--* PUF60_BOVIN); contains Interpro domain(s) IPR003954 RNA recognition, region 1
	Firm1.1	Solyc01g006950	1	1516340	1518150	-0.761904761904762	0.30952380952381	0.619047619047619	Syntaxin (AHRD V1 ***- Q6X9V9_HORVD); contains Interpro domain(s) IPR010989 t-SNARE
	Firm1.1	Solyc01g007000	1	1567768	1569141	-0.142857142857143	0.857142857142857	0.857142857142857	U-box domain-containing protein (AHRD V1 ***- D7LU64_ARALY); contains Interpro domain(s) IPR003613 U box domain
	Firm1.1	Solyc01g007020	1	1576697	1578207	-0.0476190476190476	0.357142857142857	0.547619047619048	U-box domain-containing protein (AHRD V1 ***- D7LU64_ARALY); contains Interpro domain(s) IPR003613 U box domain
	Firm1.1	Solyc01g007030	1	1583240	1584704	0.0952380952380952	0.595238095238095	0.357142857142857	U-box domain-containing protein (AHRD V1 ***- D7LU64_ARALY); contains Interpro domain(s) IPR016024 Armadillo-type fold
	Firm1.1	Solyc01g007100	1	1654055	1658743	0.357142857142857	0.690476190476191	0.19047619047619	Digalactosyldiacylglycerol synthase 1, chloroplastic (AHRD V1 ***- DGDG1_LOTJA); contains Interpro domain(s) IPR001296 Glycosyl transferase, group 1
	Firm1.1	Solyc01g007110	1	1660222	1663543	0.0238095238095238	0.333333333333333	0.595238095238095	NC domain-containing protein (AHRD V1 **-- D7LZP9_ARALY); contains Interpro domain(s) IPR007053 NC
	Firm1.1	Solyc01g007220	1	1800921	1801986	0.261904761904762	0.428571428571429	0.357142857142857	NHL1 (Fragment) (AHRD V1 **-- B0LZM3_ARATH); contains Interpro domain(s) IPR010847 Harpin-induced 1
	Firm1.1	Solyc01g007260	1	1820455	1824077	-0.5	0.380952380952381	0.523809523809524	Os04g0416500 protein (Fragment) (AHRD V1 ***- Q0JDA8_ORYSJ); contains Interpro domain(s) IPR004176 Clp, N-terminal
	Firm1.1	Solyc01g007610	1	1879619	1881527	0.80952380952381	0.285714285714286	-0.428571428571429	30S ribosomal protein S3 chloroplastic (AHRD V1 ***- D3WBD9_9BORA); contains Interpro domain(s) IPR005704 Ribosomal protein S3, bacterial
	Firm1.1	Solyc01g007690	1	1897089	1898250	0.119047619047619	0.880952380952381	0.404761904761905	Unknown Protein (AHRD V1)
	Firm1.1	Solyc01g007770	1	1927149	1927875	-0.80952380952381	0.714285714285714	0.80952380952381	Genomic DNA chromosome 5 P1 clone MHF15 (AHRD V1 ***- Q9FNI0_ARATH)
	Firm1.1	Solyc01g007900	1	2095959	2102818	0.666666666666667	-0.30952380952381	-0.666666666666667	Tobamovirus multiplication protein (Fragment) (AHRD V1 ***- B0ZZ80_ARAHY); contains Interpro domain(s) IPR009457 Protein of unknown function DUF1084
	Firm1.1	Solyc01g007980	1	2161571	2164368	-0.428571428571429	0.571428571428572	0.476190476190476	RLK, Receptor like protein, putative resistance protein with an antifungal domain
	Firm1.1	Solyc01g008130	1	2274518	2283875	0.0714285714285714	0.452380952380952	0.333333333333333	DEP domain-containing protein 1B (AHRD V1 *--- DEP1B_HUMAN); contains Interpro domain(s) IPR006869 Protein of unknown function DUF547
	Firm1.1	Solyc01g008210	1	2350183	2350964	0.0238095238095238	0.619047619047619	0.595238095238095	Unknown Protein (AHRD V1)
	Firm1.1	Solyc01g008230	1	2359382	2360678	-0.30952380952381	-0.333333333333333	-0.0714285714285714	TCP family transcription factor (AHRD V1 *-** A6MCZ2_9ORYZ); contains Interpro domain(s) IPR005333 Transcription factor, TCP
	Firm1.1	Solyc01g008350	1	2472569	2476248	-0.428571428571429	0.428571428571429	0.142857142857143	DNAJ heat shock N-terminal domain-containing protein-like (AHRD V1 ***- Q5QMD6_ORYSJ)
	Firm1.1	Solyc01g008510	1	2618547	2619169	0.404761904761905	0.380952380952381	0.0238095238095238	Photosystem II 5 kDa protein, chloroplastic (AHRD V1 *-*- PST2_GOSHI)
	Firm1.1	Solyc01g008600	1	2684942	2688779	-0.166666666666667	-0.428571428571429	-0.214285714285714	Zinc finger CCCH domain-containing protein 53 (AHRD V1 ***- C3H53_ORYSJ); contains Interpro domain(s) IPR000571 Zinc finger, CCCH-type
	Firm1.1	Solyc01g008770	1	2797441	2815705	0.285714285714286	0.166666666666667	-0.238095238095238	Rho GTPase activating protein 12 (AHRD V1 *--* Q6P4P5_DANRE); contains Interpro domain(s) IPR000198 RhoGAP
	Firm1.1	Solyc01g008850	1	2877780	2883889	-0.214285714285714	0.333333333333333	0.523809523809524	CBL-interacting protein kinase 18 (AHRD V1 ***- C4P7W7_VITVI); contains Interpro domain(s) IPR002290 Serine/threonine protein kinase
	Firm1.1	Solyc01g008910	1	2935721	2937612	0.952380952380953	-0.476190476190476	-0.785714285714286	Scarecrow transcription factor family protein (AHRD V1 **-* D7MIP9_ARALY); contains Interpro domain(s) IPR005202 GRAS transcription factor
	Firm1.1	Solyc01g008920	1	2941572	2947566	0.0952380952380952	0.523809523809524	0.30952380952381	NAD dependent epimerase/dehydratase family protein expressed (AHRD V1 **-- Q10L97_ORYSJ); contains Interpro domain(s) IPR013120 Male sterility, NAD-binding
	Firm1.1	Solyc01g008970	1	2988194	2990000	-0.333333333333333	0.0238095238095238	0.5	Heterogeneous nuclear ribonucleoprotein A3-like protein 2 (AHRD V1 *--- B6TV58_MAIZE); contains Interpro domain(s) IPR000504 RNA recognition motif, RNP-1
	Firm1.1	Solyc01g009020	1	3021936	3024369	0.0476190476190476	-0.523809523809524	-0.19047619047619	Cysteine proteinase inhibitor (AHRD V1 **** Q2VY67_9ERIC); contains Interpro domain(s) IPR000010 Proteinase inhibitor I25, cystatin
	Firm11.2	Solyc11g011590	11	4649132	4650450	0.166666666666667	0.0476190476190476	-0.214285714285714	FIP1 (AHRD V1 **-- B6U778_MAIZE); contains Interpro domain(s) IPR004182 GRAM
	Firm11.2	Solyc11g011890	11	4830659	4831399	-0.523809523809524	0.0952380952380952	0.5	Zinc finger protein 7 (AHRD V1 ***- B6U8J3_MAIZE); contains Interpro domain(s) IPR007087 Zinc finger, C2H2-type
	Firm11.2	Solyc11g011910	11	4841188	4847641	0.357142857142857	-0.523809523809524	-0.595238095238095	Transmembrane 9 superfamily protein member 1 (AHRD V1 ***- B6T9C2_MAIZE); contains Interpro domain(s) IPR004240 Nonaspanin (TM9SF)
	Firm11.2	Solyc11g011930	11	4860240	4865923	-0.476190476190476	-0.0238095238095238	0.404761904761905	Isocitrate dehydrogenase (AHRD V1 ***- D2D324_GOSHI); contains Interpro domain(s) IPR004790 Isocitrate dehydrogenase NADP-dependent, eukaryotic
	Firm11.2	Solyc11g011960	11	4912805	4919067	0.19047619047619	0.285714285714286	0.285714285714286	UTP-glucose 1 phosphate uridylyltransferase (AHRD V1 ***- B3VDY8_EUCGR); contains Interpro domain(s) IPR016267 UTP--glucose-1-phosphate uridylyltransferase, subgroup
	Firm11.2	Solyc11g012040	11	4974117	4979592	0.119047619047619	-0.666666666666667	-0.547619047619048	Cysteine-type endopeptidase/ ubiquitin thiolesterase (AHRD V1 **-- B6TDL6_MAIZE)
	Firm11.2	Solyc11g012190	11	5108252	5112002	-0.404761904761905	0.30952380952381	0.30952380952381	Mannan endo-1 4-beta-mannosidase (AHRD V1 ***- D2S259_HALTV); contains Interpro domain(s) IPR013781 Glycoside hydrolase, subgroup, catalytic core
	Firm11.2	Solyc11g012280	11	5141697	5145240	0.523809523809524	0.642857142857143	-0.333333333333333	Unknown Protein (AHRD V1)
	Firm11.2	Solyc11g012290	11	5148298	5151054	-0.476190476190476	0	0.0476190476190476	SWIB/MDM2 domain containing protein (AHRD V1 *-*- B6TD34_MAIZE); contains Interpro domain(s) IPR019835 SWIB domain
	Firm11.2	Solyc11g012410	11	5242451	5246401	-0.142857142857143	-0.0476190476190476	0.0238095238095238	Inositol monophosphatase 3 (AHRD V1 ***- B6TEX0_MAIZE); contains Interpro domain(s) IPR000760 Inositol monophosphatase
	Firm11.2	Solyc11g012480	11	5312806	5318311	-0.19047619047619	0.761904761904762	0.380952380952381	Thymidine kinase (AHRD V1 ***- B9IH47_POPTR); contains Interpro domain(s) IPR001267 Thymidine kinase
	Firm11.2	Solyc11g012500	11	5326716	5327739	-0.142857142857143	0.0239525252382652	0	Unknown Protein (AHRD V1)
	Firm11.2	Solyc11g012510	11	5329768	5331396	-0.0714285714285714	-0.690476190476191	-0.452380952380952	GRAS family transcription factor (AHRD V1 **-- B9IH45_POPTR); contains Interpro domain(s) IPR005202 GRAS transcription factor
	Firm11.2	Solyc11g012520	11	5340283	5340663	-0.0476190476190476	-0.0476190476190476	0	Unknown Protein (AHRD V1)
	Firm11.2	Solyc11g012540	11	5353456	5355147	0.404761904761905	-0.142857142857143	-0.19047619047619	F-box family protein (AHRD V1 ***- B9GFB6_POPTR); contains Interpro domain(s) IPR001810 Cyclin-like F-box
	Firm11.2	Solyc11g012670	11	5440678	5442747	-0.738095238095238	0.452380952380952	0.666666666666667	Pentatricopeptide repeat-containing protein (AHRD V1 ***- D7MRC5_ARALY); contains Interpro domain(s) IPR002625 Smr protein/MutS2 C-terminal
	Firm11.2	Solyc11g012730	11	5491671	5492554	-0.142857142857143	0.380952380952381	0.30952380952381	Thioredoxin domain-containing protein 9 (AHRD V1 ***- B5XD78_SALSA); contains Interpro domain(s) IPR012335 Thioredoxin fold
	Firm11.2	Solyc11g012780	11	5553665	5553925	-0.214285714285714	-0.333333333333333	-0.0952380952380952	C2 domain containing protein (AHRD V1 ***- Q2A9R2_BRAOL)
	Firm11.2	Solyc11g012850	11	5644237	5648033	-0.238095238095238	0.0476190476190476	-0.0238095238095238	Chlorophyllide a oxygenase (AHRD V1 ***- B6TZB6_MAIZE); contains Interpro domain(s) IPR013626 Pheophorbide a oxygenase
	Firm11.2	Solyc11g012860	11	5649548	5653623	0.428571428571429	0.5	0.380952380952381	Filament-like plant protein (Fragment) (AHRD V1 ***- FPP_SOLLC); contains Interpro domain(s) IPR008587 Protein of unknown function DUF869, plant
	Firm11.2	Solyc11g012870	11	5656257	5659159	-0.547619047619048	0.5	0.452380952380952	LysM domain containing protein (AHRD V1 *-*- Q2R2V0_ORYSJ); contains Interpro domain(s) IPR002482 Peptidoglycan-binding Lysin subgroup
	Firm11.2	Solyc11g012920	11	5707278	5715062	-0.0476190476190476	0.238095238095238	0.30952380952381	AT4G08310 protein (Fragment) (AHRD V1 ***- B9DFL6_ARATH); contains Interpro domain(s) IPR019098 Histone chaperone domain CHZ
	Firm11.2	Solyc11g012970	11	5799780	5805190	0.666666666666667	0.595238095238095	0.285714285714286	Aminoacylase-1 (AHRD V1 ***- B6TNG9_MAIZE); contains Interpro domain(s) IPR010159 N-acyl-L-amino-acid amidohydrolase
	Firm11.2	Solyc11g012980	11	5825005	5825664	0.428571428571429	-0.666666666666667	-0.642857142857143	Ethylene-responsive transcription factor 9 (AHRD V1 *-*- ERF80_ARATH); contains Interpro domain(s) IPR001471 Pathogenesis-related transcriptional factor and ERF, DNA-binding
	Firm11.2	Solyc11g013020	11	5885626	5887917	0.0714285714285714	0.476190476190476	0.166666666666667	Unknown Protein (AHRD V1)
	Firm11.2	Solyc11g013030	11	5889556	5897829	0.452380952380952	-0.285714285714286	-0.547619047619048	Exoribonuclease R (AHRD V1 *--- C2FY16_9SPHI); contains Interpro domain(s) IPR001900 Ribonuclease II and R
	Firm11.2	Solyc11g013150	11	6017978	6019441	-0.238095238095238	-0.333333333333333	-0.142857142857143	GRAS family transcription factor (AHRD V1 **-- B9H7C5_POPTR); contains Interpro domain(s) IPR005202 GRAS transcription factor
	Firm11.2	Solyc11g013300	11	6250399	6253767	-0.142857142857143	0.714285714285714	0.5	Thaumatin-like protein 12104-13574 (AHRD V1 **-- Q9CA24_ARATH); contains Interpro domain(s) IPR001938 Thaumatin, pathogenesis-related
	Firm11.2	Solyc11g013470	11	6496469	6499311	0.619047619047619	-0.166666666666667	-0.19047619047619	Auxin response factor 17 (Fragment) (AHRD V1 *-*- D3K083_ARATH)
	Firm11.2	Solyc11g013760	11	7141588	7146007	0.333333333333333	-0.452380952380952	-0.595238095238095	Unknown Protein (AHRD V1)
	Firm11.2	Solyc11g013820	11	7240916	7242814	0.19047619047619	-0.547619047619048	-0.571428571428572	Phosphatidylinositol-4-phosphate 5-kinase family protein (AHRD V1 *-*- D7L328_ARALY)
	Firm11.2	Solyc11g017000	11	7712545	7725625	0.619047619047619	-0.214285714285714	-0.5	Os01g0873900 protein (Fragment) (AHRD V1 *-*- Q0JHA9_ORYSJ); contains Interpro domain(s) IPR007700 Protein of unknown function DUF668
	Firm11.2	Solyc11g017010	11	7760827	7764617	-0.142857142857143	-0.738095238095238	-0.452380952380952	Sucrose transporter (AHRD V1 ***- A8E0N3_TOBAC); contains Interpro domain(s) IPR005989 Sucrose/H+ symporter, plant
	Firm11.2	Solyc11g017200	11	8016371	8020103	-0.571428571428572	0.547619047619048	0.547619047619048	TPR repeat (AHRD V1 *--- Q31NR5_SYNE7); contains Interpro domain(s) IPR011990 Tetratricopeptide-like helical
	Firm11.2	Solyc11g017270	11	8140406	8143583	0.119047619047619	0.119047619047619	0.166666666666667	Receptor like kinase, RLK
	Firm11.2	Solyc11g017440	11	8383387	8384626	-0.404761904761905	0.619047619047619	0.714285714285714	Snakin-2 (AHRD V1 ***- B5AGT4_SOLTU); contains Interpro domain(s) IPR003854 Gibberellin regulated protein
	Firm11.2	Solyc11g017460	11	8409733	8419900	-0.142857142857143	-0.761904761904762	-0.428571428571429	C2 domain-containing protein (AHRD V1 ***- D7KUJ4_ARALY); contains Interpro domain(s) IPR011989 Armadillo-like helical
	Firm11.2	Solyc11g017470	11	8422146	8423170	0.261904761904762	-0.380952380952381	-0.476190476190476	NAC domain protein IPR003441 (AHRD V1 ***- B9GU14_POPTR); contains Interpro domain(s) IPR003441 No apical meristem (NAM) protein
	Firm11.2	Solyc11g018500	11	8620702	8629947	-0.571428571428572	-0.666666666666667	0.0714285714285714	Beta-galactosidase (AHRD V1 ***- B9GU11_POPTR); contains Interpro domain(s) IPR001944 Glycoside hydrolase, family 35
	Firm11.2	Solyc11g018680	11	8955424	8956296	-0.19047619047619	-0.904761904761905	-0.833333333333333	ABC transporter G family member 25 (AHRD V1 ***- AB25G_ARATH); contains Interpro domain(s) IPR013525 ABC-2 type transporter
	Firm11.2	Solyc11g018690	11	8960496	8964403	0.0238095238095238	-0.785714285714286	-0.833333333333333	ABC transporter G family member 25 (AHRD V1 ***- AB25G_ARATH); contains Interpro domain(s) IPR003439 ABC transporter-like
	Firm11.2	Solyc11g020040	11	10015582	10019521	0.571428571428572	-0.19047619047619	-0.547619047619048	Chaperone DnaK (AHRD V1 ***- Q1SKX2_MEDTR); contains Interpro domain(s) IPR012725 Chaperone DnaK
	Firm11.2	Solyc11g020100	11	10137088	10139788	-0.0476190476190476	-0.642857142857143	-0.19047619047619	Cc-nbs-lrr, resistance protein
	Firm11.2	Solyc11g020230	11	10541737	10544073	0.166666666666667	-0.404761904761905	-0.571428571428572	Pto-like, Serine/threonine kinase protein, resistance protein
	Firm11.2	Solyc11g020280	11	10675530	10678517	-0.119047619047619	0.714285714285714	0.476190476190476	Receptor like kinase, RLK
	Firm11.2	Solyc11g020330	11	10856316	10856888	-0.214285714285714	-0.285714285714286	-0.285714285714286	class IV heat shock protein (AHRD V1 ***- B6TXB5_MAIZE); contains Interpro domain(s) IPR002068 Heat shock protein Hsp20
	Firm11.2	Solyc11g020610	11	11747788	11752875	-0.285714285714286	0.476190476190476	0.404761904761905	Neutral invertase like protein (AHRD V1 ***- Q67XD9_ARATH); contains Interpro domain(s) IPR006937 Plant neutral invertase
	Firm11.2	Solyc11g020670	11	11820759	11821883	-0.214285714285714	-0.738095238095238	-0.5	TCP family transcription factor (AHRD V1 *-** A6MCZ2_9ORYZ); contains Interpro domain(s) IPR005333 Transcription factor, TCP
	Firm11.2	Solyc11g020990	11	13167991	13169189	-0.5	-0.738095238095238	-0.285714285714286	Proteinase inhibitor II (AHRD V1 ***- B3F0C1_TOBAC); contains Interpro domain(s) IPR003465 Proteinase inhibitor I20, Pin2
	Firm11.2	Solyc11g021060	11	13312553	13313384	0.571428571428572	0	-0.0952380952380952	Proteinase inhibitor (AHRD V1 ***- Q40378_NICAL); contains Interpro domain(s) IPR003465 Proteinase inhibitor I20, Pin2
	Firm11.2	Solyc11g022460	11	13928879	13931184	0.142857142857143	-0.714285714285714	-0.595238095238095	Phosphoribosylanthranilate transferase like protein (AHRD V1 **-- Q84TJ7_ARATH); contains Interpro domain(s) IPR018029 C2 membrane targeting protein
	Firm11.2	Solyc11g027830	11	19000792	19004641	-0.404761904761905	-0.214285714285714	0	Unknown Protein (AHRD V1); contains Interpro domain(s) IPR003111 Peptidase S16, lon N-terminal
	Firm11.2	Solyc11g027880	11	19100991	19104060	-0.476190476190476	-0.0476190476190476	0.333333333333333	Phosphatidylinositol transfer protein SFH5 (AHRD V1 *--- SFH5_YARLI); contains Interpro domain(s) IPR001251 Cellular retinaldehyde-binding/triple function, C-terminal
	Firm11.2	Solyc11g028010	11	19906279	19909609	0.642857142857143	-0.357142857142857	-0.642857142857143	GTPase IMAP family member 7 (AHRD V1 *--- C3KGZ8_ANOFI); contains Interpro domain(s) IPR006703 AIG1
	Firm11.2	Solyc11g028100	11	20162515	20164605	0.5	-0.214285714285714	-0.595238095238095	Elongation factor 1-gamma (AHRD V1 ***- B7SDI2_ORYSJ); contains Interpro domain(s) IPR001662 Translation elongation factor EF1B, gamma chain, conserved
	Firm11.2	Solyc11g039910	11	40985113	40985814	0.142857142857143	-0.0476190476190476	-0.142857142857143	Mitochondrial import inner membrane translocase subunit Tim17 (AHRD V1 ***- B6TP97_MAIZE); contains Interpro domain(s) IPR003397 Mitochondrial inner membrane translocase complex, subunit Tim17/22
	Firm11.2	Solyc11g040050	11	40024447	40028245	0.619047619047619	-0.357142857142857	-0.547619047619048	RNA binding protein (AHRD V1 *--* B8C201_THAPS); contains Interpro domain(s) IPR012677 Nucleotide-binding, alpha-beta plait
	Firm11.2	Solyc11g040180	11	39214219	39232913	0	-0.547619047619048	-0.595238095238095	mRNA-capping enzyme subunit alpha (AHRD V1 **** B6JYQ9_SCHJY); contains Interpro domain(s) IPR001339 mRNA capping enzyme
	Firm11.2	Solyc11g040390	11	37715584	37726562	-0.261904761904762	0.333333333333333	0.547619047619048	Aspartokinase-homoserine dehydrogenase (AHRD V1 ***- O63067_SOYBN); contains Interpro domain(s) IPR011147 Bifunctional aspartokinase/homoserine dehydrogenase I
	Firm11.2	Solyc11g042460	11	36504584	36510819	0.142857142857143	-0.666666666666667	-0.476190476190476	Non-lysosomal glucosylceramidase (AHRD V1 ***- B9SS77_RICCO); contains Interpro domain(s) IPR014551 Beta-glucosidase, GBA2 type
	Firm11.2	Solyc11g042620	11	35645795	35656331	-0.119047619047619	-0.357142857142857	-0.166666666666667	Nuclear transport factor 2 (NTF2)-like protein (AHRD V1 ***- Q67TV5_ORYSJ); contains Interpro domain(s) IPR009959 Protein of unknown function DUF1486
	Firm11.2	Solyc11g043130	11	33532054	33548491	0.0238095238095238	-0.0238095238095238	-0.333333333333333	Phosphatidylinositol 4-kinase (AHRD V1 ***- D7KE30_ARALY); contains Interpro domain(s) IPR015433 Phosphatidylinositol Kinase
	Firm11.2	Solyc11g044510	11	32553978	32555063	-0.30952380952381	-0.714285714285714	-0.476190476190476	Unknown Protein (AHRD V1)
	Firm11.2	Solyc11g045100	11	31776037	31781286	0.642857142857143	-0.476190476190476	-0.595238095238095	Unknown Protein (AHRD V1)
	Firm11.2	Solyc11g045130	11	31703498	31704322	0.404761904761905	-0.476190476190476	-0.595238095238095	CCR4-NOT transcription complex subunit 7 (AHRD V1 ***- B4FG48_MAIZE); contains Interpro domain(s) IPR006941 Ribonuclease CAF1
	Firm11.2	Solyc11g045190	11	31493503	31500408	0.214285714285714	0.238095238095238	0.0714285714285714	ATP-dependent RNA helicase (AHRD V1 *-*- C2LJD4_PROMI); contains Interpro domain(s) IPR011545 DNA/RNA helicase, DEAD/DEAH box type, N-terminal
	Firm11.2	Solyc11g045250	11	31356638	31370457	0.30952380952381	-0.30952380952381	-0.714285714285714	N-acetylated alpha-linked acidic dipeptidase 2 (AHRD V1 **-- Q3UZV6_MOUSE); contains Interpro domain(s) IPR007484 Peptidase M28
	Firm11.2	Solyc11g051160	11	17716423	17718460	0.285714285714286	-0.523809523809524	-0.738095238095238	Phosphatidylinositol transfer protein SFH5 (AHRD V1 *--- C5JFB2_AJEDS); contains Interpro domain(s) IPR001251 Cellular retinaldehyde-binding/triple function, C-terminal
	FW11.3	Solyc11g069800	11	54429028	54430560	-0.142857142857143	-0.285714285714286	-0.0714285714285714	cytochrome P450
	FW11.3	Solyc11g069850	11	54478231	54481292	-0.107142857142857	0.571428571428571	0.214285714285714	Telomere repeat-binding protein 4 (AHRD V1 *-*- TRP4_ARATH); contains Interpro domain(s) IPR001005 SANT, DNA-binding
	FW11.3	Solyc11g069890	11	54501584	54506346	0.214285714285714	-0.5	-0.5	BEL1-like homeodomain protein 8 (AHRD V1 *--- BLH8_ARATH); contains Interpro domain(s) IPR006563 POX
	FW11.3	Solyc11g069960	11	54560213	54563169	0.642857142857143	0.321428571428571	-0.178571428571429	Receptor like kinase, RLK
	FW11.3	Solyc11g070030	11	54591888	54597480	0.678571428571428	-0.142857142857143	-0.821428571428571	NADH-quinone oxidoreductase subunit B (AHRD V1 ***- D3SFJ4_THISK); contains Interpro domain(s) IPR006138 NADH:ubiquinone oxidoreductase, 20 kDa subunit
	FW11.3	Solyc11g070060	11	54610400	54616034	0.321428571428571	0.0714285714285714	-0.571428571428571	DUF866 domain protein (AHRD V1 **-- A1C7N7_ASPCL); contains Interpro domain(s) IPR008584 Protein of unknown function DUF866, eukaryotic
	FW11.3	Solyc11g070100	11	54634568	54639038	-0.107142857142857	0.428571428571428	-0.214285714285714	Early flowering 3 (AHRD V1 ***- Q6UEI3_MESCR)
	FW11.3	Solyc11g070110	11	54639947	54645583	0.107142857142857	0.321428571428571	-0.107142857142857	Epsin (AHRD V1 *-*- D3BQV6_POLPA); contains Interpro domain(s) IPR001026 Epsin, N-terminal
	FW11.3	Solyc11g070130	11	54655309	54657842	0.5	0.535714285714286	0.0357142857142857	Profilin (AHRD V1 ***- Q8VWR0_SOLLC); contains Interpro domain(s) IPR005455 Profilin, plant
	FW11.3	Solyc11g071270	11	54800949	54808782	-0.107142857142857	-0.178571428571429	-0.428571428571428	Class E vacuolar protein-sorting machinery protein HSE1 (AHRD V1 *--- HSE1_USTMA); contains Interpro domain(s) IPR018205 VHS subgroup
	FW11.3	Solyc11g071280	11	54809918	54813405	-0.714285714285714	-0.357142857142857	0.214285714285714	Branched-chain amino acid aminotransferase like protein (AHRD V1 **** Q0WW83_ARATH); contains Interpro domain(s) IPR001544 Aminotransferase, class IV
	FW11.3	Solyc11g071290	11	54819572	54826199	-0.642857142857143	-0.0357142857142857	0.25	Alcohol dehydrogenase (AHRD V1 **** Q43169_SOLTU); contains Interpro domain(s) IPR002085 Alcohol dehydrogenase superfamily, zinc-containing
	FW11.3	Solyc11g071340	11	54853863	54858597	-0.214285714285714	-0.214285714285714	-0.214285714285714	ABI3-interacting protein 2 (Fragment) (AHRD V1 *-*- A7Y4P0_PINSY); contains Interpro domain(s) IPR012474 Frigida-like
	FW11.3	Solyc11g071510	11	54961415	54965868	-0.75	-0.392857142857143	0	Glycosyl hydrolase (Fragment) (AHRD V1 *-*- D9ZCE7_9CARY)
	FW11.3	Solyc11g071620	11	55041360	55048950	-0.642857142857143	0.142857142857143	0.285714285714286	Aldehyde oxidase (AHRD V1 ***- Q9FV25_SOLLC); contains Interpro domain(s) IPR016208 Aldehyde oxidase/xanthine dehydrogenase
	FW11.3	Solyc11g071660	11	55070867	55072474	0.571428571428571	-0.321428571428571	-0.357142857142857	NF-kappa-B-activating protein (AHRD V1 *--- NKAP_HUMAN); contains Interpro domain(s) IPR009269 Protein of unknown function DUF926
	FW11.3	Solyc11g071740	11	55137762	55138367	0.642857142857143	0.214285714285714	-0.392857142857143	Calmodulin-like protein (AHRD V1 ***- Q0VJ70_DATME); contains Interpro domain(s) IPR011992 EF-Hand type
	FW11.3	Solyc11g071750	11	55139663	55140013	0.5	0.571428571428571	0.285714285714286	Calmodulin-like protein (AHRD V1 ***- Q0VJ70_DATME); contains Interpro domain(s) IPR011992 EF-Hand type
	FW11.3	Solyc11g071760	11	55141877	55142473	0.428571428571428	0.357142857142857	0	Calmodulin-like protein (AHRD V1 ***- Q0VJ70_DATME); contains Interpro domain(s) IPR018248 EF hand
	FW11.3	Solyc11g071850	11	55199925	55200995	-0.321428571428571	0.357142857142857	0.392857142857143	AT5G22070 protein (Fragment) (AHRD V1 ***- B9DHZ2_ARATH); contains Interpro domain(s) IPR004949 Protein of unknown function DUF266, plant
	FW11.3	Solyc11g071920	11	55240769	55250182	-0.571428571428571	-0.571428571428571	0.107142857142857	Serine/threonine-protein phosphatase (AHRD V1 ***- D7LGU6_ARALY); contains Interpro domain(s) IPR012391 Serine/threonine protein phosphatase, BSU1
	FW11.3	Solyc11g072190	11	55417534	55420879	0.321428571428571	0.321428571428571	-0.25	Elongation factor beta-1 (AHRD V1 ***- A2YPM1_ORYSI); contains Interpro domain(s) IPR014038 Translation elongation factor EF1B, beta and delta chains, guanine nucleotide exchange
	FW11.3	Solyc11g072260	11	55467256	55469941	-0.0714285714285714	0.285714285714286	0.0357142857142857	40S ribosomal protein S13 (AHRD V1 ***- D7LRU2_ARALY); contains Interpro domain(s) IPR000589 Ribosomal protein S15
	FW11.3	Solyc11g072310	11	55508878	55511276	-0.821428571428571	-0.178571428571429	-0.0714285714285714	Gibberellin 20-oxidase-3 (AHRD V1 **** Q9ZPP2_SOLLC); contains Interpro domain(s) IPR005123 Oxoglutarate and iron-dependent oxygenase
	FW11.3	Solyc11g072420	11	55584398	55608741	0.0357142857142857	-0.25	-0.357142857142857	RNA ligase isoform 2 (Fragment) (AHRD V1 **-* Q0WZC1_WHEAT)
	FW11.3	Solyc11g072480	11	55668685	55672102	0.428571428571428	0.785714285714285	0.214285714285714	Senescence-associated protein (AHRD V1 ***- B6T9C5_MAIZE); contains Interpro domain(s) IPR000301 Tetraspanin, subgroup
	FW11.3	Solyc11g072510	11	55704538	55707728	-0.464285714285714	0.178571428571429	0.0714285714285714	Cinnamoyl-CoA reductase (AHRD V1 **** C3VPA5_9ERIC); contains Interpro domain(s) IPR016040 NAD(P)-binding domain
	Leaf11.1	Solyc11g067190	11	52941789	52947166	-0.333333333333333	-0.476190476190476	0.119047619047619	Fatty acyl coA reductase (AHRD V1 ***- Q8L4M0_WHEAT); contains Interpro domain(s) IPR013120 Male sterility, NAD-binding
	Leaf11.1	Solyc11g067280	11	53014722	53018230	-0.142857142857143	0.238095238095238	0.238095238095238	MYB-CC type transfactor (AHRD V1 **-- Q3LHL3_SOLTU); contains Interpro domain(s) IPR006447 Myb-like DNA-binding region, SHAQKYF class
	Leaf11.1	Solyc11g067300	11	53032612	53039972	-0.595238095238095	0.476190476190476	0.476190476190476	Lipid A export ATP-binding/permease protein msbA (AHRD V1 *--- MSBA_CHRVO); contains Interpro domain(s) IPR003439 ABC transporter-like
	Leaf11.1	Solyc11g068360	11	53107890	53111372	0.0714285714285714	0.0476190476190476	-0.0476190476190476	Cc-nbs-lrr, resistance protein
	Leaf11.1	Solyc11g068380	11	53136774	53137620	-0.214285714285714	-0.380952380952381	-0.0238095238095238	Unknown Protein (AHRD V1)
	Leaf11.1	Solyc11g068390	11	53139026	53139520	-0.119047619047619	-0.523809523809524	-0.119047619047619	Unknown Protein (AHRD V1)
	Leaf11.1	Solyc11g068400	11	53140489	53143776	-0.214285714285714	-0.0952380952380952	-0.119047619047619	Ubiquinol-cytochrome C reductase (AHRD V1 ***- D6BQN0_9ROSI); contains Interpro domain(s) IPR008027 Ubiquinol-cytochrome C reductase, UQCRX/QCR9-like
	Leaf11.1	Solyc11g068420	11	53147058	53149333	-0.523809523809524	-0.238095238095238	0.19047619047619	Ribosomal protein (AHRD V1 ***- Q6ER67_ORYSJ); contains Interpro domain(s) IPR002143 Ribosomal protein L1
	Leaf11.1	Solyc11g068430	11	53154630	53155004	-0.404761904761905	-0.0238095238095238	0.142857142857143	Ferredoxin (AHRD V1 ***- Q9AUE1_IMPBA); contains Interpro domain(s) IPR010241 Ferredoxin [2Fe-2S], plant
	Leaf11.1	Solyc11g068440	11	53170046	53173336	0.452380952380952	-0.0952380952380952	-0.142857142857143	Glucan endo-1 3-beta-glucosidase 7 (AHRD V1 ***- B6T478_MAIZE); contains Interpro domain(s) IPR000490 Glycoside hydrolase, family 17
	Leaf11.1	Solyc11g068480	11	53191216	53194134	-0.428571428571429	0.357142857142857	0.476190476190476	DNA polymerase epsilon subunit 3 (AHRD V1 *-*- B6TCI2_MAIZE); contains Interpro domain(s) IPR003958 Transcription factor CBF/NF-Y/archaeal histone
	Leaf11.1	Solyc11g068490	11	53195029	53195217	-0.476190476190476	0.404761904761905	0.476190476190476	cDNA clone J013021P22 full insert sequence (AHRD V1 ***- B7EAV4_ORYSJ)
	Leaf11.1	Solyc11g068510	11	53213179	53214729	-0.142857142857143	0.142857142857143	0.0476190476190476	F1F0-ATPase inhibitor protein (AHRD V1 ***- D7LJ04_ARALY)
	Leaf11.1	Solyc11g068530	11	53226485	53227462	-0.0714285714285714	-0.214285714285714	-0.0952380952380952	Genomic DNA chromosome 5 P1 clone MWD9 (AHRD V1 *-*- Q9FMR2_ARATH)
	Leaf11.1	Solyc11g068540	11	53230361	53236610	0.238095238095238	0	-0.452380952380952	N-carbamoylputrescine amidase (AHRD V1 **-- D3NU88_AZOS1); contains Interpro domain(s) IPR003010 Nitrilase/cyanide hydratase and apolipoprotein N-acyltransferase IPR017755 N-carbamoylputrescine amidase
	Leaf11.1	Solyc11g068550	11	53239797	53240363	0.357142857142857	-0.166666666666667	-0.261904761904762	Os12g0119800 protein (Fragment) (AHRD V1 ***- Q0IQI1_ORYSJ); contains Interpro domain(s) IPR010847 Harpin-induced 1
	Leaf11.1	Solyc11g068620	11	53267076	53269318	0.523809523809524	0.0714285714285714	-0.261904761904762	NAC-domain protein (AHRD V1 ***- Q9SXQ0_TOBAC); contains Interpro domain(s) IPR003441 No apical meristem (NAM) protein
	Leaf11.1	Solyc11g068640	11	53277419	53286441	0.261904761904762	0.166666666666667	0.333333333333333	Os11g0175900 protein (Fragment) (AHRD V1 ***- Q0IU89_ORYSJ); contains Interpro domain(s) IPR016024 Armadillo-type fold
	Leaf11.1	Solyc11g068650	11	53287786	53297103	-0.30952380952381	0.738095238095238	0.619047619047619	Predicted nucleoside-diphosphate-sugar epimerase (AHRD V1 *--- B4RH55_PHEZH); contains Interpro domain(s) IPR009367 Protein of unknown function DUF1022
	Leaf11.1	Solyc11g068660	11	53299277	53304099	-0.261904761904762	-0.285714285714286	0.0714285714285714	OTU domain containing protein (AHRD V1 *-*- D3BI79_POLPA); contains Interpro domain(s) IPR003323 Ovarian tumour, otubain
	Leaf11.1	Solyc11g068670	11	53304848	53314836	0.166666666666667	0.5	0.119047619047619	Nicalin (AHRD V1 ***- B4FZF8_MAIZE); contains Interpro domain(s) IPR008710 Nicastrin
	Leaf11.1	Solyc11g068680	11	53319244	53322614	-0.19047619047619	0.0952380952380952	0.0952380952380952	Genomic DNA chromosome 5 P1 clone MWD9 (AHRD V1 ***- Q9FMR8_ARATH)
	Leaf11.1	Solyc11g068690	11	53323858	53329296	-0.404761904761905	0.119047619047619	-0.0476190476190476	Lrr, resistance protein fragment
	Leaf11.1	Solyc11g068710	11	53338463	53339068	0.404761904761905	-0.19047619047619	-0.428571428571429	F-box family protein (AHRD V1 ***- B9MYU0_POPTR)
	Leaf11.1	Solyc11g068720	11	53352238	53355895	0.0238095238095238	0.619047619047619	0.0952380952380952	Os04g0625000 protein (Fragment) (AHRD V1 *-*- Q0J9Y7_ORYSJ)
	Leaf11.1	Solyc11g068730	11	53362887	53367504	-0.0476190476190476	-0.0238095238095238	-0.261904761904762	Nitrilase 4A (AHRD V1 ***- Q5QGZ8_LUPAN); contains Interpro domain(s) IPR003010 Nitrilase/cyanide hydratase and apolipoprotein N-acyltransferase
	Leaf11.1	Solyc11g068770	11	53407077	53407934	0.261904761904762	-0.0952380952380952	-0.19047619047619	CCR4-NOT transcription complex subunit 7 (AHRD V1 ***- B4FG48_MAIZE); contains Interpro domain(s) IPR006941 Ribonuclease CAF1
	Leaf11.1	Solyc11g068790	11	53417783	53419785	-0.214285714285714	-0.571428571428572	-0.380952380952381	Chromosome 20 open reading frame 108 ortholog (AHRD V1 *--- A1A4K7_BOVIN); contains Interpro domain(s) IPR009688 Protein of unknown function DUF1279
	Leaf11.1	Solyc11g068800	11	53420617	53425308	-0.0714285714285714	0.19047619047619	0.380952380952381	Transcription factor (E2F) (AHRD V1 ***- Q9FNS0_CHERU); contains Interpro domain(s) IPR015633 E2F Family
	Leaf11.1	Solyc11g068830	11	53436155	53440870	-0.142857142857143	0.357142857142857	0.619047619047619	Orotidine 5&apos-phosphate decarboxylase (Orotate phosphoribosyltransferase) (AHRD V1 **** C4QAV6_SCHMA); contains Interpro domain(s) IPR001754 Orotidine 5'-phosphate decarboxylase, core
	Leaf11.1	Solyc11g068890	11	53460693	53461322	0.285714285714286	0.285714285714286	0.0714285714285714	NHL1 (Fragment) (AHRD V1 **-- B0LZK8_ARATH); contains Interpro domain(s) IPR010847 Harpin-induced 1
	Leaf11.1	Solyc11g068900	11	53469042	53469812	0.380952380952381	0.5	-0.142857142857143	Harpin-induced protein 1 containing protein expressed (AHRD V1 *-*- Q2RAC3_ORYSJ); contains Interpro domain(s) IPR010847 Harpin-induced 1
	Leaf11.1	Solyc11g068910	11	53472264	53475097	-0.333333333333333	-0.0476190476190476	0.285714285714286	Methyl binding domain protein (Fragment) (AHRD V1 *--- B9HAA5_POPTR); contains Interpro domain(s) IPR001739 Methyl-CpG DNA binding
	Leaf11.1	Solyc11g068950	11	53499605	53504338	0.285714285714286	0.0238095238095238	-0.214285714285714	BEL1-like homeodomain protein 1 (AHRD V1 **-- BLH1_ARATH); contains Interpro domain(s) IPR006563 POX
	Leaf11.1	Solyc11g068960	11	53531668	53538095	0.142857142857143	0.119047619047619	-0.119047619047619	Uncharacterized basic helix-loop-helix protein At1g64625 (AHRD V1 *--- Y1462_ARATH); contains Interpro domain(s) IPR001092 Basic helix-loop-helix dimerisation region bHLH
	Leaf11.1	Solyc11g068980	11	53558110	53560511	0.404761904761905	-0.0238095238095238	-0.0714285714285714	Mitochondrial import inner membrane translocase subunit tim22 (AHRD V1 ***- B6U2A3_MAIZE); contains Interpro domain(s) IPR003397 Mitochondrial inner membrane translocase complex, subunit Tim17/22
	Leaf11.1	Solyc11g069000	11	53568625	53573952	-0.30952380952381	0.214285714285714	0.285714285714286	T-complex protein 1 subunit beta (AHRD V1 ***- B6T8X5_MAIZE); contains Interpro domain(s) IPR012716 T-complex protein 1, beta subunit
	Leaf11.1	Solyc11g069010	11	53575699	53579690	0.119047619047619	0.0952380952380952	0.166666666666667	Alpha-L-fucosidase 1 (AHRD V1 ***- D7LIF4_ARALY); contains Interpro domain(s) IPR000933 Glycoside hydrolase, family 29
	Leaf11.1	Solyc11g069020	11	53580355	53583165	0.357142857142857	-0.142857142857143	-0.714285714285714	Cc-nbs-lrr, resistance protein
	Leaf11.1	Solyc11g069040	11	53611558	53620026	-0.142857142857143	-0.0238095238095238	0.261904761904762	Lactoylglutathione lyase (AHRD V1 **** B5XCC9_SALSA); contains Interpro domain(s) IPR004361 Glyoxalase I
	Leaf11.1	Solyc11g069050	11	53626572	53633178	0.19047619047619	-0.357142857142857	-0.452380952380952	4-coumarate-coa ligase (AHRD V1 **** B9N213_POPTR); contains Interpro domain(s) IPR000873 AMP-dependent synthetase and ligase
	Leaf11.1	Solyc11g069070	11	53659049	53661455	0.142857142857143	0.690476190476191	0.238095238095238	Metal ion binding protein (AHRD V1 *-*- B6U064_MAIZE); contains Interpro domain(s) IPR006121 Heavy metal transport/detoxification protein
	Leaf11.1	Solyc11g069090	11	53675936	53679271	0.476190476190476	0.166666666666667	-0.333333333333333	ATP-binding cassette protein (AHRD V1 ***- C0NDN3_AJECG); contains Interpro domain(s) IPR003439 ABC transporter-like
	Leaf11.1	Solyc11g069150	11	53750995	53754833	-0.476190476190476	0.0714285714285714	0.357142857142857	Proteasome subunit beta type (AHRD V1 ***- B9IKM7_POPTR); contains Interpro domain(s) IPR016295 Proteasome endopeptidase complex, beta subunit
	Leaf11.1	Solyc11g069160	11	53759724	53771836	0.119047619047619	0.119047619047619	-0.166666666666667	Sumo ligase (AHRD V1 *--- Q1DH57_AEDAE); contains Interpro domain(s) IPR004181 Zinc finger, MIZ-type
	Leaf11.1	Solyc11g069180	11	53809179	53816307	-0.166666666666667	-0.0714285714285714	0.333333333333333	Isovaleryl-CoA dehydrogenase (AHRD V1 ***- Q0MX57_BETVU); contains Interpro domain(s) IPR009100 Acyl-CoA dehydrogenase/oxidase, middle and N-terminal
	Leaf11.1	Solyc11g069190	11	53817628	53826053	-0.261904761904762	0.619047619047619	0.5	Auxin response factor 4 (AHRD V1 **** Q2LAI9_SOLLC); contains Interpro domain(s) IPR011525 Aux/IAA-ARF-dimerisation IPR003340 Transcriptional factor B3
	Leaf11.1	Solyc11g069250	11	53883444	53885301	0.0476190476190476	-0.285714285714286	-0.142857142857143	Fasciclin-like arabinogalactan protein (AHRD V1 ***- D5KXI3_9MYRT); contains Interpro domain(s) IPR000782 FAS1 domain
	Leaf11.1	Solyc11g069270	11	53900203	53906734	0.404761904761905	0.428571428571429	-0.30952380952381	Beta-galactosidase (AHRD V1 ***- Q9LLT0_SOLLC); contains Interpro domain(s) IPR001944 Glycoside hydrolase, family 35
	Leaf11.1	Solyc11g069280	11	53907174	53908658	-0.0238095238095238	-0.452380952380952	-0.30952380952381	Root cap protein 1 (Fragment) (AHRD V1 *-*- Q1HVB0_MESVI); contains Interpro domain(s) IPR009646 Root cap
	Leaf11.1	Solyc11g069290	11	53912281	53917824	-0.214285714285714	-0.595238095238095	-0.5	Glutamine amidotransferase subunit pdxT (AHRD V1 ***- B6SNW4_MAIZE); contains Interpro domain(s) IPR002161 SNO glutamine amidotransferase
	Leaf11.1	Solyc11g069310	11	53923685	53926700	0.404761904761905	0.5	0.119047619047619	Serine/threonine-protein kinase-like protein (AHRD V1 ***- Q8LPG6_ARATH); contains Interpro domain(s) IPR002290 Serine/threonine protein kinase
	Leaf11.1	Solyc11g069330	11	53935887	53937305	0.238095238095238	0.214285714285714	-0.142857142857143	Arabidopsis thaliana genomic DNA chromosome 5 P1 clone MOK16 (AHRD V1 **-- Q9LYW6_ARATH)
	Leaf11.1	Solyc11g069370	11	53970507	53975505	-0.404761904761905	-0.238095238095238	-0.0238095238095238	Holliday junction ATP-dependent DNA helicase ruvB (AHRD V1 **** D0N0A1_PHYIN); contains Interpro domain(s) IPR010339 TIP49, C-terminal
	Leaf11.1	Solyc11g069380	11	53979824	53985919	-0.19047619047619	-0.619047619047619	-0.428571428571429	4-hydroxy-3-methylbut-2-en-1-yl diphosphate synthase (AHRD V1 ***- A9ZN14_HEVBR); contains Interpro domain(s) IPR017178 4-hydroxy-3-methylbut-2-en-1-yl diphosphate synthase, atypical
	Leaf11.1	Solyc11g069420	11	54002606	54003031	-0.333333333333333	0.166666666666667	-0.119047619047619	Genomic DNA chromosome 5 P1 clone MUP24 (AHRD V1 -**- Q9FF54_ARATH)
	Leaf11.1	Solyc11g069430	11	54011293	54013963	-0.0238095238095238	-0.19047619047619	0.0952380952380952	Aquaporin 1 (AHRD V1 ***- Q9M4T0_ALLCE); contains Interpro domain(s) IPR012269 Aquaporin
	Leaf11.1	Solyc11g069440	11	54022721	54023221	-0.285714285714286	-0.19047619047619	0.142857142857143	Ribosomal protein L12 (AHRD V1 ***- A8J597_CHLRE); contains Interpro domain(s) IPR000911 Ribosomal protein L11
	Leaf11.1	Solyc11g069450	11	54032089	54032610	0.119047619047619	-0.0952380952380952	-0.261904761904762	Arabidopsis thaliana genomic DNA chromosome 5 P1 clone MOK16 (AHRD V1 **-- Q9LYW2_ARATH); contains Interpro domain(s) IPR007608 Protein of unknown function DUF584
	Leaf11.1	Solyc11g069460	11	54046873	54053147	0.476190476190476	-0.0952380952380952	-0.428571428571429	DsRNA-binding protein 2 (AHRD V1 ***- D7LHN0_ARALY); contains Interpro domain(s) IPR001159 Double-stranded RNA binding
	Leaf11.1	Solyc11g069470	11	54067259	54072771	0.261904761904762	0.523809523809524	0.142857142857143	Class III homeodomain-leucine zipper (AHRD V1 ***- Q1WD30_GINBI); contains Interpro domain(s) IPR013978 MEKHLA
	Leaf11.1	Solyc11g069490	11	54084703	54095894	0.261904761904762	0.19047619047619	-0.214285714285714	Serine/threonine-protein phosphatase 6 regulatory subunit 3 (AHRD V1 *-*- SAPS3_CHICK); contains Interpro domain(s) IPR007587 SIT4 phosphatase-associated protein
	Leaf11.1	Solyc11g069500	11	54104934	54108069	0	-0.30952380952381	-0.30952380952381	Auxin response factor 16 (AHRD V1 ***- D9IVB4_SOLLC); contains Interpro domain(s) IPR010525 Auxin response factor
	Leaf11.1	Solyc11g069510	11	54124622	54128116	0.166666666666667	0.333333333333333	0.119047619047619	GATA transcription factor 9 (AHRD V1 *-*- B6STZ1_MAIZE); contains Interpro domain(s) IPR000679 Zinc finger, GATA-type
	Leaf11.1	Solyc11g069530	11	54141317	54151471	-0.380952380952381	0	0.476190476190476	Kinase-START 1 (Fragment) (AHRD V1 *--- B9UY89_LOPEL); contains Interpro domain(s) IPR009769 Protein of unknown function DUF1336
	Leaf11.1	Solyc11g069540	11	54159125	54163021	-0.119047619047619	-0.0476190476190476	0	Solute carrier family 35 member E3 (AHRD V1 **-- S35E3_DANRE); contains Interpro domain(s) IPR004853 Protein of unknown function DUF250
	Leaf11.1	Solyc11g069570	11	54189529	54193187	0.285714285714286	-0.19047619047619	-0.214285714285714	Cytokinin riboside 5&apos;-monophosphate phosphoribohydrolase LOG (AHRD V1 **-- LOG_ORYSJ); contains Interpro domain(s) IPR005269 Conserved hypothetical protein CHP00730
	Leaf11.1	Solyc11g069580	11	54209574	54213723	-0.30952380952381	0	0.0714285714285714	Cyclic nucleotide gated channel (AHRD V1 ***- A9CRE4_MALDO); contains Interpro domain(s) IPR000595 Cyclic nucleotide-binding
	Leaf11.1	Solyc11g069600	11	54231913	54237114	0.214285714285714	0.214285714285714	-0.0476190476190476	Inter-alpha-trypsin inhibitor heavy chain H4 (AHRD V1 *--- ITIH4_HUMAN); contains Interpro domain(s) IPR002035 von Willebrand factor, type A
	Leaf11.1	Solyc11g069620	11	54262517	54266331	0.357142857142857	0.214285714285714	-0.166666666666667	Cc-nbs-lrr, resistance protein
	Leaf11.1	Solyc11g069640	11	54271866	54274489	0.30952380952381	0.547619047619048	0.19047619047619	Carbonic anhydrase family protein (AHRD V1 ***- D7KHY6_ARALY); contains Interpro domain(s) IPR018340 Carbonic anhydrase, CAH1-like
	Leaf11.1	Solyc11g069650	11	54286127	54286740	0.523809523809524	0.261904761904762	-0.261904761904762	Unknown Protein (AHRD V1)
	Leaf11.1	Solyc11g069660	11	54287954	54290581	-0.238095238095238	0.0238095238095238	0.30952380952381	Nbs-lrr, resistance protein
	Leaf11.1	Solyc11g069690	11	54300109	54305861	-0.333333333333333	-0.452380952380952	-0.119047619047619	Protein disulfide isomerase (AHRD V1 ***- Q5EUD4_MAIZE); contains Interpro domain(s) IPR013766 Thioredoxin domain
	Leaf11.1	Solyc11g069700	11	54308350	54310013	0.333333333333333	0.476190476190476	0.0714285714285714	Elongation factor 1-alpha (AHRD V1 ***- P93769_TOBAC); contains Interpro domain(s) IPR004539 Translation elongation factor EF1A, eukaryotic and archaeal
	Leaf11.1	Solyc11g069710	11	54310842	54319192	-0.476190476190476	0.30952380952381	0.30952380952381	ABC transporter G family member 3 (AHRD V1 ***- AB3G_ARATH); contains Interpro domain(s) IPR013525 ABC-2 type transporter
	Leaf11.1	Solyc11g069730	11	54336424	54336750	0.428571428571429	-0.285714285714286	-0.428571428571429	Unknown Protein (AHRD V1)
	Leaf11.1	Solyc11g069790	11	54418951	54423859	0.0476190476190476	0.0476190476190476	0.0952380952380952	chaperonin (AHRD V1 ***- B2IXD2_NOSP7); contains Interpro domain(s) IPR001844 Chaperonin Cpn60
	Leaf11.1	Solyc11g069800	11	54429028	54430560	0.166666666666667	0.119047619047619	-0.261904761904762	cytochrome P450
	Leaf3.1	Solyc03g113890	3	63935776	63936468	0.595238095238095	0.214285714285714	-0.261904761904762	Zinc finger protein 6 (AHRD V1 *-*- B6T066_MAIZE); contains Interpro domain(s) IPR007087 Zinc finger, C2H2-type
	Leaf3.1	Solyc03g113900	3	63938421	63944006	0.0714285714285714	-0.166666666666667	-0.0952380952380952	Alpha mannosidase-like protein (AHRD V1 **** B0CY43_LACBS); contains Interpro domain(s) IPR001382 Glycoside hydrolase, family 47
	Leaf3.1	Solyc03g113910	3	63948891	63951267	0.428571428571429	0.119047619047619	-0.357142857142857	Gibberellin-regulated protein 2 (AHRD V1 *--- B6SKV6_MAIZE); contains Interpro domain(s) IPR003854 Gibberellin regulated protein
	Leaf3.1	Solyc03g113930	3	63978540	63979106	0.166666666666667	0.238095238095238	-0.0476190476190476	class IV heat shock protein (AHRD V1 ***- B6T3F5_MAIZE); contains Interpro domain(s) IPR002068 Heat shock protein Hsp20
	Leaf3.1	Solyc03g113950	3	64002926	64005753	-0.476190476190476	0.380952380952381	0.428571428571429	Calmodulin-binding protein (AHRD V1 **** Q9FKL6_ARATH); contains Interpro domain(s) IPR012416 Calmodulin binding protein-like
	Leaf3.1	Solyc03g113970	3	64027073	64032915	0.595238095238095	0.428571428571429	-0.166666666666667	Calmodulin binding protein (AHRD V1 **** B6TKI3_MAIZE); contains Interpro domain(s) IPR012416 Calmodulin binding protein-like
	Leaf3.1	Solyc03g113980	3	64037111	64040407	0.19047619047619	0.0476190476190476	0.261904761904762	Calmodulin-binding protein (AHRD V1 **** Q9FKL6_ARATH); contains Interpro domain(s) IPR012416 Calmodulin binding protein-like
	Leaf3.1	Solyc03g113990	3	64041396	64043907	-0.690476190476191	-0.285714285714286	0.523809523809524	Uncharacterized conserved protein (AHRD V1 **-- Q0IAV1_SYNS3); contains Interpro domain(s) IPR007263 Putative thiol-disulphide oxidoreductase DCC
	Leaf3.1	Solyc03g114000	3	64049406	64051651	0.0714285714285714	0.261904761904762	0.19047619047619	LIM domain protein (AHRD V1 **-- Q306K1_BRANA); contains Interpro domain(s) IPR001781 Zinc finger, LIM-type
	Leaf3.1	Solyc03g114020	3	64058817	64060043	-0.857142857142857	0	0.333333333333333	Genomic DNA chromosome 5 P1 clone MQB2 (AHRD V1 **-- Q9FM06_ARATH)
	Leaf3.1	Solyc03g114030	3	64069990	64076765	-0.0714285714285714	-0.523809523809524	-0.428571428571429	Nucleobase ascorbate transporter (AHRD V1 **-* B9I369_POPTR); contains Interpro domain(s) IPR006043 Xanthine/uracil/vitamin C permease
	Leaf3.1	Solyc03g114060	3	64101593	64108408	-0.0238095238095238	0.119047619047619	-0.0952380952380952	Os02g0742100 protein (Fragment) (AHRD V1 *-*- Q0DXN7_ORYSJ); contains Interpro domain(s) IPR001025 Bromo adjacent region
	Leaf3.1	Solyc03g114070	3	64110442	64118342	0.880952380952381	0.857142857142857	-0.214285714285714	Rac-like GTP-binding protein 4 (AHRD V1 **-- B6TYX5_MAIZE); contains Interpro domain(s) IPR003578 Ras small GTPase, Rho type
	Leaf3.1	Solyc03g114090	3	64132425	64133363	-0.738095238095238	-0.571428571428572	0.523809523809524	RING finger protein (AHRD V1 ***- C6EUD3_SOYBN); contains Interpro domain(s) IPR018957 Zinc finger, C3HC4 RING-type
	Leaf3.1	Solyc03g114100	3	64135197	64135574	0.0238095238095238	-0.30952380952381	-0.523809523809524	AT3g15630/MSJ11_3 (AHRD V1 ***- Q9LW16_ARATH)
	Leaf3.1	Solyc03g114110	3	64136405	64142250	-0.619047619047619	0.261904761904762	0.476190476190476	Cyclic nucleotide gated channel (AHRD V1 **** A9CRE4_MALDO); contains Interpro domain(s) IPR000595 Cyclic nucleotide-binding
	Leaf3.1	Solyc03g114120	3	64146514	64147543	0.5	-0.19047619047619	-0.357142857142857	Ribonuclease III (AHRD V1 ***- D9Y3M1_9BURK); contains Interpro domain(s) IPR000999 Ribonuclease III
	Leaf3.1	Solyc03g114130	3	64150051	64150476	-0.119047619047619	0.119047619047619	0.0476190476190476	NHL repeat-containing protein-like (AHRD V1 ***- Q6Z2V7_ORYSJ)
	Leaf3.1	Solyc03g114150	3	64169757	64174273	0.285714285714286	0.428571428571429	0.238095238095238	Aldehyde dehydrogenase (AHRD V1 **** Q1AFF6_9ROSI); contains Interpro domain(s) IPR015590 Aldehyde dehydrogenase
	Leaf3.1	Solyc03g114160	3	64176752	64178800	-0.547619047619048	0.0476190476190476	0.523809523809524	U-box domain-containing protein (AHRD V1 ***- D7KBV1_ARALY); contains Interpro domain(s) IPR011989 Armadillo-like helical
	Leaf3.1	Solyc03g114170	3	64182351	64186112	0.166666666666667	0.428571428571429	0	Deleted in split hand/splt foot protein 1 (AHRD V1 ***- D2XQ35_IPOBA); contains Interpro domain(s) IPR007834 DSS1/SEM1
	Leaf3.1	Solyc03g114210	3	64203776	64208133	0.666666666666667	0.547619047619048	-0.0476190476190476	Protein kinase (AHRD V1 **** Q9FGB1_ARATH); contains Interpro domain(s) IPR015783 ATMRK serine/threonine protein kinase-like
	Leaf3.1	Solyc03g114230	3	64219356	64220189	-0.311382828097447	0.452380952380952	0.571428571428572	BHLH transcription factor (AHRD V1 **** A9JX09_ORYSJ); contains Interpro domain(s) IPR011598 Helix-loop-helix DNA-binding
	Leaf3.1	Solyc03g114240	3	64274281	64276572	0.523809523809524	0.357142857142857	-0.285714285714286	BURP domain-containing protein (Fragment) (AHRD V1 *--- C1PI55_ARATH); contains Interpro domain(s) IPR004873 BURP
	Leaf3.1	Solyc03g114250	3	64280852	64282780	-0.80952380952381	-0.619047619047619	-0.0238095238095238	Phosphoglycerate mutase family protein (AHRD V1 **-- B6TTB7_MAIZE); contains Interpro domain(s) IPR013078 Phosphoglycerate mutase
	Leaf3.1	Solyc03g114310	3	64321774	64326555	-0.523809523809524	-0.714285714285714	0.142857142857143	Protein-tyrosine kinase 6 (AHRD V1 **** PTK6_HUMAN); contains Interpro domain(s) IPR002290 Serine/threonine protein kinase
	Leaf3.1	Solyc03g114320	3	64330893	64334240	0.666666666666667	0.0476190476190476	-0.904761904761905	Kinesin light chain (AHRD V1 ***- B6SPN7_MAIZE); contains Interpro domain(s) IPR011990 Tetratricopeptide-like helical
	Leaf3.1	Solyc03g114330	3	64339278	64344391	0.5	0.452380952380952	-0.428571428571429	Peroxin Pex14 (AHRD V1 *-*- Q9FT86_ARATH); contains Interpro domain(s) IPR006785 Peroxisome membrane anchor protein Pex14p, N-terminal
	Leaf3.1	Solyc03g114340	3	64347674	64353153	-0.880952380952381	0.0476190476190476	0.619047619047619	1-deoxy-D-xylulose-5-phosphate reductoisomerase (AHRD V1 **** Q947C3_SOLLC); contains Interpro domain(s) IPR003821 1-deoxy-D-xylulose 5-phosphate reductoisomerase
	Leaf3.1	Solyc03g114350	3	64355556	64356425	-0.380952380952381	-0.0238095238095238	0.404761904761905	Unknown Protein (AHRD V1); contains Interpro domain(s) IPR012442 Protein of unknown function DUF1645
	Leaf3.1	Solyc03g114360	3	64368999	64371205	-0.285714285714286	0.238095238095238	0.261904761904762	Poly polymerase catalytic domain containing protein expressed (AHRD V1 **-- Q84T80_ORYSJ); contains Interpro domain(s) IPR012317 Poly(ADP-ribose) polymerase, catalytic region
	Leaf3.1	Solyc03g114370	3	64372152	64379297	0.166666666666667	-0.166666666666667	-0.238095238095238	Atp-dependent RNA helicase (AHRD V1 **** B8BY61_THAPS); contains Interpro domain(s) IPR011545 DNA/RNA helicase, DEAD/DEAH box type, N-terminal
	Leaf3.1	Solyc03g114380	3	64382412	64387464	0.476190476190476	0.142857142857143	-0.404761904761905	Kinesin family protein (AHRD V1 *-*- C5FSE4_NANOT); contains Interpro domain(s) IPR001752 Kinesin, motor region
	Leaf3.1	Solyc03g114390	3	64390432	64391265	0.452380952380952	0.452380952380952	-0.119047619047619	Plant-specific domain TIGR01570 family protein (AHRD V1 ***- B6U2A5_MAIZE); contains Interpro domain(s) IPR006460 Protein of unknown function DUF617, plant
	Leaf3.1	Solyc03g114410	3	64406405	64420946	0.285714285714286	-0.0952380952380952	-0.404761904761905	G-patch domain-containing protein (AHRD V1 *-*- C5GVR1_AJEDR); contains Interpro domain(s) IPR011666 Protein of unknown function DUF1604
	Leaf3.1	Solyc03g114430	3	64426990	64427319	0.476190476190476	0.595238095238095	0.30952380952381	Unknown Protein (AHRD V1)
	Leaf3.1	Solyc03g114450	3	64448248	64451515	-0.928571428571429	-0.761904761904762	0.5	Extracellular calcium sensing receptor (AHRD V1 ***- C7BCU7_LIQFO); contains Interpro domain(s) IPR001763 Rhodanese-like
	Leaf3.1	Solyc03g114470	3	64464843	64469393	-0.0952380952380952	-0.142857142857143	-0.0238095238095238	Heat shock protein DnaJ domain protein (AHRD V1 **-- D7DZS3_NOSA0)
	Leaf3.1	Solyc03g114520	3	64497568	64501012	0.142857142857143	-0.0476190476190476	-0.261904761904762	Kinetochore protein (AHRD V1 ***- D0FYH3_NICTO); contains Interpro domain(s) IPR008685 Centromere protein Mis12
	Leaf3.1	Solyc03g114530	3	64502672	64504111	0.238095238095238	0.333333333333333	0.142857142857143	Strictosidine synthase family protein (AHRD V1 ***- D7LVM7_ARALY); contains Interpro domain(s) IPR004141 Strictosidine synthase
	Leaf3.1	Solyc03g114560	3	64512634	64513982	0.523809523809524	0.428571428571429	-0.0714285714285714	Strictosidine synthase family protein (AHRD V1 ***- D7LVM7_ARALY); contains Interpro domain(s) IPR004141 Strictosidine synthase
	Leaf3.1	Solyc03g114580	3	64520115	64530361	-0.142857142857143	-0.166666666666667	0.0952380952380952	Uridine kinase (AHRD V1 *-*- C3SA58_BRADI); contains Interpro domain(s) IPR000764 Uridine kinase
	Leaf3.1	Solyc03g114600	3	64539642	64541385	-0.0238095238095238	0.523809523809524	0.30952380952381	LAG1 longevity assurance homolog 2 (AHRD V1 **-- C1BLI2_OSMMO); contains Interpro domain(s) IPR006634 TRAM, LAG1 and CLN8 homology
	Leaf3.1	Solyc03g114640	3	64558680	64571165	-0.30952380952381	-0.357142857142857	-0.0476190476190476	Signal peptide peptidase SppA type (AHRD V1 ***- Q01NK5_SOLUE); contains Interpro domain(s) IPR004635 Peptidase S49, SppA
	Leaf3.1	Solyc03g114660	3	64575377	64578037	0.119047619047619	-0.285714285714286	-0.380952380952381	Pentatricopeptide repeat-containing protein (AHRD V1 ***- D7KGE6_ARALY); contains Interpro domain(s) IPR002885 Pentatricopeptide repeat
	Leaf3.1	Solyc03g114670	3	64579143	64583487	0.0476190476190476	0.357142857142857	0.285714285714286	Unknown Protein (AHRD V1)
	Leaf3.1	Solyc03g114680	3	64583707	64587510	-0.0238095238095238	0.214285714285714	0.19047619047619	RING finger protein 13 (AHRD V1 *-*- RNF13_BOVIN); contains Interpro domain(s) IPR018957 Zinc finger, C3HC4 RING-type
	Leaf3.1	Solyc03g114690	3	64588466	64594255	0.523809523809524	-0.0714285714285714	-0.523809523809524	Wd-40 repeat-containing protein (AHRD V1 *--- B8C836_THAPS); contains Interpro domain(s) IPR017986 WD40 repeat, region
	Leaf3.1	Solyc03g114710	3	64608324	64610059	-0.238095238095238	0.142857142857143	0.19047619047619	Glucosyltransferase (AHRD V1 **** B5MGN9_PHYAM); contains Interpro domain(s) IPR002213 UDP-glucuronosyl/UDP-glucosyltransferase
	Leaf3.1	Solyc03g114720	3	64625014	64631112	-0.166666666666667	0.404761904761905	0.142857142857143	Transcription factor BIM2 (AHRD V1 *-** B6SVP6_MAIZE); contains Interpro domain(s) IPR011598 Helix-loop-helix DNA-binding
	Leaf3.1	Solyc03g114730	3	64634363	64639483	0.285714285714286	-0.142857142857143	-0.357142857142857	Os03g0169000 protein (Fragment) (AHRD V1 ***- Q0DUS7_ORYSJ); contains Interpro domain(s) IPR004348 Protein of unknown function DUF246, plant
	Leaf3.1	Solyc03g114750	3	64654027	64655106	0.785714285714286	0.119047619047619	-0.261904761904762	Unknown Protein (AHRD V1)
	Leaf3.1	Solyc03g114760	3	64658138	64662583	0.547619047619048	0.5	-0.0476190476190476	TMV-MP30 binding protein 2C (AHRD V1 **-* Q8S556_TOBAC)
	Leaf3.1	Solyc03g114770	3	64662733	64664213	0.523809523809524	-0.0952380952380952	-0.452380952380952	Unknown Protein (AHRD V1)
	Leaf3.1	Solyc03g114780	3	64667359	64681442	-0.380952380952381	-0.380952380952381	0.0952380952380952	Predicted ATP-dependent RNA helicase (AHRD V1 **** Q2U083_ASPOR); contains Interpro domain(s) IPR011545 DNA/RNA helicase, DEAD/DEAH box type, N-terminal
	Leaf3.1	Solyc03g114790	3	64682329	64685041	-0.428571428571429	-0.595238095238095	0.166666666666667	N(4)-(Beta-N-acetylglucosaminyl)-L-asparaginase (AHRD V1 **** ASPG_ELIMR); contains Interpro domain(s) IPR000246 Peptidase T2, asparaginase 2
	Leaf3.1	Solyc03g114800	3	64687085	64688035	0.333333333333333	-0.19047619047619	-0.238095238095238	Sulfotransferase family protein (AHRD V1 **** D7LZW5_ARALY); contains Interpro domain(s) IPR000863 Sulfotransferase
	Leaf3.1	Solyc03g114830	3	64698963	64705289	0.261904761904762	-0.5	-0.452380952380952	MADS box transcription factor (AHRD V1 ***- Q9SBQ1_PETHY); contains Interpro domain(s) IPR002487 Transcription factor, K-box
	Leaf3.1	Solyc03g114840	3	64714623	64720929	-0.142857142857143	-0.19047619047619	-0.547619047619048	MADS box transcription factor 11 (AHRD V1 **** D9IFM5_ONCHC); contains Interpro domain(s) IPR002100 Transcription factor, MADS-box IPR002487 Transcription factor, K-box
	Leaf3.1	Solyc03g114850	3	64743705	64749187	0.380952380952381	-0.119047619047619	-0.380952380952381	Squamosa promoter binding protein 3 (AHRD V1 *-*- Q1MU26_PHYPA); contains Interpro domain(s) IPR004333 Transcription factor, SBP-box
	Leaf3.1	Solyc03g114890	3	64770618	64772462	-0.19047619047619	-0.285714285714286	-0.357142857142857	COBRA-like protein (AHRD V1 ***- B6E8Y8_9MYRT); contains Interpro domain(s) IPR006918 Glycosyl-phosphatidyl inositol-anchored, plant
	Leaf3.1	Solyc03g114920	3	64782248	64783816	-0.0476190476190476	-0.30952380952381	-0.19047619047619	Pentatricopeptide repeat-containing protein (AHRD V1 ***- D7MUF9_ARALY); contains Interpro domain(s) IPR002885 Pentatricopeptide repeat
	Leaf3.1	Solyc03g114940	3	64796373	64798714	-0.452380952380952	0	0.142857142857143	Cytochrome P450
	Leaf3.1	Solyc03g114950	3	64811858	64817159	-0.0952380952380952	0.0238095238095238	-0.0476190476190476	Lipid a export ATP-binding/permease protein msba (AHRD V1 ***- Q17P67_AEDAE); contains Interpro domain(s) IPR001140 ABC transporter, transmembrane region
	Leaf3.1	Solyc03g114970	3	64833280	64834554	0.571428571428572	0.0952380952380952	-0.0714285714285714	Nitrilase associated protein-like (Fragment) (AHRD V1 *--- Q1HEA6_MUSAC)
	Leaf3.1	Solyc03g114980	3	64837867	64839736	-0.0476190476190476	0.261904761904762	0.0714285714285714	Unknown Protein (AHRD V1)
	Leaf3.1	Solyc03g115000	3	64852540	64857706	0.690476190476191	0.238095238095238	-0.119047619047619	AT1G74160 protein (Fragment) (AHRD V1 *-*- B9DHP4_ARATH)
	Leaf3.1	Solyc03g115020	3	64877507	64879375	-0.880952380952381	-0.142857142857143	0.571428571428572	Unknown Protein (AHRD V1); contains Interpro domain(s) IPR009500 Protein of unknown function DUF1118
	Leaf3.1	Solyc03g115030	3	64880092	64882233	-0.452380952380952	-0.238095238095238	-0.214285714285714	Mitochondrial import receptor subunit TOM5 homolog (AHRD V1 ***- TOM5_ARATH)
	Leaf3.1	Solyc03g115050	3	64884701	64888159	0.595238095238095	-0.119047619047619	-0.428571428571429	Single-stranded DNA-binding replication protein A large subunit (AHRD V1 **** D2V0Z2_NAEGR); contains Interpro domain(s) IPR004591 Replication factor-a protein 1 Rpa1
	Leaf3.1	Solyc03g115060	3	64891175	64893013	0.0952380952380952	-0.619047619047619	-0.142857142857143	Unknown Protein (AHRD V1)
	Leaf3.1	Solyc03g115070	3	64897617	64899524	-0.19047619047619	0.285714285714286	0.261904761904762	Exocyst complex component 7 (AHRD V1 *--- EXOC7_DROME); contains Interpro domain(s) IPR004140 Exo70 exocyst complex subunit
	Leaf3.1	Solyc03g115100	3	64907371	64911780	-0.714285714285714	0.238095238095238	0.428571428571429	Unknown Protein (AHRD V1)
	Leaf3.1	Solyc03g115110	3	64915129	64919553	-0.428571428571429	-0.261904761904762	0.0952380952380952	ATP synthase gamma chain (AHRD V1 ***- B9SZS3_RICCO); contains Interpro domain(s) IPR000131 ATPase, F1 complex, gamma subunit
	Leaf3.1	Solyc03g115120	3	64922885	64924003	0.476190476190476	0.0476190476190476	-0.30952380952381	Chaperone protein dnaJ (AHRD V1 ***- A8BQ93_GIALA); contains Interpro domain(s) IPR015609 Molecular chaperone, heat shock protein, Hsp40, DnaJ
	Leaf3.1	Solyc03g115150	3	64934883	64949157	-0.428571428571429	-0.0714285714285714	0.0238095238095238	Histone deacetylase (AHRD V1 **** B9H356_POPTR); contains Interpro domain(s) IPR000286 Histone deacetylase superfamily
	Leaf3.1	Solyc03g115170	3	64969724	64969951	0.0476190476190476	-0.619047619047619	-0.619047619047619	Unknown Protein (AHRD V1)
	Leaf3.1	Solyc03g115200	3	64996900	65001005	0.0714285714285714	-0.142857142857143	-0.214285714285714	Glucan endo-1 3-beta-glucosidase 1 (AHRD V1 *-*- B6TW10_MAIZE); contains Interpro domain(s) IPR012946 X8
	Leaf3.1	Solyc03g115220	3	65001738	65007167	0.357142857142857	0.476190476190476	0.0476190476190476	Cytochrome P450
	Leaf3.1	Solyc03g115230	3	65011966	65016121	0.261904761904762	0.428571428571429	0.30952380952381	ClpB chaperone (AHRD V1 ***- D6QXI5_TRYCR); contains Interpro domain(s) IPR013093 ATPase associated with various cellular activities, AAA-2
	Leaf3.1	Solyc03g115360	3	65090670	65092984	0.571428571428572	-0.0476190476190476	-0.285714285714286	40S ribosomal protein S19-like (AHRD V1 ***- Q2VCJ6_SOLTU); contains Interpro domain(s) IPR001266 Ribosomal protein S19e
	Leaf3.1	Solyc03g115370	3	65095281	65102063	-0.119047619047619	0.0952380952380952	0.0238095238095238	Diacylglycerol kinase 1 (AHRD V1 **** A8QM12_MAIZE); contains Interpro domain(s) IPR000756 Diacylglycerol kinase accessory region
	Leaf3.1	Solyc03g115380	3	65106653	65108095	0.0476190476190476	0.285714285714286	-0.119047619047619	UDP-glucose dehydrogenase (AHRD V1 **** B1N754_EUCGR); contains Interpro domain(s) IPR014028 UDP-glucose/GDP-mannose dehydrogenase, dimerisation and substrate-binding
	Leaf3.1	Solyc03g115390	3	65108844	65124227	0.333333333333333	0	0.0476190476190476	ATP-dependent RNA helicase (AHRD V1 **** Q16S17_AEDAE); contains Interpro domain(s) IPR011709 Region of unknown function DUF1605
	Leaf3.1	Solyc03g115400	3	65124093	65124689	0.547619047619048	0.238095238095238	-0.0952380952380952	Pre-mRNA-splicing factor ATP-dependent RNA helicase-like protein cdc28 (AHRD V1 ***- CDC28_SCHPO)
	Leaf3.1	Solyc03g115420	3	65140379	65141578	0.428571428571429	0.333333333333333	0.119047619047619	F-box domain containing protein (AHRD V1 ***- Q2QXK7_ORYSJ); contains Interpro domain(s) IPR005174 Protein of unknown function DUF295
	Leaf3.1	Solyc03g115470	3	65165216	65168981	-0.119047619047619	0	0.0952380952380952	Synaptosomal-associated protein 33 (AHRD V1 ***- D7MUI6_ARALY); contains Interpro domain(s) IPR000727 Target SNARE coiled-coil region
	Leaf3.1	Solyc03g115490	3	65171015	65171281	0.0238095238095238	-0.166666666666667	0	LYR motif-containing protein 4 (AHRD V1 ***- C1BY44_ESOLU); contains Interpro domain(s) IPR008011 Complex 1 LYR protein
	Leaf3.1	Solyc03g115540	3	65211969	65214204	-0.0714285714285714	-0.0714285714285714	0.142857142857143	BHLH transcription factor (AHRD V1 *-*- B6TXR4_MAIZE); contains Interpro domain(s) IPR011598 Helix-loop-helix DNA-binding
	Leaf3.1	Solyc03g115560	3	65230522	65234010	0.0476190476190476	0.333333333333333	-0.0714285714285714	Dimethylaniline monooxygenase-like protein (AHRD V1 **** Q9FF12_ARATH); contains Interpro domain(s) IPR000960 Flavin-containing monooxygenase FMO
	Leaf3.1	Solyc03g115590	3	65241376	65244515	0.5	0.380952380952381	-0.5	T7.1 protein (AHRD V1 *-*- Q9FZE6_ARATH)
	Leaf3.1	Solyc03g115610	3	65257765	65261637	0.380952380952381	0.785714285714286	0.476190476190476	Receptor like kinase, RLK
	Leaf3.1	Solyc03g115630	3	65277528	65282501	-0.119047619047619	0.404761904761905	0.19047619047619	Carbamoyl-phosphate synthase small chain (AHRD V1 ***- B6TJA4_MAIZE); contains Interpro domain(s) IPR006274 Carbamoyl phosphate synthase, small subunit
	Leaf3.1	Solyc03g115640	3	65283399	65285291	-0.928571428571429	-0.0714285714285714	0.404761904761905	Os03g0210500 protein (Fragment) (AHRD V1 *-*- Q0DU33_ORYSJ); contains Interpro domain(s) IPR007493 Protein of unknown function DUF538
	Leaf3.1	Solyc03g115650	3	65287614	65290545	-0.0238095238095238	0	-0.285714285714286	Eukaryotic translation initiation factor 5A (AHRD V1 **** D6N3G5_GOSHI); contains Interpro domain(s) IPR001884 Translation elongation factor, IF5A
	Leaf3.1	Solyc03g115670	3	65312357	65314427	0.333333333333333	0.166666666666667	-0.428571428571429	Formin 2B (AHRD V1 ***- C7BGM9_PHYPA); contains Interpro domain(s) IPR014020 Tensin phosphatase, C2 domain
	Leaf3.1	Solyc03g115680	3	65316019	65325509	0.285714285714286	0	-0.285714285714286	Formin 2A (AHRD V1 ***- C7BGM8_PHYPA); contains Interpro domain(s) IPR015425 Actin-binding FH2
	Leaf3.1	Solyc03g115690	3	65330004	65331002	0.547619047619048	0.214285714285714	-0.261904761904762	Genomic DNA chromosome 5 P1 clone MFB13 (AHRD V1 ***- Q9FLJ9_ARATH)
	Leaf3.1	Solyc03g115700	3	65340738	65344796	-0.0952380952380952	-0.142857142857143	-0.0952380952380952	5&apos-AMP-activated protein kinase alpha-2 catalytic subunit (AHRD V1 **** Q2LAI0_CHICK); contains Interpro domain(s) IPR002290 Serine/threonine protein kinase
	Leaf3.1	Solyc03g115720	3	65349143	65358148	-0.880952380952381	-0.476190476190476	0.0952380952380952	ATP-dependent protease La (LON) domain (AHRD V1 *--- A3YXA7_9SYNE); contains Interpro domain(s) IPR003111 Peptidase S16, lon N-terminal
	Leaf3.1	Solyc03g115740	3	65366902	65368254	0.238095238095238	0.476190476190476	0.0476190476190476	Alpha-1 6-xylosyltransferase (AHRD V1 **-* Q5TIN5_VITVI); contains Interpro domain(s) IPR008630 Galactosyl transferase
	Leaf3.1	Solyc03g115770	3	65377742	65383583	-0.333333333333333	-0.142857142857143	-0.238095238095238	Timing of CAB expression-like
	RIP10.1	Solyc10g005100	10	92148	94188	-0.251501515001784	-0.802409595481884	-0.574860605718364	Salt stress root protein RS1 (AHRD V1 **-- SRS1_ORYSJ); contains Interpro domain(s) IPR008469 DREPP plasma membrane polypeptide
	RIP10.1	Solyc10g005210	10	168532	170795	-0.0359287878573978	0.311382828097447	0.503003030003569	DNA-3-methyladenine glycosylase I (AHRD V1 ***- B4FWT0_MAIZE); contains Interpro domain(s) IPR005019 Methyladenine glycosylase
	RIP10.1	Solyc10g005300	10	220068	222525	-0.0479050504765304	-0.0838338383339281	-0.0479050504765304	Serine/threonine-protein kinase (AHRD V1 **** C6ZRV0_SOYBN); contains Interpro domain(s) IPR002290 Serine/threonine protein kinase
	RIP10.1	Solyc10g005320	10	234474	236768	-0.37126414119311	-0.407192929050508	-0.227548989763519	Proline-rich protein (AHRD V1 ***- Q9M6T7_NICGL); contains Interpro domain(s) IPR010616 Protein of unknown function DUF1210
	RIP10.1	Solyc10g005570	10	468319	468588	-0.64671818143316	0.179643939286989	0.503003030003569	Unknown Protein (AHRD V1)
	RIP10.1	Solyc10g005600	10	482055	489351	-0.143715151429591	0.167667676667856	0.383240403812243	At1g04390-like protein (Fragment) (AHRD V1 *-*- B0LQ22_ARALY); contains Interpro domain(s) IPR013069 BTB/POZ
	RIP10.1	Solyc10g005630	10	508414	511531	0.239525252382652	0.0119762626191326	0.155691414048724	Serine/threonine-protein kinase receptor (AHRD V1 **** B6SYF0_MAIZE); contains Interpro domain(s) IPR002290 Serine/threonine protein kinase
	RIP10.1	Solyc10g005640	10	514112	519337	0.107786363572193	0.610789393575762	0.562884343099232	Phosphatase 2C family protein (AHRD V1 ***- D7KDP0_ARALY); contains Interpro domain(s) IPR015655 Protein phosphatase 2C
	RIP10.1	Solyc10g005810	10	639074	642231	-0.263477777620917	0.335335353335713	0.431145454288773	Farnesyl pyrophosphate synthase (AHRD V1 ***- Q4TTY7_9APIA); contains Interpro domain(s) IPR008949 Terpenoid synthase
	RIP10.1	Solyc10g005950	10	733326	738148	-0.227548989763519	-0.0119762626191326	0.0119762626191326	Nudix hydrolase 2 (AHRD V1 **-- B6U183_MAIZE); contains Interpro domain(s) IPR000086 NUDIX hydrolase domain
	RIP10.1	Solyc10g006070	10	799256	802747	-0.27545404024005	0.491026767384436	0.503003030003569	40S ribosomal protein S8 (AHRD V1 ***- Q2XPV9_SOLTU); contains Interpro domain(s) IPR001047 Ribosomal protein S8e
	RIP10.1	Solyc10g006120	10	854794	857594	-0.251501515001784	-0.455097979527038	-0.107786363572193	Extracellular ligand-gated ion channel (AHRD V1 ***- D7LAY2_ARALY)
	RIP10.1	Solyc10g006130	10	863907	864572	0.359287878573978	-0.37126414119311	-0.754504545005353	Ethylene responsive transcription factor 3a (AHRD V1 **** C0J9I5_9ROSA); contains Interpro domain(s) IPR001471 Pathogenesis-related transcriptional factor and ERF, DNA-binding
	RIP10.1	Solyc10g006140	10	871373	877188	-0.131738888810459	-0.059881313095663	0.347311615954845	Acid phosphatase/vanadium-dependent haloperoxidase related (AHRD V1 **-- B6SYG4_MAIZE); contains Interpro domain(s) IPR003832 Acid phosphatase/vanadium-dependent haloperoxidase related
	RIP10.1	Solyc10g006150	10	879559	881917	0.059881313095663	-0.64671818143316	-0.59881313095663	Unknown Protein (AHRD V1)
	RIP10.1	Solyc10g006180	10	887356	891118	0.730552019767088	-0.730552019767088	-0.826362120720149	Unknown Protein (AHRD V1); contains Interpro domain(s) IPR000999 Ribonuclease III
	RIP10.1	Solyc10g006190	10	899319	905588	-0.431145454288773	-0.742528282386221	-0.299406565478315	Cell differentiation protein rcd1 (AHRD V1 ***- B6TRX0_MAIZE); contains Interpro domain(s) IPR007216 Cell differentiation, Rcd1-like
	RIP10.1	Solyc10g006250	10	930937	932584	0.383240403812243	-0.239525252382652	-0.059881313095663	Swap (Suppressor-of-White-APricot)/surp domain-containing protein (AHRD V1 ***- D7MUZ7_ARALY); contains Interpro domain(s) IPR019147 Splicing factor, suppressor of white apricot
	RIP10.1	Solyc10g006330	10	965024	971538	0.64671818143316	-0.227548989763519	-0.383240403812243	Unknown Protein (AHRD V1)
	RIP10.1	Solyc10g006370	10	993392	996694	0.131738888810459	0.455097979527038	0.0119762626191326	Homology to unknown gene (AHRD V1 ***- Q00V79_OSTTA); contains Interpro domain(s) IPR002110 Ankyrin
	RIP10.1	Solyc10g006440	10	1046336	1054965	-0.227548989763519	-0.574860605718364	-0.443121716907906	TBC1 domain family member 17 (AHRD V1 *--- Q0V9K4_XENTR); contains Interpro domain(s) IPR000195 RabGAP/TBC
	RIP10.1	Solyc10g006480	10	1071346	1072719	-0.383240403812243	0.335335353335713	0.634741918814027	Ubiquitin (AHRD V1 ***- Q39257_PEA); contains Interpro domain(s) IPR019956 Ubiquitin subgroup
	RIP10.1	Solyc10g006540	10	1102758	1109122	0.37126414119311	-0.37126414119311	-0.538931817860967	Formin 3 (AHRD V1 *-*- D0QAN4_ARATH); contains Interpro domain(s) IPR015425 Actin-binding FH2
	RIP10.1	Solyc10g006650	10	1157432	1161954	0.215572727144387	-0.335335353335713	-0.730552019767088	Flavoprotein wrbA (AHRD V1 ***- B6U724_MAIZE); contains Interpro domain(s) IPR010089 Flavoprotein WrbA
	RIP10.1	Solyc10g006660	10	1164164	1165705	-0.0718575757147955	-0.419169191669641	-0.27545404024005	Calcium-binding EF hand family protein (Fragment) (AHRD V1 **-- D7MEH5_ARALY); contains Interpro domain(s) IPR011992 EF-Hand type
	RIP10.1	Solyc10g006740	10	1199169	1200625	-0.0958101009530607	-0.311382828097447	0.203596464525254	Centrin 2 (Fragment) (AHRD V1 **-- Q4U4N2_PIG); contains Interpro domain(s) IPR011992 EF-Hand type
	RIP10.1	Solyc10g006870	10	1295869	1298391	-0.287430302859182	-0.335335353335713	-0.143715151429591	Pto-like, Serine/threonine kinase protein, resistance protein
	RIP10.1	Solyc10g006930	10	1360016	1371881	0.431145454288773	-0.0958101009530607	-0.251501515001784	LRR receptor-like serine/threonine-protein kinase, RLP
	RIP10.1	Solyc10g006980	10	1390513	1394761	0.479050504765304	-0.0119762626191326	-0.634741918814027	3-deoxy-manno-octulosonate cytidylyltransferase (AHRD V1 ***- B6TZC2_MAIZE); contains Interpro domain(s) IPR004528 3-deoxy-D-manno-octulosonate cytidylyltransferase
	RIP10.1	Solyc10g007150	10	1553509	1565649	0.059881313095663	-0.215572727144387	-0.059881313095663	Apoptosis inhibitor (AHRD V1 ***- B0WCI8_CULQU); contains Interpro domain(s) IPR008383 Apoptosis inhibitory 5
	RIP10.1	Solyc10g007280	10	1683212	1684934	-0.107786363572193	-0.0838338383339281	0.0838338383339281	AAA-ATPase (AHRD V1 **-* C3TX92_BRASY); contains Interpro domain(s) IPR003959 ATPase, AAA-type, core
	RIP10.1	Solyc10g007500	10	1832683	1838376	0.167667676667856	-0.335335353335713	-0.64671818143316	Mitogen activated protein kinase 20-1 (AHRD V1 ***- B3GCL1_ORYSI); contains Interpro domain(s) IPR002290 Serine/threonine protein kinase
	RIP10.1	Solyc10g007560	10	1873086	1873358	0.107786363572193	-0.574860605718364	-0.479050504765304	Gibberellin 2-oxidase 3 (AHRD V1 ***- A4URE8_TOBAC)
	RIP10.1	Solyc10g007570	10	1874161	1875884	0.0119762626191326	-0.670670706671425	-0.59881313095663	Gibberellin 2-oxidase 3 (AHRD V1 **** A4URE8_TOBAC); contains Interpro domain(s) IPR005123 Oxoglutarate and iron-dependent oxygenase
	RIP10.1	Solyc10g007760	10	1994533	1999282	0.0239525252382652	-0.107786363572193	0.32335909071658	Ribose-phosphate pyrophosphokinase 4 (AHRD V1 ***- D7LJE3_ARALY); contains Interpro domain(s) IPR005946 Phosphoribosyl pyrophosphokinase
	RIP10.1	Solyc10g007840	10	2047380	2052961	0.0479050504765304	0.155691414048724	-0.143715151429591	Glutamyl-tRNA(Gln) amidotransferase subunit A (AHRD V1 ***- A8YF31_MICAE); contains Interpro domain(s) IPR004412 Glutamyl-tRNA(Gln) amidotransferase A subunit
	RIP10.1	Solyc10g007850	10	2054558	2061446	0.227548989763519	0.107786363572193	-0.227548989763519	Gpi-anchor transamidase (AHRD V1 **-* Q16SV5_AEDAE); contains Interpro domain(s) IPR001096 Peptidase C13, legumain
	RIP12.1	Solyc12g010130	12	3267183	3268481	-0.285714285714286	-0.19047619047619	0.142857142857143	CBL-interacting protein kinase 7 (AHRD V1 ***- A0MNJ4_POPTR); contains Interpro domain(s) IPR002290 Serine/threonine protein kinase
	RIP12.1	Solyc12g010380	12	3429721	3438938	0.0476190476190476	-0.523809523809524	-0.285714285714286	Adenylate kinase-like protein (AHRD V1 ***- Q8VYL1_ARATH); contains Interpro domain(s) IPR018962 Domain of unknown function DUF1995
	RIP12.1	Solyc12g010400	12	3450364	3451368	-0.5	0.428571428571429	0.523809523809524	Unknown Protein (AHRD V1)
	RIP12.1	Solyc12g010410	12	3455837	3459360	-0.595238095238095	-0.333333333333333	-0.166666666666667	Homeobox protein knotted-1-like 3 (AHRD V1 ***- B6T3D1_MAIZE); contains Interpro domain(s) IPR005541 KNOX2
	RIP12.1	Solyc12g010420	12	3460518	3460688	0.0238095238095238	-0.333333333333333	-0.261904761904762	Unknown Protein (AHRD V1)
	RIP12.1	Solyc12g010440	12	3468203	3470212	-0.380952380952381	-0.0714285714285714	-0.142857142857143	Glycerol-3-phosphate transporter (AHRD V1 ***- C4YY87_9RICK); contains Interpro domain(s) IPR016196 Major facilitator superfamily, general substrate transporter
	RIP12.1	Solyc12g010730	12	3645491	3647850	0.166666666666667	-0.595238095238095	-0.547619047619048	Os08g0100600 protein (Fragment) (AHRD V1 *-*- Q0J8P7_ORYSJ); contains Interpro domain(s) IPR008507 Protein of unknown function DUF789
	RIP12.1	Solyc12g010800	12	3715930	3717269	0.357142857142857	-0.19047619047619	-0.30952380952381	BZIP transcription factor family protein (AHRD V1 ***- D7LW03_ARALY); contains Interpro domain(s) IPR011700 Basic leucine zipper
	RIP12.1	Solyc12g010830	12	3765641	3768837	-0.333333333333333	-0.30952380952381	-0.0714285714285714	Unknown Protein (AHRD V1)
	RIP12.1	Solyc12g010840	12	3773065	3778565	0.0476190476190476	-0.404761904761905	-0.119047619047619	Ketol-acid reductoisomerase (AHRD V1 ***- D7LW57_ARALY); contains Interpro domain(s) IPR016206 Ketol-acid reductoisomerase, plant
	RIP12.1	Solyc12g010860	12	3781557	3784182	-0.333333333333333	-0.0952380952380952	0.333333333333333	14-3-3 protein beta/alpha (AHRD V1 **-- 1433B_XENTR); contains Interpro domain(s) IPR000308 14-3-3 protein
	RIP12.1	Solyc12g011010	12	3870609	3872065	0.0714285714285714	0.261904761904762	0.214285714285714	Meiosis 5 (AHRD V1 *-*- B6T5X0_MAIZE)
	RIP12.1	Solyc12g011020	12	3877790	3880867	-0.0238095238095238	-0.404761904761905	-0.0476190476190476	Had superfamily (Subfamily iiia) phosphatase (AHRD V1 *-*- B5YDI1_DICT6); contains Interpro domain(s) IPR010021 HAD-superfamily phosphatase, subfamily IIIA
	RIP12.1	Solyc12g011050	12	3912855	3927074	0.0476190476190476	-0.166666666666667	0	MKIAA4257 protein (Fragment) (AHRD V1 *--- Q571M7_MOUSE); contains Interpro domain(s) IPR012921 Spen paralogue and orthologue C-terminal
	RIP12.1	Solyc12g011310	12	4159705	4160917	-0.0238095238095238	-0.30952380952381	-0.238095238095238	Glutathione S-transferase (AHRD V1 ***- Q0PN10_9FABA); contains Interpro domain(s) IPR004046 Glutathione S-transferase, C-terminal
	RIP12.1	Solyc12g011340	12	4183346	4190442	0.261904761904762	0.30952380952381	0.238095238095238	Polyadenylate-binding protein (AHRD V1 *-*- D3TN92_GLOMM); contains Interpro domain(s) IPR000504 RNA recognition motif, RNP-1
	RIP12.1	Solyc12g011400	12	4219640	4222331	-0.571428571428572	0.0952380952380952	0.452380952380952	Pentatricopeptide repeat-containing protein (AHRD V1 ***- D7M3D7_ARALY); contains Interpro domain(s) IPR002885 Pentatricopeptide repeat
	RIP12.1	Solyc12g011440	12	4258481	4261206	0.0238095238095238	0.404761904761905	0.523809523809524	60S ribosomal protein L18A (AHRD V1 *-*- B6T286_MAIZE)
	RIP12.1	Solyc12g011450	12	4262292	4263398	-0.0238095238095238	0.0952380952380952	0.0714285714285714	Chlorophyll a-b binding protein 13, chloroplastic (AHRD V1 ***- CB23_SOLLC); contains Interpro domain(s) IPR001344 Chlorophyll A-B binding protein
	RIP12.1	Solyc12g013510	12	4379771	4380190	-0.380952380952381	0.119047619047619	0.333333333333333	Histone H2B (AHRD V1 ***- Q2XPW1_SOLTU); contains Interpro domain(s) IPR000558 Histone H2B
	RIP12.1	Solyc12g013550	12	4397934	4402691	0	0.619047619047619	0.523809523809524	Unknown Protein (AHRD V1)
	RIP12.1	Solyc12g013620	12	4462011	4464637	0.30952380952381	-0.142857142857143	-0.523809523809524	NAC domain protein IPR003441 (AHRD V1 ***- B9N1K9_POPTR); contains Interpro domain(s) IPR003441 No apical meristem (NAM) protein
	RIP12.1	Solyc12g013690	12	4532510	4535243	-0.19047619047619	-0.285714285714286	-0.30952380952381	Monooxygenase FAD-binding protein (AHRD V1 **-- Q1B616_MYCSS); contains Interpro domain(s) IPR003042 Aromatic-ring hydroxylase-like
	RIP12.1	Solyc12g013820	12	4603477	4609783	-0.19047619047619	-0.357142857142857	0.142857142857143	Ubiquitin-conjugating enzyme 23 (AHRD V1 *-*- D7L425_ARALY); contains Interpro domain(s) IPR000608 Ubiquitin-conjugating enzyme, E2
	RIP12.1	Solyc12g013880	12	4667669	4679426	0.547619047619048	0.119047619047619	-0.476190476190476	Origin recognition complex subunit 3 (AHRD V1 ***- Q945C6_MAIZE); contains Interpro domain(s) IPR010748 Origin recognition complex subunit 3, N-terminal
	RIP12.1	Solyc12g013900	12	4705140	4706523	-0.595238095238095	0.0714285714285714	0.523809523809524	CT099 (Fragment) (AHRD V1 **-- Q30GX2_SOLPI); contains Interpro domain(s) IPR003245 Plastocyanin-like
	RIP12.1	Solyc12g014040	12	4855682	4856498	0.547619047619048	0.142857142857143	-0.119047619047619	Chloroplast protein HCF243 (AHRD V1 ***- Q9LIM5_ARATH)
	RIP12.1	Solyc12g014220	12	5057440	5062294	-0.357142857142857	-0.238095238095238	-0.0476190476190476	Homology to unknown gene (Fragment) (AHRD V1 *--- Q01G44_OSTTA)
	RIP12.1	Solyc12g014250	12	5069479	5074778	0.19047619047619	-0.142857142857143	-0.547619047619048	Phosphoenolpyruvate carboxylase 1 (AHRD V1 ***- Q9SCB3_SOLLC); contains Interpro domain(s) IPR015813 Pyruvate/Phosphoenolpyruvate kinase, catalytic core IPR001449 Phosphoenolpyruvate carboxylase
	RIP12.1	Solyc12g014420	12	5390285	5392254	-0.0476190476190476	0.738095238095238	0.357142857142857	Glucan endo-1 3-beta-glucosidase A6 (AHRD V1 ***- B6TIF7_MAIZE); contains Interpro domain(s) IPR000490 Glycoside hydrolase, family 17
	RIP12.1	Solyc12g014440	12	5414132	5417709	0.142857142857143	0.0476190476190476	-0.357142857142857	BNR/Asp-box repeat protein (AHRD V1 ***- D4WAX9_BACOV); contains Interpro domain(s) IPR011040 Neuraminidase
	RIP12.1	Solyc12g014490	12	5460179	5464117	0.166666666666667	0.0238095238095238	-0.30952380952381	Microtubule-associated protein MAP65-1c (AHRD V1 ***- Q9FEV7_TOBAC); contains Interpro domain(s) IPR007145 MAP65/ASE1
	RIP12.1	Solyc12g014540	12	5523526	5533996	0.19047619047619	0.404761904761905	0.166666666666667	Lysine-specific demethylase 5C (AHRD V1 *--- KDM5C_HUMAN); contains Interpro domain(s) IPR011011 Zinc finger, FYVE/PHD-type
	RIP12.1	Solyc12g014570	12	5569788	5576277	0.380952380952381	-0.285714285714286	-0.380952380952381	Glycerophosphoryl diester phosphodiesterase family protein (AHRD V1 ***- D7MKI0_ARALY); contains Interpro domain(s) IPR017946 PLC-like phosphodiesterase, TIM beta/alpha-barrel domain
	RIP12.1	Solyc12g014610	12	5610112	5616122	0.0476190476190476	-0.214285714285714	0.0714285714285714	WRKY transcription factor 78 (AHRD V1 ***- Q5HZ67_ORYSA); contains Interpro domain(s) IPR003657 DNA-binding WRKY
	RIP12.1	Solyc12g015640	12	5642779	5645448	0.0952380952380952	-0.142857142857143	-0.0238095238095238	Mitochondrial transcription termination factor (Fragment) (AHRD V1 *--- C6FB12_PSEMZ); contains Interpro domain(s) IPR003690 Mitochodrial transcription termination factor-related
	RIP12.1	Solyc12g015690	12	5671093	5671896	0.452380952380952	0.0238095238095238	-0.0476190476190476	Fasciclin-like arabinogalactan protein 10 (AHRD V1 ***- A9XTL5_GOSHI); contains Interpro domain(s) IPR000782 FAS1 domain
	RIP12.1	Solyc12g015770	12	5754505	5759974	0.30952380952381	0.476190476190476	0.119047619047619	Cellulose synthase (AHRD V1 ***- Q2HT16_MEDTR); contains Interpro domain(s) IPR005150 Cellulose synthase
	RIP12.1	Solyc12g015850	12	5829717	5832172	0.547619047619048	-0.30952380952381	-0.380952380952381	Solute carrier family 35 member E3 (AHRD V1 **-- S35E3_DANRE); contains Interpro domain(s) IPR004853 Protein of unknown function DUF250
	RIP12.1	Solyc12g015860	12	5832999	5836983	0.380952380952381	-0.142857142857143	-0.690476190476191	Farnesyl pyrophosphate synthase (AHRD V1 ***- O65004_SOLLC); contains Interpro domain(s) IPR000092 Polyprenyl synthetase
	RIP12.1	Solyc12g015880	12	5868004	5871038	0.571428571428572	0.0714285714285714	-0.642857142857143	Heat shock protein 90 (AHRD V1 ***- Q14TB1_TOBAC); contains Interpro domain(s) IPR019805 Heat shock protein Hsp90, conserved site IPR018249 EF-HAND 2 IPR001404 Heat shock protein Hsp90
	RIP12.1	Solyc12g017250	12	6437428	6440880	0.380952380952381	-0.261904761904762	-0.476190476190476	photosystem II polypeptide (AHRD V1 ***- Q6V7X5_TRIPR); contains Interpro domain(s) IPR006814 Photosystem II protein PsbR
	RIP12.1	Solyc12g017830	12	7453809	7490925	0.380952380952381	-0.380952380952381	-0.5	Sec7 guanine nucleotide exchange factor (AHRD V1 **-* B0CY77_LACBS); contains Interpro domain(s) IPR000904 SEC7-like
	RIP12.1	Solyc12g017970	12	8882121	8883986	0.571428571428572	0.0476190476190476	-0.0476190476190476	Unknown Protein (AHRD V1)
	RIP12.1	Solyc12g019290	12	9915770	9917965	0.428571428571429	-0.119047619047619	-0.642857142857143	Pentatricopeptide repeat-containing protein (AHRD V1 ***- D7LJQ6_ARALY); contains Interpro domain(s) IPR002885 Pentatricopeptide repeat
	RIP12.1	Solyc12g019460	12	10385358	10395971	-0.142857142857143	0.404761904761905	0.428571428571429	Mitogen-activated protein kinase 1 (AHRD V1 ***- Q84MI6_SOLLC); contains Interpro domain(s) IPR008351 JNK MAP kinase
	RIP12.1	Solyc12g019470	12	10403247	10411464	-0.380952380952381	-0.19047619047619	-0.0238095238095238	CBF1 interacting corepressor (AHRD V1 *--- B6UDK7_MAIZE)
	RIP12.1	Solyc12g019550	12	10628080	10628914	-0.19047619047619	0.30952380952381	0.238095238095238	Unknown Protein (AHRD V1)
	RIP12.1	Solyc12g019710	12	11179837	11180916	0.30952380952381	-0.0238095238095238	-0.428571428571429	Unknown Protein (AHRD V1)
	RIP12.1	Solyc12g021230	12	14910466	14933796	0.0952380952380952	-0.142857142857143	-0.261904761904762	DNA gyrase subunit B (AHRD V1 ***- Q8YLN3_ANASP); contains Interpro domain(s) IPR011557 DNA gyrase, subunit B
	RIP12.1	Solyc12g021360	12	16026938	16041330	-0.452380952380952	-0.523809523809524	0.119047619047619	ApaG (AHRD V1 *-*- A6GAQ0_9DELT); contains Interpro domain(s) IPR007474 ApaG
	RIP12.1	Solyc12g027760	12	26441135	26441311	-0.738095238095238	-0.142857142857143	0.714285714285714	Unknown Protein (AHRD V1)
	RIP12.1	Solyc12g044330	12	38616020	38617254	-0.404761904761905	0.380952380952381	0.0714285714285714	Aquaporin (AHRD V1 ***- O81186_VERFO); contains Interpro domain(s) IPR012269 Aquaporin
	RIP12.1	Solyc12g044340	12	38604280	38614741	0.30952380952381	-0.380952380952381	-0.30952380952381	Coiled-coil domain-containing protein 111 (AHRD V1 ***- CC111_MOUSE); contains Interpro domain(s) IPR004340 DNA primase, UL52/UL70 type, Herpesviridae
	RIP12.1	Solyc12g044630	12	38190602	38191245	0.142857142857143	0.238095238095238	0.0476190476190476	Profilin (AHRD V1 ***- Q9SMC0_TOBAC); contains Interpro domain(s) IPR005455 Profilin, plant
	RIP12.1	Solyc12g044700	12	37925208	37926580	-0.214285714285714	-0.166666666666667	0.452380952380952	F-box family protein (AHRD V1 ***- B9I3S8_POPTR)
	RIP12.1	Solyc12g044720	12	37907728	37908678	-0.238095238095238	0.357142857142857	0.523809523809524	60S ribosomal protein L28 (AHRD V1 ***- B3TLS3_ELAGV); contains Interpro domain(s) IPR002672 Ribosomal protein L28e
	RIP12.1	Solyc12g044820	12	37714905	37720440	-0.595238095238095	0.0714285714285714	0.571428571428572	Multidrug resistance protein ABC transporter family (AHRD V1 ***- B9GX56_POPTR); contains Interpro domain(s) IPR003439 ABC transporter-like
	RIP12.1	Solyc12g044880	12	37635058	37641072	0.142857142857143	0.214285714285714	0.19047619047619	Beta-galactosidase (AHRD V1 ***- Q546T5_SOLLC); contains Interpro domain(s) IPR001944 Glycoside hydrolase, family 35
	RIP12.1	Solyc12g044930	12	37593627	37594948	-0.523809523809524	0.428571428571429	0.785714285714286	F-box protein PP2-B1 (AHRD V1 ***- PP2B1_ARATH); contains Interpro domain(s) IPR001810 Cyclin-like F-box
	RIP12.1	Solyc12g044940	12	37589458	37590437	-0.214285714285714	-0.119047619047619	0.0952380952380952	Short-chain dehydrogenase/reductase SDR (AHRD V1 ***- B8I6V4_CLOCE); contains Interpro domain(s) IPR002347 Glucose/ribitol dehydrogenase
	RIP12.1	Solyc12g044950	12	37581272	37582373	0.142857142857143	0.119047619047619	-0.428571428571429	Omega-6 fatty acid desaturase (AHRD V1 **** Q461Q1_HEVBR); contains Interpro domain(s) IPR005804 Fatty acid desaturase, type 1
	RIP12.1	Solyc12g045030	12	37460978	37461986	-0.428571428571429	-0.142857142857143	0.428571428571429	Short-chain dehydrogenase/reductase family protein (AHRD V1 **-- D7LV30_ARALY); contains Interpro domain(s) IPR002347 Glucose/ribitol dehydrogenase
	RIP12.1	Solyc12g049220	12	37252877	37253434	0.0476190476190476	0.833333333333333	0.547619047619048	Mitochondrial import inner membrane translocase subunit tim23 (AHRD V1 ***- B6T238_MAIZE); contains Interpro domain(s) IPR003397 Mitochondrial inner membrane translocase complex, subunit Tim17/22
	RIP12.1	Solyc12g049390	12	36927443	36934220	0.261904761904762	-0.642857142857143	-0.714285714285714	Transmembrane protein (AHRD V1 **-- C0NFK1_AJECG); contains Interpro domain(s) IPR009637 Transmembrane receptor, eukaryota
	RIP12.1	Solyc12g049560	12	36676726	36678944	0.261904761904762	0.404761904761905	0.428571428571429	Ethylene responsive transcription factor 2a (AHRD V1 ***- C0J9I7_9ROSA); contains Interpro domain(s) IPR001471 Pathogenesis-related transcriptional factor and ERF, DNA-binding
	RIP12.1	Solyc12g049580	12	36658529	36662751	0.523809523809524	0.238095238095238	0.214285714285714	Methylthioribose-1-phosphate isomerase (AHRD V1 ***- MTNA_CLOTH); contains Interpro domain(s) IPR000649 Initiation factor 2B related
	RIP12.1	Solyc12g062200	12	31145840	31146151	-0.0476190476190476	0.261904761904762	0.0714285714285714	Unknown Protein (AHRD V1)
	RIP4.1	Solyc04g005300	4	219372	222961	-0.107786363572193	0.419169191669641	0.239525252382652	D-aminoacyl-tRNA deacylase (AHRD V1 ***- GEK1_ARATH); contains Interpro domain(s) IPR007508 D-aminoacyl-tRNA deacylase
	RIP4.1	Solyc04g005310	4	223160	224874	-0.0718575757147955	0.359287878573978	0.131738888810459	Translin family protein (AHRD V1 ***- D7LQL3_ARALY); contains Interpro domain(s) IPR002848 Translin
	RIP4.1	Solyc04g005320	4	228307	233354	0.479050504765304	-0.37126414119311	-0.802409595481884	MADS-box transcription factor (AHRD V1 **** Q8S4L4_SOLLC); contains Interpro domain(s) IPR002100 Transcription factor, MADS-box
	RIP4.1	Solyc04g005330	4	241155	247975	0.131738888810459	0.69462323190969	0.335335353335713	Periodic tryptophan protein 1 homolog (AHRD V1 **-- C1BVG9_9MAXI); contains Interpro domain(s) IPR020472 G-protein beta WD-40 repeat, region
	RIP4.1	Solyc04g005450	4	310785	314269	-0.359287878573978	-0.0479050504765304	0.491026767384436	Purple acid phosphatase (AHRD V1 *-** B0WRM8_CULQU); contains Interpro domain(s) IPR015914 Purple acid phosphatase, N-terminal
	RIP4.1	Solyc04g005480	4	323321	323833	0.37126414119311	0.239525252382652	-0.263477777620917	Unknown Protein (AHRD V1)
	RIP4.1	Solyc04g005490	4	326470	332708	0.754504545005353	0.395216666431375	0.191620201906121	Appr-1-p processing domain protein (AHRD V1 *--- D5EGM7_AMICL); contains Interpro domain(s) IPR002589 Appr-1-p processing
	RIP4.1	Solyc04g005500	4	333133	336786	-0.359287878573978	-0.538931817860967	-0.203596464525254	Os03g0758600 protein (Fragment) (AHRD V1 *-*- Q0DNE0_ORYSJ); contains Interpro domain(s) IPR008581 Protein of unknown function DUF863, plant
	RIP4.1	Solyc04g005630	4	411094	414033	-0.431145454288773	0.862290908577547	0.670670706671425	Mitochondrial transcription termination factor family protein (AHRD V1 **-- D7M3B1_ARALY); contains Interpro domain(s) IPR003690 Mitochodrial transcription termination factor-related
	RIP4.1	Solyc04g005670	4	444808	446022	0.407192929050508	0.0239525252382652	-0.383240403812243	Kelch-like protein 17 (AHRD V1 *-*- KLH17_RAT); contains Interpro domain(s) IPR015915 Kelch-type beta propeller
	RIP4.1	Solyc04g005680	4	447068	450082	0.27545404024005	-0.203596464525254	-0.37126414119311	Ribosomal protein (AHRD V1 ***- B3TM27_ELAGV); contains Interpro domain(s) IPR002942 RNA-binding S4 IPR018079 Ribosomal protein S4, conserved site IPR001912 Ribosomal protein S4
	RIP4.1	Solyc04g005860	4	546882	552341	0.59881313095663	0.706599494528823	-0.215572727144387	cDNA clone J075153F01 full insert sequence (AHRD V1 **-- B7F9A7_ORYSJ); contains Interpro domain(s) IPR009769 Protein of unknown function DUF1336
	RIP4.1	Solyc04g006930	4	618400	625090	-0.203596464525254	0.191620201906121	0.167667676667856	Receptor-like protein kinase At5g59670 (AHRD V1 *-*- RLK7_ARATH); contains Interpro domain(s) IPR002290 Serine/threonine protein kinase
	RIP4.1	Solyc04g007000	4	728928	730046	0.886243433815812	0.107786363572193	-0.586836868337497	Ethylene-responsive transcription factor 4 (AHRD V1 *-** ERF78_ARATH); contains Interpro domain(s) IPR003340 Transcriptional factor B3
	RIP4.1	Solyc04g007060	4	773650	778371	0.37126414119311	-0.311382828097447	-0.526955555241834	Cc-nbs-lrr, resistance protein
	RIP4.1	Solyc04g007070	4	791050	796086	0.622765656194895	0.299406565478315	-0.191620201906121	Cc-nbs-lrr, resistance protein
	RIP4.1	Solyc04g007130	4	845520	846077	0.682646969290558	-0.215572727144387	-0.610789393575762	Genomic DNA chromosome 3 P1 clone MPE11 (AHRD V1 ***- Q9LUA5_ARATH)
	RIP4.1	Solyc04g007320	4	1035526	1040396	0.239525252382652	0.455097979527038	0.37126414119311	Tir-nbs-lrr, resistance protein
	RIP4.1	Solyc04g007390	4	1078962	1080280	0.467074242146171	-0.395216666431375	-0.299406565478315	Serine/threonine protein kinase family protein (AHRD V1 **** C6ZRM5_SOYBN); contains Interpro domain(s) IPR002290 Serine/threonine protein kinase
	RIP4.1	Solyc04g007490	4	1161752	1165461	0.167667676667856	-0.32335909071658	-0.754504545005353	Cc-nbs-lrr, resistance protein with an R1 specific domain
	RIP4.1	Solyc04g007500	4	1170448	1170939	0.263477777620917	0.227548989763519	0.0239525252382652	RING finger protein (AHRD V1 ***- Q22V07_TETTH); contains Interpro domain(s) IPR018957 Zinc finger, C3HC4 RING-type
	RIP4.1	Solyc04g007540	4	1232799	1236007	-0.64671818143316	-0.239525252382652	-0.0119762626191326	Multidrug resistance protein mdtK (AHRD V1 ***- MDTK_ENT38); contains Interpro domain(s) IPR015521 MATE family transporter related protein
	RIP4.1	Solyc04g007560	4	1242130	1252566	-0.59881313095663	-0.59881313095663	0.37126414119311	pH-response regulator protein palA/RIM20 (AHRD V1 **-- C8V8Z2_EMENI); contains Interpro domain(s) IPR004328 BRO1
	RIP4.1	Solyc04g007580	4	1262092	1262586	0.706599494528823	0.167667676667856	-0.610789393575762	cDNA clone J100026I16 full insert sequence (AHRD V1 **-- B7FA06_ORYSJ)
	RIP4.1	Solyc04g007620	4	1301085	1301534	-0.155691414048724	0.167667676667856	0.263477777620917	Predicted by genscan and genefinder (AHRD V1 ***- Q9ZU37_ARATH)
	RIP4.1	Solyc04g007640	4	1318689	1322070	-0.335335353335713	-0.850314645958414	0.119762626191326	U-box domain-containing protein 10 (AHRD V1 **-- PUB10_ARATH); contains Interpro domain(s) IPR011989 Armadillo-like helical
	RIP9.1	Solyc09g008930	9	2312453	2314444	0.0476190476190476	0.452380952380952	0.142857142857143	Os03g0270500 protein (Fragment) (AHRD V1 *-*- Q0DT39_ORYSJ); contains Interpro domain(s) IPR007700 Protein of unknown function DUF668
	RIP9.1	Solyc09g009010	9	2362995	2365231	0.380952380952381	-0.285714285714286	-0.357142857142857	Tryptophan synthase beta chain 1 (AHRD V1 **** Q0WUI8_ARATH); contains Interpro domain(s) IPR006654 Tryptophan synthase, beta chain
	RIP9.1	Solyc09g009020	9	2370061	2375045	0.285714285714286	-0.142857142857143	-0.214285714285714	Enolase (AHRD V1 ***- C5J0G6_TOBAC); contains Interpro domain(s) IPR000941 Enolase
	RIP9.1	Solyc09g009030	9	2377785	2382402	-0.785714285714286	-0.0952380952380952	0.619047619047619	Histone deacetylase 2a-like (AHRD V1 **** Q2XTE1_SOLTU); contains Interpro domain(s) IPR007087 Zinc finger, C2H2-type
	RIP9.1	Solyc09g009140	9	2480875	2483999	0.166666666666667	0.0238095238095238	-0.0476190476190476	Gamma-tubulin complex component 3 (AHRD V1 **** A8NXM0_COPC7); contains Interpro domain(s) IPR015697 Gamma tubulin complex protein 3
	RIP9.1	Solyc09g009190	9	2539818	2558047	0.380952380952381	0.0476190476190476	-0.357142857142857	1 4-alpha-glucan branching enzyme II (AHRD V1 **** P93691_WHEAT); contains Interpro domain(s) IPR006589 Glycosyl hydrolase, family 13, subfamily, catalytic region
	RIP9.1	Solyc09g009510	9	2924885	2929510	0.619047619047619	-0.523809523809524	-0.80952380952381	Hydrolase alpha/beta fold family protein (AHRD V1 **** D7LIQ3_ARALY); contains Interpro domain(s) IPR000073 Alpha/beta hydrolase fold-1
	RIP9.1	Solyc09g009590	9	3014324	3014779	0.214285714285714	-0.380952380952381	-0.19047619047619	Zinc finger A20 and AN1 domain-containing stress-associated protein 4 (AHRD V1 ***- SAP4_ARATH); contains Interpro domain(s) IPR002653 Zinc finger, A20-type IPR000058 Zinc finger, AN1-type
	RIP9.1	Solyc09g009650	9	3059340	3059804	0.0238095238095238	-0.142857142857143	-0.119047619047619	Unknown Protein (AHRD V1)
	RIP9.1	Solyc09g009670	9	3068692	3070768	-0.166666666666667	0.238095238095238	0.119047619047619	Solute carrier family 35 member F1 (AHRD V1 **-- B6TXS8_MAIZE); contains Interpro domain(s) IPR009262 Protein of unknown function DUF914, eukaryotic
	RIP9.1	Solyc09g009760	9	3241071	3246743	0.0714285714285714	0.333333333333333	0.119047619047619	Z-box binding factor 2 protein (AHRD V1 *-*- Q5K1L6_ARATH); contains Interpro domain(s) IPR011616 bZIP transcription factor, bZIP-1
	RIP9.1	Solyc09g009800	9	3266476	3287147	-0.0952380952380952	0.476190476190476	0.333333333333333	Transcription factor (Fragment) (AHRD V1 *-*- B5BRE0_ARATH); contains Interpro domain(s) IPR007309 B-block binding subunit of TFIIIC
	RIP9.1	Solyc09g009840	9	3332891	3333757	-0.428571428571429	-0.19047619047619	-0.0952380952380952	Calcium/calmodulin protein kinase (AHRD V1 *-*- Q84ZT8_TOBAC)
	RIP9.1	Solyc09g009890	9	3372431	3376679	-0.595238095238095	-0.285714285714286	-0.238095238095238	Polyadenylate-binding protein (AHRD V1 *--- B8N3I8_ASPFN); contains Interpro domain(s) IPR012677 Nucleotide-binding, alpha-beta plait
	RIP9.1	Solyc09g009940	9	3401811	3408955	0.714285714285714	-0.30952380952381	-0.547619047619048	Signal recognition particle protein (AHRD V1 ***- B0CBK0_ACAM1); contains Interpro domain(s) IPR004780 Signal recognition particle, SRP
	RIP9.1	Solyc09g010000	9	3444303	3445806	0	0	0.166666666666667	1-aminocyclopropane-1-carboxylate oxidase-like protein (AHRD V1 **-* Q9LTH8_ARATH); contains Interpro domain(s) IPR005123 Oxoglutarate and iron-dependent oxygenase
	RIP9.1	Solyc09g010020	9	3447416	3449839	-0.0238095238095238	0.238095238095238	0.5	1-aminocyclopropane-1-carboxylate oxidase-like protein (AHRD V1 **-* Q9LTH8_ARATH); contains Interpro domain(s) IPR005123 Oxoglutarate and iron-dependent oxygenase
	RIP9.1	Solyc09g010080	9	3475480	3479343	-0.166666666666667	0.261904761904762	0.166666666666667	Beta-fructofuranosidase, insoluble isoenzyme 1 (AHRD V1 ***- INV1_DAUCA); contains Interpro domain(s) IPR001362 Glycoside hydrolase, family 32
	RIP9.1	Solyc09g010520	9	3897831	3901988	-0.380952380952381	0.357142857142857	0.904761904761905	ADP-ribosylation factor GTPase activating protein 1 (AHRD V1 *-*- Q0V8A7_BOVIN); contains Interpro domain(s) IPR001164 Arf GTPase activating protein
	RIP9.1	Solyc09g010630	9	3965253	3968837	-0.619047619047619	-0.0476190476190476	0.80952380952381	heat shock protein (AHRD V1 ***- B2D2G5_CAPSN); contains Interpro domain(s) IPR013126 Heat shock protein 70
	RIP9.1	Solyc09g010640	9	3969447	3971560	-0.428571428571429	-0.0952380952380952	0.119047619047619	SLT1 protein (AHRD V1 **-- Q9FQY3_TOBAC)
	RIP9.1	Solyc09g010660	9	3982851	3987785	-0.166666666666667	0.19047619047619	0.0238095238095238	Beta-1-3-galactosyl-o-glycosyl-glycoprotein (AHRD V1 **-* B6Z261_WHEAT); contains Interpro domain(s) IPR003406 Glycosyl transferase, family 14
	RIP9.1	Solyc09g010690	9	4016066	4020196	-0.357142857142857	-0.0476190476190476	0.142857142857143	Ankyrin repeat domain-containing protein 28 (AHRD V1 ***- B6TJ47_MAIZE); contains Interpro domain(s) IPR002110 Ankyrin
	RIP9.1	Solyc09g010700	9	4021734	4024116	0.80952380952381	0.0238095238095238	-0.238095238095238	CM0545.320.nc protein (AHRD V1 ***- B0BLB0_LOTJA)
	RIP9.1	Solyc09g010830	9	4126727	4139851	0.5	-0.214285714285714	-0.404761904761905	Ubiquitin ligase E3 (Fragment) (AHRD V1 *-*- Q16LM2_AEDAE); contains Interpro domain(s) IPR013993 Zinc finger, N-recognin, metazoa
	RIP9.1	Solyc09g010850	9	4169558	4172534	-0.285714285714286	-0.333333333333333	0.119047619047619	ATP binding / serine-threonine kinase (AHRD V1 **** C5DB71_VITVI); contains Interpro domain(s) IPR002290 Serine/threonine protein kinase
	RIP9.1	Solyc09g010870	9	4200163	4209478	0.761904761904762	-0.0238095238095238	-0.619047619047619	Exoribonuclease R/ribonuclease II (AHRD V1 **-* A5GLA4_SYNPW); contains Interpro domain(s) IPR001900 Ribonuclease II and R
	RIP9.1	Solyc09g010880	9	4210208	4220467	0.690476190476191	-0.142857142857143	-0.285714285714286	Rhomboid family protein (AHRD V1 ***- D7LUM3_ARALY); contains Interpro domain(s) IPR002610 Peptidase S54, rhomboid
	RIP9.1	Solyc09g010980	9	4333240	4333467	-0.0952380952380952	-0.0952380952380952	-0.0238095238095238	Unknown Protein (AHRD V1)
	RIP9.1	Solyc09g011040	9	4382351	4383640	0.0476190476190476	-0.0238095238095238	-0.261904761904762	Aspartic proteinase nepenthesin I (AHRD V1 **-- A9ZMF9_NEPAL); contains Interpro domain(s) IPR001461 Peptidase A1
	RIP9.1	Solyc09g011100	9	4428078	4428527	0.619047619047619	0.142857142857143	-0.547619047619048	Self-incompatibility protein (Fragment) (AHRD V1 -**- C7FE99_9MAGN); contains Interpro domain(s) IPR010264 Plant self-incompatibility S1
	RIP9.1	Solyc09g011140	9	4499977	4502723	0.428571428571429	-0.0952380952380952	-0.80952380952381	Tropinone reductase I (AHRD V1 **-- B2L2W8_9SOLA); contains Interpro domain(s) IPR002347 Glucose/ribitol dehydrogenase
	RIP9.1	Solyc09g011160	9	4509244	4514595	0.476190476190476	-0.0476190476190476	-0.404761904761905	Regulator of chromosome condensation RCC1 (AHRD V1 *--- B8FLG8_DESAA); contains Interpro domain(s) IPR009091 Regulator of chromosome condensation/beta-lactamase-inhibitor protein II
	RIP9.1	Solyc09g011170	9	4514885	4522076	-0.476190476190476	0.0952380952380952	0.5	Uncharacterized basic helix-loop-helix protein At1g06150 (AHRD V1 *--- Y1615_ARATH); contains Interpro domain(s) IPR001092 Basic helix-loop-helix dimerisation region bHLH
	SSC1.2	Solyc01g110560	1	97213236	97214093	0.261904761904762	0.166666666666667	0.238095238095238	Auxin responsive SAUR protein (AHRD V1 *-*- Q1SN26_MEDTR); contains Interpro domain(s) IPR003676 Auxin responsive SAUR protein
	SSC1.2	Solyc01g110960	1	97408335	97410632	0.0714285714285714	0.0714285714285714	0.357142857142857	Glutamic acid-rich protein (AHRD V1 ***- Q570K7_ARATH)
	SSC1.2	Solyc01g111170	1	97523336	97524346	-0.404761904761905	-0.19047619047619	0.19047619047619	Peptidyl-prolyl cis-trans isomerase (AHRD V1 ***- Q9XF12_SOLTU); contains Interpro domain(s) IPR002130 Peptidyl-prolyl cis-trans isomerase, cyclophilin-type
	SSC1.2	Solyc01g111230	1	97552849	97553791	-0.0238095238095238	-0.0476190476190476	-0.0714285714285714	Disease resistance response like protein (AHRD V1 ***- Q9SZP7_ARATH); contains Interpro domain(s) IPR004265 Plant disease resistance response protein
	SSC1.2	Solyc01g111330	1	97615294	97617168	0.166666666666667	-0.380952380952381	-0.142857142857143	Thaumatin-like protein (AHRD V1 ***- Q9STX6_ARATH); contains Interpro domain(s) IPR001938 Thaumatin, pathogenesis-related
	SSC1.2	Solyc01g111340	1	97617582	97620359	-0.0714285714285714	0.238095238095238	0.333333333333333	Endo-1 4-beta-xylanase (AHRD V1 **-- B6SW51_MAIZE); contains Interpro domain(s) IPR013781 Glycoside hydrolase, subgroup, catalytic core
	SSC1.2	Solyc01g111400	1	97660857	97663561	0	0.142857142857143	0.285714285714286	Subtilisin-like protease (AHRD V1 **-- A9XG40_TOBAC); contains Interpro domain(s) IPR015500 Peptidase S8, subtilisin-related
	SSC1.2	Solyc01g111420	1	97675494	97677164	-0.142857142857143	0.214285714285714	0.19047619047619	LOC734162 protein (Fragment) (AHRD V1 *-*- Q4KLD4_XENLA); contains Interpro domain(s) IPR002143 Ribosomal protein L1
	SSC1.2	Solyc01g111430	1	97678440	97680817	-0.166666666666667	0.0476190476190476	-0.0952380952380952	Pentatricopeptide repeat-containing protein (AHRD V1 ***- D7L173_ARALY); contains Interpro domain(s) IPR002885 Pentatricopeptide repeat
	SSC1.2	Solyc01g111440	1	97680282	97693637	0	0.238095238095238	0.285714285714286	Senescence-associated protein 12 (AHRD V1 *-*- O81657_HEMSP); contains Interpro domain(s) IPR009686 Senescence-associated
	SSC1.2	Solyc01g111520	1	97743574	97752077	0.214285714285714	-0.285714285714286	-0.428571428571429	Synaptotagmin (AHRD V1 *--- B0W3L1_CULQU); contains Interpro domain(s) IPR018029 C2 membrane targeting protein
	SSC1.2	Solyc01g111550	1	97780639	97784471	0.0238095238095238	0.0238095238095238	-0.0238095238095238	Protein MCM10 homolog (AHRD V1 *--- MCM10_XENTR); contains Interpro domain(s) IPR015408 Zinc finger, Mcm10/DnaG-type
	SSC1.2	Solyc01g111560	1	97788642	97793788	-0.0476190476190476	-0.0238095238095238	0.285714285714286	Ras-like GTP-binding protein RHO (AHRD V1 **-- RHO_APLCA); contains Interpro domain(s) IPR003578 Ras small GTPase, Rho type
	SSC1.2	Solyc01g111570	1	97799223	97803087	0.261904761904762	-0.357142857142857	-0.690476190476191	Receptor-like kinase (AHRD V1 *-*- A7VM42_MARPO); contains Interpro domain(s) IPR002290 Serine/threonine protein kinase
	SSC1.2	Solyc01g111610	1	97833068	97833986	-0.357142857142857	0.428571428571429	0.619047619047619	Protein binding protein (AHRD V1 **-- D7L0L7_ARALY)
	SSC1.2	Solyc01g111660	1	97866417	97867882	-0.0476190476190476	0.0714285714285714	0.5	Aquaporin-like protein (AHRD V1 ***- Q8W1A8_PETHY); contains Interpro domain(s) IPR012269 Aquaporin
	SSC1.2	Solyc01g111750	1	97931975	97935158	-0.452380952380952	0.380952380952381	0.619047619047619	Heat shock protein DnaJ domain protein (AHRD V1 *--- B7K9K5_CYAP7)
	SSC1.2	Solyc01g111770	1	97946945	97951519	0.476190476190476	-0.333333333333333	-0.619047619047619	Os11g0198100 protein (Fragment) (AHRD V1 *-*- Q0IU20_ORYSJ); contains Interpro domain(s) IPR006852 Protein of unknown function DUF616
	SSC1.2	Solyc01g111800	1	97973675	97975297	0.642857142857143	0.404761904761905	0.261904761904762	Amino acid permease (Fragment) (AHRD V1 ***- B8C3S3_THAPS); contains Interpro domain(s) IPR002293 Amino acid/polyamine transporter I
	SSC1.2	Solyc01g111810	1	97977098	97978883	0.0952380952380952	0	-0.0952380952380952	Structural constituent of ribosome (AHRD V1 **-- D7KIV9_ARALY); contains Interpro domain(s) IPR005484 Ribosomal protein L18/L5
	SSC1.2	Solyc01g111840	1	98006771	98011296	0	-0.285714285714286	-0.142857142857143	MFS-type drug efflux transporter P55 (AHRD V1 *--* MFS55_MYCTU); contains Interpro domain(s) IPR016196 Major facilitator superfamily, general substrate transporter
	SSC1.2	Solyc01g111880	1	98042498	98050306	0.238095238095238	-0.19047619047619	-0.0952380952380952	Tyrosine-protein kinase transforming protein Src (AHRD V1 *-** SRC_AVIST); contains Interpro domain(s) IPR015783 ATMRK serine/threonine protein kinase-like
	SSC1.2	Solyc01g111940	1	98096964	98101125	-0.404761904761905	0.428571428571429	0.714285714285714	Coiled-coil domain-containing protein 124 (AHRD V1 *-*- CC124_XENTR); contains Interpro domain(s) IPR010422 Protein of unknown function DUF1014
	SSC1.2	Solyc01g111970	1	98108560	98112014	-0.142857142857143	0.380952380952381	0.619047619047619	Laccase 1a (AHRD V1 **-- B9IG56_POPTR); contains Interpro domain(s) IPR001117 Multicopper oxidase, type 1
	SSC1.2	Solyc01g111980	1	98115988	98118783	0.166666666666667	0.357142857142857	0.5	Lysine/histidine transporter (AHRD V1 **** B9HR02_POPTR); contains Interpro domain(s) IPR013057 Amino acid transporter, transmembrane
	SSC1.2	Solyc01g111990	1	98123644	98132560	-0.238095238095238	0.380952380952381	0.476190476190476	Alanyl-tRNA synthetase (AHRD V1 **** Q9FFC7_ARATH); contains Interpro domain(s) IPR002318 Alanyl-tRNA synthetase, class IIc
	SSC1.2	Solyc01g112050	1	98164303	98170898	-0.452380952380952	0.0476190476190476	0.285714285714286	Bzip transcription factor-like (AHRD V1 *-*- Q8RU34_ORYSJ); contains Interpro domain(s) IPR006867 Protein of unknown function DUF632
	SSC1.2	Solyc01g112060	1	98176197	98179450	-0.285714285714286	0.428571428571429	0.5	NmrA family protein (AHRD V1 **-- B2J8Q2_NOSP7); contains Interpro domain(s) IPR016040 NAD(P)-binding domain
	SSC1.2	Solyc01g112080	1	98190536	98192257	-0.0476190476190476	0.19047619047619	0.142857142857143	LysM-domain GPI-anchored protein (AHRD V1 **-- Q4VVD8_ORYSJ); contains Interpro domain(s) IPR002482 Peptidoglycan-binding Lysin subgroup
	SSC1.2	Solyc01g112120	1	98222357	98225449	0.142857142857143	0.333333333333333	-0.0714285714285714	Dimethylaniline monooxygenase 5 (AHRD V1 **** B5X0U9_SALSA)
	SSC1.2	Solyc01g112140	1	98226301	98228797	0.0714285714285714	-0.119047619047619	-0.0476190476190476	Dimethylaniline monooxygenase 5 (AHRD V1 **** B5X0U9_SALSA); contains Interpro domain(s) IPR012143 Dimethylaniline monooxygenase, N-oxide-forming
	SSC1.2	Solyc01g112190	1	98255084	98258317	0.428571428571429	0	-0.142857142857143	Nodule inception protein (Fragment) (AHRD V1 ***- A9DMJ4_MEDTR); contains Interpro domain(s) IPR003035 Plant regulator RWP-RK
	SSC1.2	Solyc01g112220	1	98271488	98273976	-0.19047619047619	0.142857142857143	0	Serine/threonine protein kinase-like (AHRD V1 **** Q5XWQ1_SOLTU); contains Interpro domain(s) IPR002290 Serine/threonine protein kinase
	SSC1.2	Solyc01g112250	1	98324123	98330025	-0.452380952380952	-0.0476190476190476	0.357142857142857	Calcium-dependent protein kinase 3 (AHRD V1 **** Q7Y050_CAPAN); contains Interpro domain(s) IPR002290 Serine/threonine protein kinase
	SSC1.2	Solyc01g112260	1	98337182	98338146	-0.166666666666667	0.166666666666667	0.380952380952381	Unknown Protein (AHRD V1)
	SSC1.2	Solyc01g112290	1	98353467	98368740	-0.119047619047619	-0.0952380952380952	0.0238095238095238	Glutamyl-tRNA synthetase (AHRD V1 ***- Q52JJ5_NICBE); contains Interpro domain(s) IPR004527 Glutamyl-tRNA synthetase, class Ic, bacterial/mitochondrial
	SSC10.1	Solyc10g005100	10	92148	94188	0.619047619047619	-0.30952380952381	-0.428571428571429	Salt stress root protein RS1 (AHRD V1 **-- SRS1_ORYSJ); contains Interpro domain(s) IPR008469 DREPP plasma membrane polypeptide
	SSC10.1	Solyc10g005210	10	168532	170795	0.642857142857143	0.738095238095238	0.523809523809524	DNA-3-methyladenine glycosylase I (AHRD V1 ***- B4FWT0_MAIZE); contains Interpro domain(s) IPR005019 Methyladenine glycosylase
	SSC10.1	Solyc10g005300	10	220068	222525	0.404761904761905	-0.523809523809524	-0.5	Serine/threonine-protein kinase (AHRD V1 **** C6ZRV0_SOYBN); contains Interpro domain(s) IPR002290 Serine/threonine protein kinase
	SSC10.1	Solyc10g005320	10	234474	236768	0	0.166666666666667	0.476190476190476	Proline-rich protein (AHRD V1 ***- Q9M6T7_NICGL); contains Interpro domain(s) IPR010616 Protein of unknown function DUF1210
	SSC10.1	Solyc10g005570	10	468319	468588	-0.285714285714286	-0.595238095238095	-0.0952380952380952	Unknown Protein (AHRD V1)
	SSC10.1	Solyc10g005600	10	482055	489351	-0.595238095238095	-0.428571428571429	0.19047619047619	At1g04390-like protein (Fragment) (AHRD V1 *-*- B0LQ22_ARALY); contains Interpro domain(s) IPR013069 BTB/POZ
	SSC10.1	Solyc10g005630	10	508414	511531	0.0238095238095238	0.30952380952381	0.404761904761905	Serine/threonine-protein kinase receptor (AHRD V1 **** B6SYF0_MAIZE); contains Interpro domain(s) IPR002290 Serine/threonine protein kinase
	SSC10.1	Solyc10g005640	10	514112	519337	0.0476190476190476	0.452380952380952	0.261904761904762	Phosphatase 2C family protein (AHRD V1 ***- D7KDP0_ARALY); contains Interpro domain(s) IPR015655 Protein phosphatase 2C
	SSC10.1	Solyc10g005810	10	639074	642231	-0.238095238095238	0.357142857142857	0.428571428571429	Farnesyl pyrophosphate synthase (AHRD V1 ***- Q4TTY7_9APIA); contains Interpro domain(s) IPR008949 Terpenoid synthase
	SSC10.1	Solyc10g005950	10	733326	738148	-0.523809523809524	-0.595238095238095	-0.547619047619048	Nudix hydrolase 2 (AHRD V1 **-- B6U183_MAIZE); contains Interpro domain(s) IPR000086 NUDIX hydrolase domain
	SSC10.1	Solyc10g006070	10	799256	802747	-0.261904761904762	0.333333333333333	0.476190476190476	40S ribosomal protein S8 (AHRD V1 ***- Q2XPV9_SOLTU); contains Interpro domain(s) IPR001047 Ribosomal protein S8e
	SSC10.1	Solyc10g006120	10	854794	857594	-0.833333333333333	-0.333333333333333	0.476190476190476	Extracellular ligand-gated ion channel (AHRD V1 ***- D7LAY2_ARALY)
	SSC10.1	Solyc10g006130	10	863907	864572	0.880952380952381	0.0714285714285714	-0.30952380952381	Ethylene responsive transcription factor 3a (AHRD V1 **** C0J9I5_9ROSA); contains Interpro domain(s) IPR001471 Pathogenesis-related transcriptional factor and ERF, DNA-binding
	SSC10.1	Solyc10g006140	10	871373	877188	0.238095238095238	-0.261904761904762	-0.119047619047619	Acid phosphatase/vanadium-dependent haloperoxidase related (AHRD V1 **-- B6SYG4_MAIZE); contains Interpro domain(s) IPR003832 Acid phosphatase/vanadium-dependent haloperoxidase related
	SSC10.1	Solyc10g006150	10	879559	881917	0.761904761904762	-0.333333333333333	-0.261904761904762	Unknown Protein (AHRD V1)
	SSC10.1	Solyc10g006180	10	887356	891118	0.30952380952381	-0.476190476190476	-0.380952380952381	Unknown Protein (AHRD V1); contains Interpro domain(s) IPR000999 Ribonuclease III
	SSC10.1	Solyc10g006190	10	899319	905588	0.380952380952381	-0.261904761904762	-0.261904761904762	Cell differentiation protein rcd1 (AHRD V1 ***- B6TRX0_MAIZE); contains Interpro domain(s) IPR007216 Cell differentiation, Rcd1-like
	SSC10.1	Solyc10g006250	10	930937	932584	0.380952380952381	0.333333333333333	0.0952380952380952	Swap (Suppressor-of-White-APricot)/surp domain-containing protein (AHRD V1 ***- D7MUZ7_ARALY); contains Interpro domain(s) IPR019147 Splicing factor, suppressor of white apricot
	SSC10.1	Solyc10g006330	10	965024	971538	0.476190476190476	-0.380952380952381	-0.476190476190476	Unknown Protein (AHRD V1)
	SSC10.1	Solyc10g006370	10	993392	996694	-0.214285714285714	0.30952380952381	0.357142857142857	Homology to unknown gene (AHRD V1 ***- Q00V79_OSTTA); contains Interpro domain(s) IPR002110 Ankyrin
	SSC10.1	Solyc10g006440	10	1046336	1054965	-0.380952380952381	-0.285714285714286	0.119047619047619	TBC1 domain family member 17 (AHRD V1 *--- Q0V9K4_XENTR); contains Interpro domain(s) IPR000195 RabGAP/TBC
	SSC10.1	Solyc10g006480	10	1071346	1072719	0.19047619047619	0.523809523809524	0.452380952380952	Ubiquitin (AHRD V1 ***- Q39257_PEA); contains Interpro domain(s) IPR019956 Ubiquitin subgroup
	SSC10.1	Solyc10g006540	10	1102758	1109122	0.0952380952380952	-0.30952380952381	-0.238095238095238	Formin 3 (AHRD V1 *-*- D0QAN4_ARATH); contains Interpro domain(s) IPR015425 Actin-binding FH2
	SSC10.1	Solyc10g006650	10	1157432	1161954	0.285714285714286	0.0952380952380952	-0.357142857142857	Flavoprotein wrbA (AHRD V1 ***- B6U724_MAIZE); contains Interpro domain(s) IPR010089 Flavoprotein WrbA
	SSC10.1	Solyc10g006660	10	1164164	1165705	0.619047619047619	-0.166666666666667	-0.261904761904762	Calcium-binding EF hand family protein (Fragment) (AHRD V1 **-- D7MEH5_ARALY); contains Interpro domain(s) IPR011992 EF-Hand type
	SSC10.1	Solyc10g006740	10	1199169	1200625	-0.928571428571429	-0.738095238095238	0.642857142857143	Centrin 2 (Fragment) (AHRD V1 **-- Q4U4N2_PIG); contains Interpro domain(s) IPR011992 EF-Hand type
	SSC10.1	Solyc10g006870	10	1295869	1298391	-0.285714285714286	0.142857142857143	0.714285714285714	Pto-like, Serine/threonine kinase protein, resistance protein
	SSC10.1	Solyc10g006930	10	1360016	1371881	-0.0238095238095238	-0.523809523809524	-0.452380952380952	LRR receptor-like serine/threonine-protein kinase, RLP
	SSC10.1	Solyc10g006980	10	1390513	1394761	0.452380952380952	0.0238095238095238	-0.357142857142857	3-deoxy-manno-octulosonate cytidylyltransferase (AHRD V1 ***- B6TZC2_MAIZE); contains Interpro domain(s) IPR004528 3-deoxy-D-manno-octulosonate cytidylyltransferase
	SSC10.1	Solyc10g007150	10	1553509	1565649	-0.119047619047619	-0.738095238095238	-0.547619047619048	Apoptosis inhibitor (AHRD V1 ***- B0WCI8_CULQU); contains Interpro domain(s) IPR008383 Apoptosis inhibitory 5
	SSC10.1	Solyc10g007280	10	1683212	1684934	-0.666666666666667	-0.261904761904762	0.261904761904762	AAA-ATPase (AHRD V1 **-* C3TX92_BRASY); contains Interpro domain(s) IPR003959 ATPase, AAA-type, core
	SSC10.1	Solyc10g007500	10	1832683	1838376	0.166666666666667	0.0476190476190476	-0.333333333333333	Mitogen activated protein kinase 20-1 (AHRD V1 ***- B3GCL1_ORYSI); contains Interpro domain(s) IPR002290 Serine/threonine protein kinase
	SSC10.1	Solyc10g007560	10	1873086	1873358	0.523809523809524	-0.30952380952381	-0.452380952380952	Gibberellin 2-oxidase 3 (AHRD V1 ***- A4URE8_TOBAC)
	SSC10.1	Solyc10g007570	10	1874161	1875884	0.380952380952381	-0.0238095238095238	-0.285714285714286	Gibberellin 2-oxidase 3 (AHRD V1 **** A4URE8_TOBAC); contains Interpro domain(s) IPR005123 Oxoglutarate and iron-dependent oxygenase
	SSC10.1	Solyc10g007760	10	1994533	1999282	-0.214285714285714	-0.833333333333333	-0.0952380952380952	Ribose-phosphate pyrophosphokinase 4 (AHRD V1 ***- D7LJE3_ARALY); contains Interpro domain(s) IPR005946 Phosphoribosyl pyrophosphokinase
	SSC10.1	Solyc10g007840	10	2047380	2052961	-0.428571428571429	-0.571428571428572	0.0714285714285714	Glutamyl-tRNA(Gln) amidotransferase subunit A (AHRD V1 ***- A8YF31_MICAE); contains Interpro domain(s) IPR004412 Glutamyl-tRNA(Gln) amidotransferase A subunit
	SSC10.1	Solyc10g007850	10	2054558	2061446	0.476190476190476	-0.595238095238095	-0.738095238095238	Gpi-anchor transamidase (AHRD V1 **-* Q16SV5_AEDAE); contains Interpro domain(s) IPR001096 Peptidase C13, legumain
	SSC10.1	Solyc10g008110	10	2239308	2246326	0.30952380952381	0.619047619047619	-0.0952380952380952	Acyl-CoA oxidase 6 (AHRD V1 **** D7KG21_ARALY); contains Interpro domain(s) IPR012258 Acyl-CoA oxidase
	SSC10.1	Solyc10g008120	10	2265625	2267632	-0.904761904761905	0.166666666666667	0.738095238095238	O-methyltransferase 3 (AHRD V1 ***- B0ZB57_HUMLU); contains Interpro domain(s) IPR016461 O-methyltransferase, COMT, eukaryota
	SSC10.1	Solyc10g008150	10	2281545	2281874	-0.714285714285714	0.238095238095238	0.80952380952381	Glutaredoxin (AHRD V1 ***- B9MYC1_POPTR); contains Interpro domain(s) IPR011905 Glutaredoxin-like, plant II
	SSC10.1	Solyc10g008160	10	2293088	2295945	-0.0952380952380952	-0.285714285714286	-0.0238095238095238	Transcription factor (Fragment) (AHRD V1 *--- D6MK15_9ASPA)
	SSC10.1	Solyc10g008190	10	2311949	2314392	0.976190476190476	0.380952380952381	0.0952380952380952	OB-fold nucleic acid binding domain containing protein (AHRD V1 ***- B6SHT0_MAIZE); contains Interpro domain(s) IPR012340 Nucleic acid-binding, OB-fold
	SSC10.1	Solyc10g008230	10	2340383	2343211	-0.404761904761905	0.428571428571429	0.714285714285714	Cc-nbs-lrr, resistance protein
	SSC10.1	Solyc10g008240	10	2346611	2349504	-0.285714285714286	0.19047619047619	0.357142857142857	Cc-nbs-lrr, resistance protein
	SSC10.1	Solyc10g008320	10	2464074	2464700	-0.0238095238095238	0.261904761904762	0.333333333333333	Unknown Protein (AHRD V1)
	SSC10.1	Solyc10g008350	10	2483667	2484470	-0.142857142857143	-0.119047619047619	-0.142857142857143	Unknown Protein (AHRD V1)
	SSC10.1	Solyc10g008400	10	2534304	2534969	-0.0952380952380952	-0.142857142857143	0.19047619047619	RING finger protein 5 (AHRD V1 *--- B6TI40_MAIZE); contains Interpro domain(s) IPR018957 Zinc finger, C3HC4 RING-type
	SSC10.1	Solyc10g008480	10	2599168	2602228	0.714285714285714	-0.30952380952381	-0.380952380952381	Os08g0100600 protein (Fragment) (AHRD V1 *-*- Q0J8P7_ORYSJ); contains Interpro domain(s) IPR008507 Protein of unknown function DUF789
	SSC10.1	Solyc10g008540	10	2655519	2659448	0.380952380952381	0.333333333333333	0.119047619047619	Unknown Protein (AHRD V1)
	SSC10.1	Solyc10g008560	10	2665397	2673702	-0.119047619047619	0.19047619047619	0.0714285714285714	DUF647 domain-containing protein (AHRD V1 **-- C1HAJ3_PARBA); contains Interpro domain(s) IPR006968 Protein of unknown function DUF647
	SSC10.1	Solyc10g008630	10	2704288	2710170	-0.19047619047619	-0.428571428571429	-0.571428571428572	NADH dehydrogenase like protein (AHRD V1 **** O65414_ARATH); contains Interpro domain(s) IPR013027 FAD-dependent pyridine nucleotide-disulphide oxidoreductase
	SSC10.1	Solyc10g008730	10	2802327	2803208	-0.0714285714285714	0.0952380952380952	0.261904761904762	Unknown Protein (AHRD V1)
	SSC10.1	Solyc10g008740	10	2822974	2826287	-0.452380952380952	0.428571428571429	0.428571428571429	Magnesium chelatase ATPase subunit I (AHRD V1 **** Q53RM0_ORYSJ); contains Interpro domain(s) IPR011775 Magnesium chelatase, ATPase subunit I
	SSC10.1	Solyc10g008760	10	2830967	2833275	-0.238095238095238	-0.261904761904762	0.261904761904762	NUDIX hydrolase (AHRD V1 **** Q4ZWZ8_PSEU2); contains Interpro domain(s) IPR000086 NUDIX hydrolase domain
	SSC10.1	Solyc10g009030	10	3056358	3059101	-0.571428571428572	-0.0952380952380952	0.452380952380952	Sphingolipid delta 4 desaturase (AHRD V1 **** Q5AJX2_CANAL); contains Interpro domain(s) IPR011388 Sphingolipid delta4-desaturase IPR006025 Peptidase M, neutral zinc metallopeptidases, zinc-binding site
	SSC10.1	Solyc10g009050	10	3072014	3076867	-0.523809523809524	-0.666666666666667	0.357142857142857	Os11g0198100 protein (Fragment) (AHRD V1 *--- Q0IU20_ORYSJ); contains Interpro domain(s) IPR006852 Protein of unknown function DUF616
	SSC10.1	Solyc10g009060	10	3091684	3092652	0.19047619047619	-0.238095238095238	-0.357142857142857	Protein kinase (AHRD V1 ***- Q9FDV6_FAGSY); contains Interpro domain(s) IPR002290 Serine/threonine protein kinase
	SSC10.1	Solyc10g009080	10	3108120	3110879	-0.214285714285714	-0.571428571428572	0.0714285714285714	Squamosa promoter binding-like protein (AHRD V1 ***- Q0PY35_SOLLC); contains Interpro domain(s) IPR017238 Squamosa promoter-binding protein
	SSC10.1	Solyc10g009110	10	3130028	3130696	0.428571428571429	-0.214285714285714	-0.0714285714285714	Ethylene-responsive transcription factor 4 (AHRD V1 ***- B6SIZ8_MAIZE); contains Interpro domain(s) IPR001471 Pathogenesis-related transcriptional factor and ERF, DNA-binding
	SSC10.1	Solyc10g009130	10	3135420	3137758	-0.0238095238095238	0.428571428571429	0.30952380952381	Unknown Protein (AHRD V1)
	SSC10.1	Solyc10g009150	10	3151104	3152540	-0.690476190476191	0.476190476190476	0.595238095238095	Organ-specific protein S2 (AHRD V1 ***- OSS2_PEA)
	SSC10.1	Solyc10g009190	10	3186982	3187359	-0.19047619047619	-0.261904761904762	-0.285714285714286	Cold shock protein-1 (AHRD V1 *-*- B6SP63_MAIZE)
	SSC10.1	Solyc10g009380	10	3447460	3449474	0.142857142857143	0.214285714285714	-0.214285714285714	Unknown Protein (AHRD V1)
	SSC10.1	Solyc10g009410	10	3472716	3474092	-0.404761904761905	-0.0238095238095238	0.5	Aspartic proteinase nepenthesin I (AHRD V1 **-- A9ZMF9_NEPAL); contains Interpro domain(s) IPR001461 Peptidase A1
	SSC10.1	Solyc10g009550	10	3672838	3674913	0.0476190476190476	0.547619047619048	0.642857142857143	WRKY transcription factor (AHRD V1 ***- D3YEX5_SOLLC); contains Interpro domain(s) IPR003657 DNA-binding WRKY
	SSC10.1	Solyc10g009570	10	3694886	3699858	-0.119047619047619	-0.30952380952381	0.333333333333333	Rhodanese-related sulfurtransferase (AHRD V1 *--- A4U0Q7_9PROT); contains Interpro domain(s) IPR001763 Rhodanese-like
	SSC10.1	Solyc10g011760	10	3997570	4002491	-0.380952380952381	0.5	0.452380952380952	Aldose 1-epimerase family protein (AHRD V1 **** D7LSC1_ARALY); contains Interpro domain(s) IPR008183 Aldose 1-epimerase
	SSC10.1	Solyc10g011810	10	4042221	4043855	-0.761904761904762	-0.238095238095238	0.476190476190476	Fatty acid delta-6 desaturase (AHRD V1 **** Q84KG6_9ERIC); contains Interpro domain(s) IPR012171 Fatty acid/sphingolipid desaturase
	SSC10.1	Solyc10g011870	10	4141737	4146468	0.80952380952381	-0.690476190476191	-0.833333333333333	Reticulon family protein (AHRD V1 ***- B2WS91_9BRAS); contains Interpro domain(s) IPR003388 Reticulon
	SSC10.1	Solyc10g011910	10	4187405	4189346	-0.142857142857143	-0.0952380952380952	0.0476190476190476	WRKY transcription factor 23 (AHRD V1 ***- C9DI12_9ROSI); contains Interpro domain(s) IPR003657 DNA-binding WRKY
	SSC10.1	Solyc10g011980	10	4272369	4276978	-0.261904761904762	0.595238095238095	0.642857142857143	2-hydroxyacid dehydrongenase (Fragment) (AHRD V1 *-*- C6F725_PSEMZ)
	SSC10.1	Solyc10g012070	10	4403270	4404565	0.261904761904762	-0.19047619047619	-0.0714285714285714	Protein BPS1, chloroplastic (AHRD V1 **-- BPS1_ARATH)
	SSC10.1	Solyc10g012080	10	4409840	4412640	-0.238095238095238	-0.357142857142857	-0.142857142857143	MRNA clone RAFL21-79-C21 (AHRD V1 **-- Q8W458_ARATH); contains Interpro domain(s) IPR006461 Protein of unknown function Cys-rich
	SSC12.1	Solyc12g056770	12	62853513	62859347	-0.142857142857143	-0.547619047619048	-0.285714285714286	F-actin capping protein beta subunit family protein (AHRD V1 ***- D7KYY1_ARALY); contains Interpro domain(s) IPR001698 F-actin capping protein, beta subunit
	SSC12.1	Solyc12g056850	12	62915302	62919369	0.119047619047619	0.166666666666667	0.142857142857143	Co-chaperone protein DnaJ (AHRD V1 *-*- A7I1Z6_CAMHC); contains Interpro domain(s) IPR001623 Heat shock protein DnaJ, N-terminal
	SSC12.1	Solyc12g056920	12	62980065	62984573	0	-0.166666666666667	-0.333333333333333	Sulfate transporter (AHRD V1 ***- A7YGI3_POPCN); contains Interpro domain(s) IPR001902 Sulphate anion transporter
	SSC12.1	Solyc12g056960	12	63038887	63044550	0	-0.0238095238095238	-0.0952380952380952	Glucan 1 3-beta-glucosidase (AHRD V1 ***- C1H4T0_PARBA); contains Interpro domain(s) IPR001547 Glycoside hydrolase, family 5
	SSC12.1	Solyc12g056980	12	63061337	63062350	-0.214285714285714	-0.119047619047619	0.119047619047619	Ethylene responsive transcription factor 2b (AHRD V1 *-*- C0J9I6_9ROSA); contains Interpro domain(s) IPR001471 Pathogenesis-related transcriptional factor and ERF, DNA-binding
	SSC12.1	Solyc12g057020	12	63099371	63100778	0.833333333333333	0.155691414048724	-0.523809523809524	Acetyl xylan esterase A (AHRD V1 **-- D0TLQ4_9BACE); contains Interpro domain(s) IPR005181 Protein of unknown function DUF303, acetylesterase putative
	SSC12.1	Solyc12g057040	12	63108486	63111013	0.166666666666667	0.166666666666667	0.0476190476190476	Cryptochrome 1b
	SSC12.1	Solyc12g057060	12	63125394	63127026	-0.0714285714285714	-0.404761904761905	-0.0476190476190476	UDP-glucuronosyltransferase (AHRD V1 **-- Q5UB81_ARATH); contains Interpro domain(s) IPR002213 UDP-glucuronosyl/UDP-glucosyltransferase
	SSC12.1	Solyc12g057110	12	63191706	63194481	-0.0476190476190476	-0.452380952380952	-0.119047619047619	14-3-3 (Fragment) (AHRD V1 ***- D3TIB7_MANIN); contains Interpro domain(s) IPR000308 14-3-3 protein
	SSC12.1	Solyc12g087890	12	63392734	63393802	0.0238095238095238	-0.380952380952381	-0.476190476190476	Transcription factor/ transcription regulator (AHRD V1 **** D7M240_ARALY)
	SSC12.1	Solyc12g087940	12	63441096	63443237	0.214285714285714	0.142857142857143	0.142857142857143	Aspartic proteinase nepenthesin-1 (AHRD V1 **-- B6TE66_MAIZE); contains Interpro domain(s) IPR001461 Peptidase A1
	SSC12.1	Solyc12g087950	12	63451830	63452630	-0.571428571428572	0.142857142857143	0.642857142857143	AT-hook motif nuclear localized protein 17 (AHRD V1 **-- Q9LTA2_ARATH); contains Interpro domain(s) IPR014476 Predicted AT-hook DNA-binding
	SSC12.1	Solyc12g087960	12	63461174	63463127	-0.452380952380952	0.166666666666667	0.380952380952381	Unknown Protein (AHRD V1)
	SSC12.1	Solyc12g088090	12	63573379	63578437	-0.30952380952381	0.51234753829798	0.428571428571429	MADS-box transcription factor-like protein (AHRD V1 *-*- Q9M2M4_ARATH); contains Interpro domain(s) IPR002487 Transcription factor, K-box
	SSC12.1	Solyc12g088230	12	63673907	63681540	-0.0238095238095238	-0.19047619047619	0.119047619047619	Early-responsive to dehydration protein-like (AHRD V1 **-- Q5JKX1_ORYSJ); contains Interpro domain(s) IPR003864 Protein of unknown function DUF221
	SSC12.1	Solyc12g088290	12	63731437	63739628	0.357142857142857	-0.285714285714286	-0.119047619047619	U3 small nucleolar RNA-associated protein (AHRD V1 **-- B6JWV4_SCHJY); contains Interpro domain(s) IPR017986 WD40 repeat, region
	SSC12.1	Solyc12g088400	12	63800346	63800636	0.523809523809524	0.80952380952381	0.714285714285714	Zinc-finger protein (AHRD V1 ***- Q40899_PETHY)
	SSC12.1	Solyc12g088430	12	63811082	63811432	0.261904761904762	-0.714285714285714	-0.761904761904762	Unknown Protein (AHRD V1)
	SSC12.1	Solyc12g088840	12	64057214	64057477	-0.357142857142857	-0.523809523809524	-0.238095238095238	Os07g0619200 protein (Fragment) (AHRD V1 ***- Q0D4L7_ORYSJ); contains Interpro domain(s) IPR018248 EF hand
	SSC12.1	Solyc12g088890	12	64088137	64092551	-0.476190476190476	-0.214285714285714	0.380952380952381	DnaJ chaperone (AHRD V1 *-*- C1EBL7_9CHLO); contains Interpro domain(s) IPR015609 Molecular chaperone, heat shock protein, Hsp40, DnaJ
