# Supplementary material for: Integration of QTL, Transcriptome and Polymorphism Studies Reveals Candidate Genes for Water Stress Response in Tomato
Source: Genes (Basel). 2020 Aug 7;11(8):900. doi: 10.3390/genes11080900 (PMC7465520; doi:10.3390/genes11080900)
Supplement: Supplementary file 1 [file genes-11-00900-s001.zip › Diouf_supplementary/Table S3.xlsx]

## Sheet: Info
	Table S3: Differentially expressed genes under WD for each of the eight genotypes in leaf Each seeh represent the DEG per genotype.

## Sheet: Cer_Leaf_DEG_WDvsCtrl
Gene	baseMean	log2FoldChange	lfcSE	stat	pvalue	adjusted-pvalue
Solyc00g005840.2.1	2612.98	0.436429	0.0964071	4.52694	5.98443e-06	6.32903e-05
Solyc00g006800.2.1	991.799	-0.384902	0.122347	-3.146	0.00165522	0.00843193
Solyc00g007270.2.1	3863.94	0.191029	0.066878	2.85638	0.00428502	0.0186635
Solyc00g009020.2.1	3955.48	-0.188855	0.0608449	-3.10388	0.00191003	0.00952015
Solyc00g009090.2.1	26.5801	-1.17052	0.467745	-2.50247	0.012333	0.0443519
Solyc00g009100.2.1	1635.02	0.231519	0.0854604	2.70907	0.00674713	0.0272966
Solyc00g009110.2.1	1347.51	0.370489	0.0964274	3.84216	0.000121958	0.000899375
Solyc00g009120.2.1	271.015	0.806046	0.1569	5.13734	2.78661e-07	4.06208e-06
Solyc00g022100.1.1	11.4945	1.89201	0.75439	2.508	0.0121417	0.0438123
Solyc00g024150.2.1	10529.3	0.336462	0.0712812	4.72021	2.35606e-06	2.76233e-05
Solyc00g030520.2.1	102.517	-0.656375	0.230034	-2.85338	0.00432563	0.0188096
Solyc00g044350.2.1	174.037	0.924871	0.199667	4.63207	3.62031e-06	4.05673e-05
Solyc00g047700.2.1	1313.31	-0.305187	0.0863888	-3.53272	0.000411313	0.00258782
Solyc00g050430.2.1	221.958	-0.613652	0.197358	-3.10934	0.00187505	0.00938097
Solyc00g053440.2.1	214.3	-0.989279	0.202568	-4.88368	1.04126e-06	1.32926e-05
Solyc00g082150.2.1	1123.74	-0.25431	0.0794251	-3.20189	0.00136531	0.00716441
Solyc00g085070.2.1	2965.94	0.483805	0.0941714	5.1375	2.78418e-07	4.06131e-06
Solyc00g136560.2.1	239.792	1.12523	0.276917	4.06341	4.83605e-05	0.000400987
Solyc00g156980.2.1	321.067	-1.12774	0.242955	-4.64176	3.45453e-06	3.89559e-05
Solyc00g160780.2.1	50.7568	-0.841038	0.323824	-2.59721	0.00939852	0.0356052
Solyc00g170200.1.1	630.925	0.589291	0.156845	3.75715	0.000171858	0.00121755
Solyc00g174330.2.1	116.182	2.24556	0.742336	3.02499	0.00248639	0.011902
Solyc00g174340.1.1	4592.15	2.28149	0.763747	2.98724	0.00281513	0.0132139
Solyc00g201160.2.1	11.8048	3.45791	1.08812	3.17789	0.00148353	0.00768805
Solyc00g257110.2.1	11.109	2.73355	0.96692	2.82707	0.00469761	0.0201551
Solyc01g005160.2.1	5.00425	5.84207	1.77508	3.29116	0.000997741	0.00549882
Solyc01g005220.2.1	93.1451	1.5672	0.293024	5.34835	8.8758e-08	1.44808e-06
Solyc01g005250.2.1	1232	-0.187052	0.0697269	-2.68264	0.00730434	0.0291232
Solyc01g005300.2.1	2062.13	1.06404	0.185694	5.73006	1.00395e-08	1.99366e-07
Solyc01g005350.2.1	69.581	-0.992013	0.298579	-3.32245	0.000892302	0.00499539
Solyc01g005420.2.1	426.743	1.17489	0.184346	6.37329	1.85017e-10	5.17075e-09
Solyc01g005430.2.1	209.549	0.394884	0.156135	2.52911	0.0114351	0.0418231
Solyc01g005450.2.1	103.774	0.651013	0.256348	2.53957	0.0110988	0.0408533
Solyc01g005470.2.1	270.405	1.1984	0.230783	5.19274	2.0722e-07	3.1124e-06
Solyc01g005490.2.1	512.112	0.459729	0.0979381	4.69408	2.67816e-06	3.11082e-05
Solyc01g005510.2.1	7.90666	4.16528	1.15555	3.60458	0.000312654	0.00205296
Solyc01g005520.2.1	8019.2	0.389738	0.0867396	4.49319	7.01628e-06	7.28624e-05
Solyc01g005540.2.1	1252.81	0.354144	0.085518	4.14116	3.45553e-05	0.000300559
Solyc01g005550.2.1	2969.09	-0.164578	0.0628403	-2.61898	0.00881924	0.0338509
Solyc01g005560.2.1	4990.87	-0.248266	0.060583	-4.09794	4.16838e-05	0.000351519
Solyc01g005600.2.1	795.502	0.288113	0.108552	2.65414	0.00795099	0.0312053
Solyc01g005720.2.1	112.822	0.751386	0.273638	2.74591	0.00603436	0.0248736
Solyc01g005810.2.1	651.433	-0.308537	0.108767	-2.83668	0.00455849	0.0196613
Solyc01g005820.2.1	1740.07	-0.329827	0.068277	-4.83073	1.36034e-06	1.69726e-05
Solyc01g005830.2.1	464.638	-0.637076	0.117916	-5.40278	6.5617e-08	1.09712e-06
Solyc01g005840.2.1	306.567	0.361537	0.138031	2.61924	0.00881256	0.0338313
Solyc01g005910.2.1	1172.46	0.308992	0.10178	3.03589	0.00239829	0.0115452
Solyc01g005930.2.1	406.6	0.581368	0.151015	3.84973	0.000118249	0.000876892
Solyc01g005970.2.1	174.406	0.429028	0.148256	2.89383	0.00380578	0.0169263
Solyc01g005990.2.1	2011.28	-0.209233	0.0852818	-2.45343	0.0141499	0.0494561
Solyc01g006050.2.1	3.35752	-4.34152	1.56029	-2.7825	0.00539412	0.0226993
Solyc01g006090.2.1	68.899	-1.01787	0.351284	-2.89756	0.00376073	0.0167504
Solyc01g006100.2.1	371.789	-0.819955	0.202196	-4.05525	5.00799e-05	0.00041347
Solyc01g006150.2.1	720.827	0.465771	0.120914	3.85209	0.000117112	0.000869367
Solyc01g006170.2.1	235.646	-0.480318	0.179629	-2.67394	0.00749651	0.0297399
Solyc01g006240.2.1	84.87	-1.05619	0.297632	-3.54864	0.000387229	0.00245545
Solyc01g006290.2.1	476.929	1.30682	0.467814	2.79347	0.00521464	0.0220619
Solyc01g006300.2.1	1145.38	1.73365	0.301215	5.75552	8.63771e-09	1.73636e-07
Solyc01g006320.2.1	260.311	0.499043	0.179418	2.78145	0.0054116	0.022751
Solyc01g006340.2.1	153.085	0.496149	0.155621	3.18819	0.00143165	0.00745187
Solyc01g006370.2.1	3428.45	-0.505922	0.0916292	-5.52141	3.36297e-08	6.00534e-07
Solyc01g006380.2.1	153.611	-0.40709	0.154928	-2.6276	0.00859902	0.0331732
Solyc01g006400.2.1	3990.26	-1.04908	0.289015	-3.62984	0.000283601	0.00188843
Solyc01g006450.2.1	1237.11	-0.489531	0.0909433	-5.38282	7.3329e-08	1.21746e-06
Solyc01g006510.2.1	2368.01	0.38606	0.0818747	4.71526	2.41406e-06	2.82878e-05
Solyc01g006520.2.1	619.368	0.768471	0.107702	7.13518	9.66596e-13	4.12802e-11
Solyc01g006550.2.1	124.143	1.66816	0.256929	6.49267	8.43299e-11	2.51547e-09
Solyc01g006560.2.1	8697.09	0.42302	0.103392	4.09142	4.2874e-05	0.00035956
Solyc01g006650.1.1	43.2313	-1.03645	0.346059	-2.99502	0.00274424	0.0129182
Solyc01g006670.2.1	176.506	1.14428	0.256206	4.46626	7.95999e-06	8.15084e-05
Solyc01g006680.2.1	664.838	0.450023	0.172264	2.6124	0.00899077	0.0344161
Solyc01g006720.2.1	2931.91	0.52038	0.0831253	6.26019	3.84516e-10	1.01463e-08
Solyc01g006740.2.1	148.633	0.607393	0.193801	3.13412	0.00172373	0.0087224
Solyc01g006790.2.1	124.533	0.874329	0.180611	4.84095	1.29218e-06	1.61945e-05
Solyc01g006870.2.1	925.803	0.431451	0.0842976	5.11819	3.08479e-07	4.44494e-06
Solyc01g006880.2.1	719.943	0.289307	0.0998927	2.89618	0.00377741	0.0168106
Solyc01g006900.2.1	4501	-0.48592	0.0839668	-5.78705	7.16351e-09	1.46776e-07
Solyc01g006930.2.1	374.027	0.836359	0.151302	5.52774	3.24389e-08	5.82203e-07
Solyc01g006950.2.1	21.2895	1.83622	0.446621	4.11137	3.93323e-05	0.000335278
Solyc01g006980.2.1	1575.83	-0.194554	0.0650844	-2.98926	0.00279656	0.0131354
Solyc01g007000.2.1	85.8916	2.36893	0.565949	4.18576	2.84208e-05	0.000252279
Solyc01g007010.2.1	407.542	0.906418	0.228395	3.96863	7.22856e-05	0.000569463
Solyc01g007030.2.1	69.6942	3.14918	0.423193	7.44148	9.95606e-14	4.97055e-12
Solyc01g007070.2.1	1351	0.623567	0.0824575	7.56228	3.96059e-14	2.12712e-12
Solyc01g007100.2.1	2414.25	0.249899	0.0883345	2.82901	0.00466924	0.0200658
Solyc01g007130.2.1	806.301	-0.29752	0.0983124	-3.02627	0.0024759	0.0118571
Solyc01g007150.2.1	1934.49	-0.262339	0.0635497	-4.1281	3.6578e-05	0.000314701
Solyc01g007220.2.1	348.462	0.728696	0.16715	4.35952	1.30346e-05	0.000125496
Solyc01g007400.1.1	256.973	0.398495	0.149825	2.65975	0.00781996	0.0308048
Solyc01g007410.2.1	276.185	0.826691	0.189536	4.36167	1.29075e-05	0.000124441
Solyc01g007530.2.1	164.996	0.756441	0.221385	3.41686	0.000633477	0.00372074
Solyc01g007720.2.1	619.903	-0.723054	0.173687	-4.16297	3.14132e-05	0.000275504
Solyc01g007760.2.1	299.723	0.387089	0.151902	2.54828	0.0108254	0.04002
Solyc01g007840.2.1	198.458	-0.54785	0.140882	-3.88871	0.000100777	0.000763293
Solyc01g007890.1.1	361.757	0.495641	0.151787	3.26538	0.00109319	0.00594781
Solyc01g007980.2.1	509.905	1.95323	0.205269	9.51545	1.80926e-21	2.40609e-19
Solyc01g007990.2.1	275.372	0.809768	0.141796	5.71078	1.12462e-08	2.19839e-07
Solyc01g008010.2.1	778.759	0.546838	0.0942376	5.80276	6.52336e-09	1.34177e-07
Solyc01g008070.2.1	934.487	0.328717	0.0928946	3.5386	0.000402256	0.00253787
Solyc01g008080.2.1	3563.58	-0.489412	0.111873	-4.3747	1.21601e-05	0.000118038
Solyc01g008090.2.1	2042.12	-0.401852	0.0902541	-4.45245	8.48958e-06	8.61022e-05
Solyc01g008110.2.1	9721.81	-0.210624	0.0765782	-2.75044	0.00595154	0.0246063
Solyc01g008250.2.1	4618.6	0.651405	0.104207	6.2511	4.07582e-10	1.06886e-08
Solyc01g008320.2.1	740.431	0.515976	0.0847812	6.08597	1.15785e-09	2.75669e-08
Solyc01g008370.2.1	2165.18	-0.172072	0.070061	-2.45603	0.0140483	0.0491735
Solyc01g008490.2.1	236.892	0.520244	0.130316	3.99216	6.54733e-05	0.000522705
Solyc01g008620.2.1	102.642	1.87983	0.487745	3.85412	0.000116145	0.000863391
Solyc01g008670.2.1	553.03	-0.704037	0.253253	-2.77997	0.0054364	0.0228268
Solyc01g008780.2.1	1889.76	0.423193	0.0968156	4.37113	1.23606e-05	0.00011982
Solyc01g008800.1.1	290.667	0.392268	0.129001	3.04081	0.00235946	0.0113784
Solyc01g008830.1.1	278.963	0.525082	0.161645	3.24836	0.00116073	0.00625448
Solyc01g008850.2.1	1935.08	0.52506	0.117685	4.46156	8.13644e-06	8.29558e-05
Solyc01g008920.2.1	1639.15	0.848375	0.0968485	8.75981	1.95574e-18	1.77755e-16
Solyc01g008930.2.1	957.098	0.234197	0.0952051	2.45992	0.0138969	0.0487974
Solyc01g008950.2.1	2978	-0.288707	0.0696232	-4.1467	3.37295e-05	0.000294482
Solyc01g008970.2.1	4397.57	-0.273128	0.0824255	-3.31363	0.000920933	0.00513674
Solyc01g009020.2.1	1233.18	0.49818	0.0905435	5.5021	3.75286e-08	6.63474e-07
Solyc01g009040.2.1	320.468	-0.7695	0.250471	-3.07221	0.0021248	0.0104197
Solyc01g009080.2.1	2080.9	0.355849	0.104761	3.39679	0.000681814	0.00396198
Solyc01g009100.2.1	2639.94	-0.513249	0.0944992	-5.43126	5.59589e-08	9.567e-07
Solyc01g009120.2.1	111.8	0.714664	0.19673	3.63271	0.000280455	0.00187099
Solyc01g009200.2.1	58.4693	-0.967051	0.284177	-3.40299	0.000666523	0.00388373
Solyc01g009230.2.1	1158.45	0.226095	0.0908146	2.48964	0.0127874	0.0456314
Solyc01g009340.2.1	70.5692	-1.06746	0.285027	-3.74512	0.00018031	0.00127108
Solyc01g009390.2.1	199.828	0.409507	0.162354	2.52231	0.0116588	0.0424878
Solyc01g009430.2.1	781.592	0.533294	0.14479	3.68321	0.000230311	0.00157096
Solyc01g009500.2.1	338.497	0.525658	0.134667	3.90339	9.48535e-05	0.000723062
Solyc01g009520.2.1	2401.74	-0.304277	0.0714372	-4.25936	2.05012e-05	0.000188345
Solyc01g009570.2.1	318.422	1.64926	0.190783	8.64471	5.39415e-18	4.66353e-16
Solyc01g009630.2.1	598.751	-0.214581	0.0827166	-2.59417	0.00948194	0.0358637
Solyc01g009690.1.1	50.4188	2.21324	0.388502	5.69686	1.2203e-08	2.37018e-07
Solyc01g009700.1.1	82.1761	1.49834	0.342824	4.37059	1.23911e-05	0.000120061
Solyc01g009810.2.1	8.52039	4.00717	1.57834	2.53885	0.0111218	0.0409167
Solyc01g009820.2.1	588.417	0.447374	0.106838	4.1874	2.82169e-05	0.00025078
Solyc01g009860.2.1	1041.02	0.878245	0.132721	6.61722	3.66027e-11	1.1795e-09
Solyc01g009970.2.1	1129.76	0.212467	0.0784985	2.70663	0.00679691	0.0274562
Solyc01g010000.2.1	633.178	0.343469	0.117368	2.92643	0.00342874	0.0155154
Solyc01g010050.2.1	2134.12	0.273779	0.0763622	3.58526	0.000336738	0.00218746
Solyc01g010060.2.1	39.447	1.89252	0.506152	3.73903	0.000184728	0.00129921
Solyc01g010200.2.1	1354.49	0.358764	0.10117	3.54617	0.000390877	0.00247489
Solyc01g010220.2.1	196.211	-1.50333	0.200717	-7.48977	6.89919e-14	3.57012e-12
Solyc01g010270.2.1	505.465	0.48164	0.136463	3.52946	0.000416405	0.00261319
Solyc01g010290.2.1	507.636	0.512037	0.107816	4.74918	2.04242e-06	2.43488e-05
Solyc01g010310.2.1	153.66	-0.501844	0.192863	-2.60208	0.00926606	0.0352038
Solyc01g010430.2.1	63.3174	1.11877	0.369003	3.03187	0.00243042	0.0116583
Solyc01g010440.2.1	828.488	-0.267576	0.0911819	-2.93453	0.00334057	0.0151855
Solyc01g010460.2.1	367.425	0.351123	0.134321	2.61407	0.00894717	0.0342892
Solyc01g010480.2.1	2590.45	0.9874	0.205552	4.80364	1.55803e-06	1.91872e-05
Solyc01g010540.2.1	1606.08	-0.583763	0.085331	-6.84116	7.85568e-12	2.8707e-10
Solyc01g010580.2.1	2046.45	-0.465745	0.0774771	-6.01139	1.83944e-09	4.20659e-08
Solyc01g010640.2.1	1790.61	0.265914	0.100616	2.64288	0.00822049	0.0320736
Solyc01g010650.2.1	289.12	-0.363943	0.148008	-2.45894	0.0139346	0.0488885
Solyc01g010750.2.1	1988.7	-0.389586	0.141922	-2.74508	0.00604964	0.0249204
Solyc01g010760.2.1	1343.62	-0.262744	0.078139	-3.36252	0.000772356	0.00441691
Solyc01g010770.2.1	65.5359	1.00961	0.372634	2.70938	0.00674084	0.0272763
Solyc01g010780.2.1	581.453	0.368652	0.0966906	3.8127	0.000137458	0.000994708
Solyc01g010950.2.1	371.56	0.439328	0.133816	3.28308	0.00102679	0.00563407
Solyc01g011040.2.1	1140.95	-0.223241	0.0796248	-2.80367	0.00505252	0.0214485
Solyc01g011100.2.1	1093.52	0.256461	0.0863886	2.9687	0.00299067	0.0138695
Solyc01g014140.2.1	92.3866	2.15153	0.253546	8.48577	2.143e-17	1.72641e-15
Solyc01g014150.1.1	4.82601	6.76978	1.54393	4.38478	1.16105e-05	0.000113463
Solyc01g014320.2.1	139.121	0.99425	0.279326	3.55946	0.000371619	0.00237274
Solyc01g014330.2.1	62.2468	1.48098	0.295244	5.01613	5.27221e-07	7.197e-06
Solyc01g014480.2.1	371.645	0.513779	0.128352	4.00288	6.25755e-05	0.000502209
Solyc01g015020.2.1	1486.56	0.383811	0.0869588	4.41371	1.01612e-05	0.000101269
Solyc01g016570.1.1	65.1255	0.75659	0.270978	2.79207	0.0052372	0.0221309
Solyc01g020440.2.1	439.355	-0.314622	0.126	-2.49701	0.0125246	0.0448968
Solyc01g028810.2.1	23728.1	-0.3941	0.055544	-7.09528	1.2909e-12	5.3207e-11
Solyc01g028900.2.1	1402.07	-0.184542	0.0749563	-2.46199	0.0138167	0.0485789
Solyc01g034150.2.1	288.409	0.391847	0.144746	2.70714	0.00678655	0.0274247
Solyc01g044240.2.1	128.644	0.726691	0.253536	2.86623	0.00415395	0.0182082
Solyc01g056310.2.1	37.8943	1.43925	0.479253	3.00312	0.0026723	0.0126467
Solyc01g056570.2.1	1026.87	0.33991	0.0820352	4.14346	3.42105e-05	0.000297826
Solyc01g056690.2.1	928.909	0.398294	0.0771217	5.16449	2.41099e-07	3.5783e-06
Solyc01g056940.2.1	5151.62	-0.4768	0.0700006	-6.81137	9.66745e-12	3.45559e-10
Solyc01g057200.2.1	848.138	0.282884	0.106526	2.65553	0.00791828	0.0310869
Solyc01g057210.2.1	1216.99	0.320679	0.0774385	4.14108	3.45668e-05	0.000300559
Solyc01g057310.2.1	252.161	-0.862749	0.208213	-4.1436	3.41899e-05	0.000297768
Solyc01g057830.2.1	14159.9	0.171793	0.0680806	2.52338	0.0116233	0.0423949
Solyc01g058320.2.1	417.709	0.383939	0.152839	2.51206	0.012003	0.0434003
Solyc01g058670.2.1	522.476	0.323001	0.11845	2.7269	0.00639322	0.0261081
Solyc01g058720.2.1	1175.19	0.468951	0.168764	2.77874	0.00545703	0.0228915
Solyc01g059860.2.1	1170.76	0.314638	0.0784811	4.00909	6.09534e-05	0.000490858
Solyc01g059870.2.1	2957.13	0.299551	0.065811	4.55169	5.32171e-06	5.72406e-05
Solyc01g059930.2.1	1998.96	0.203462	0.0696255	2.92223	0.00347538	0.0156864
Solyc01g059980.2.1	319.338	2.47812	0.899577	2.75477	0.00587338	0.024352
Solyc01g060080.2.1	661.573	0.244855	0.0799958	3.06085	0.00220709	0.0107538
Solyc01g060130.2.1	381.574	-1.11146	0.112807	-9.8528	6.66587e-23	9.91397e-21
Solyc01g060140.2.1	1732.29	0.287135	0.054287	5.28921	1.22848e-07	1.93393e-06
Solyc01g060180.2.1	3417.37	0.715418	0.0908172	7.87756	3.33832e-15	2.04021e-13
Solyc01g060280.2.1	377.898	0.641094	0.106995	5.99182	2.07504e-09	4.69489e-08
Solyc01g060410.2.1	165.529	-1.06375	0.245444	-4.33396	1.46448e-05	0.000139733
Solyc01g065510.2.1	211.391	-1.22093	0.277682	-4.39687	1.09821e-05	0.000108434
Solyc01g065530.2.1	1149.83	1.10258	0.160132	6.88544	5.76077e-12	2.17092e-10
Solyc01g066260.2.1	5.05381	4.96244	1.58432	3.13221	0.00173495	0.00877086
Solyc01g066290.2.1	42.104	1.30292	0.44165	2.95011	0.0031766	0.0145729
Solyc01g066430.2.1	763.572	2.4155	0.25615	9.42999	4.10123e-21	5.07122e-19
Solyc01g066610.2.1	84.8101	-0.746173	0.232407	-3.21063	0.00132443	0.00697748
Solyc01g066640.2.1	129.044	-1.0819	0.249194	-4.34158	1.41459e-05	0.000135216
Solyc01g066680.2.1	1059.95	0.297064	0.112707	2.63571	0.00839625	0.0325801
Solyc01g066740.2.1	1060.13	-0.878714	0.123489	-7.11572	1.11326e-12	4.70192e-11
Solyc01g066820.2.1	104.602	0.760241	0.215941	3.52059	0.000430588	0.00268792
Solyc01g066840.2.1	4747.16	-0.404529	0.0891589	-4.53717	5.70147e-06	6.05688e-05
Solyc01g066860.2.1	242.774	-0.643656	0.157428	-4.08857	4.3405e-05	0.000363726
Solyc01g066870.2.1	467.904	0.581441	0.125719	4.62493	3.74718e-06	4.18347e-05
Solyc01g066900.2.1	157.733	-0.637059	0.172326	-3.69683	0.000218306	0.0014982
Solyc01g066910.2.1	89.7077	-1.40817	0.551293	-2.5543	0.0106402	0.039493
Solyc01g067010.2.1	404.743	1.3603	0.170805	7.96401	1.66558e-15	1.0767e-13
Solyc01g067020.2.1	123.259	2.88589	0.317201	9.09798	9.20251e-20	9.59407e-18
Solyc01g067120.2.1	174.15	1.47011	0.212092	6.93147	4.16483e-12	1.60176e-10
Solyc01g067440.2.1	31.704	1.77735	0.413511	4.2982	1.7219e-05	0.000161257
Solyc01g067510.2.1	981.305	-0.418651	0.0876507	-4.77636	1.785e-06	2.15949e-05
Solyc01g067530.2.1	1673.51	0.286138	0.0891685	3.20895	0.00133219	0.00701137
Solyc01g067550.2.1	891.467	0.21629	0.0810368	2.66904	0.00760685	0.0301047
Solyc01g067660.2.1	2661.13	0.451944	0.0762864	5.92431	3.1362e-09	6.88346e-08
Solyc01g067680.2.1	787.941	0.516665	0.136653	3.78086	0.000156288	0.00111729
Solyc01g067730.2.1	3574.05	-0.408413	0.102194	-3.99645	6.42988e-05	0.000514293
Solyc01g067830.2.1	230.295	-0.463593	0.142698	-3.24877	0.00115907	0.0062487
Solyc01g067890.2.1	7325.77	-0.205292	0.0743878	-2.75975	0.00578461	0.0240475
Solyc01g067930.2.1	538.303	0.243491	0.0908273	2.68082	0.00734429	0.0292561
Solyc01g068060.2.1	903.932	0.352441	0.0941734	3.74247	0.00018222	0.00128369
Solyc01g068100.2.1	4621.37	0.241053	0.0547654	4.40155	1.07478e-05	0.000106404
Solyc01g068140.2.1	163.069	-0.637035	0.201178	-3.16653	0.0015427	0.00795205
Solyc01g068280.2.1	632.026	-0.538911	0.149565	-3.60318	0.000314345	0.00206215
Solyc01g068290.2.1	896.025	0.303767	0.0875376	3.47014	0.000520192	0.00315793
Solyc01g068360.2.1	82.0157	-0.844334	0.289392	-2.91761	0.00352726	0.0158618
Solyc01g068380.2.1	114.627	0.977713	0.261703	3.73596	0.000186997	0.00131343
Solyc01g068390.2.1	813.072	0.298115	0.101988	2.92304	0.0034663	0.0156554
Solyc01g068470.2.1	644.118	0.645575	0.113144	5.70576	1.15828e-08	2.25797e-07
Solyc01g068490.2.1	110.033	0.972155	0.260026	3.73868	0.000184988	0.0013006
Solyc01g068530.2.1	3033.07	-0.532549	0.0932197	-5.71283	1.11111e-08	2.17398e-07
Solyc01g068560.2.1	877.068	0.498486	0.169738	2.9368	0.00331613	0.0150893
Solyc01g068610.2.1	1809.67	0.303416	0.0769347	3.94381	8.01959e-05	0.000624307
Solyc01g068630.2.1	7.03121	3.68303	1.20539	3.05546	0.00224715	0.0109165
Solyc01g073640.2.1	7397.47	-0.458691	0.115407	-3.97457	7.05072e-05	0.000556625
Solyc01g073660.2.1	754.166	0.453943	0.106492	4.26268	2.01993e-05	0.000185973
Solyc01g073690.2.1	1579.2	-0.188145	0.0765462	-2.45793	0.0139742	0.0489546
Solyc01g073700.2.1	36.8383	-1.36686	0.465959	-2.93345	0.00335221	0.0152307
Solyc01g073730.2.1	319.63	0.33762	0.116184	2.90591	0.00366183	0.016382
Solyc01g073750.2.1	3606.21	0.252805	0.071713	3.52524	0.000423104	0.00265016
Solyc01g073820.2.1	18.3655	3.25282	0.824663	3.94442	7.99944e-05	0.000622966
Solyc01g073870.2.1	483.412	0.261775	0.0890213	2.94059	0.00327589	0.0149478
Solyc01g073910.2.1	364.002	0.53383	0.163412	3.26677	0.00108782	0.00592365
Solyc01g074000.2.1	1267.56	-1.00138	0.218259	-4.58803	4.47453e-06	4.8978e-05
Solyc01g079090.2.1	4131.05	-0.210609	0.0576072	-3.65595	0.000256236	0.00173181
Solyc01g079100.2.1	58.2711	-1.05041	0.352101	-2.98327	0.00285183	0.0133357
Solyc01g079110.2.1	1116.71	-1.11231	0.154505	-7.19914	6.05934e-13	2.66261e-11
Solyc01g079140.2.1	16.2307	1.921	0.495652	3.8757	0.000106319	0.000800988
Solyc01g079180.2.1	67.9008	-1.82877	0.356311	-5.1325	2.85915e-07	4.15642e-06
Solyc01g079200.2.1	44.9786	1.57638	0.581012	2.71317	0.00666435	0.0270336
Solyc01g079220.2.1	1110.36	0.438162	0.0865989	5.05967	4.19981e-07	5.87256e-06
Solyc01g079240.2.1	3387.67	-0.340439	0.0879682	-3.87002	0.000108824	0.000816681
Solyc01g079250.2.1	3120.37	-0.156928	0.049754	-3.15409	0.00161001	0.00823714
Solyc01g079260.2.1	217.292	0.649724	0.194796	3.3354	0.00085177	0.00480643
Solyc01g079410.2.1	527.353	-0.417074	0.150697	-2.76763	0.00564663	0.0235799
Solyc01g079450.2.1	4330.35	0.208785	0.065231	3.20071	0.0013709	0.00718667
Solyc01g079470.2.1	16491.9	0.736704	0.173172	4.25417	2.09827e-05	0.000192188
Solyc01g079480.2.1	1125.64	0.454398	0.102566	4.43031	9.40987e-06	9.44451e-05
Solyc01g079490.2.1	316.109	-0.293372	0.119174	-2.46171	0.0138277	0.0486014
Solyc01g079500.2.1	830.779	-0.804948	0.140228	-5.74027	9.45261e-09	1.88946e-07
Solyc01g079530.2.1	195.688	3.31761	0.276587	11.9948	3.78264e-33	1.5471e-30
Solyc01g079540.2.1	2733.6	-0.2052	0.0741576	-2.76709	0.005656	0.0236053
Solyc01g079550.2.1	13.3177	2.63374	0.780368	3.375	0.000738158	0.0042531
Solyc01g079570.2.1	203.064	-0.615513	0.229084	-2.68685	0.00721296	0.0288301
Solyc01g079590.2.1	870.498	-0.49064	0.0897253	-5.46825	4.54498e-08	7.92318e-07
Solyc01g079600.2.1	792.332	1.46739	0.290911	5.04412	4.55611e-07	6.3333e-06
Solyc01g079610.2.1	921.121	-0.739646	0.100041	-7.39344	1.43077e-13	6.94738e-12
Solyc01g079660.2.1	495.882	1.46571	0.30133	4.86414	1.14957e-06	1.45703e-05
Solyc01g079680.2.1	960.327	-0.26757	0.0995875	-2.68678	0.00721444	0.0288307
Solyc01g079740.2.1	164.777	0.727572	0.199075	3.65476	0.000257427	0.00173864
Solyc01g079750.2.1	285.336	-0.76969	0.20685	-3.721	0.000198434	0.00137828
Solyc01g079790.2.1	10666.5	0.313491	0.0734987	4.26527	1.99662e-05	0.000183987
Solyc01g079870.2.1	1025.01	0.281981	0.0910233	3.0979	0.001949	0.00966682
Solyc01g079880.2.1	9927.4	1.03321	0.128529	8.03876	9.0755e-16	6.1667e-14
Solyc01g080010.2.1	132.188	-0.748274	0.24492	-3.05517	0.00224929	0.0109244
Solyc01g080070.2.1	1088.03	-0.464299	0.139477	-3.32886	0.000872012	0.00490245
Solyc01g080160.2.1	377.008	0.540784	0.114079	4.74045	2.13244e-06	2.52944e-05
Solyc01g080200.2.1	1440.17	0.29948	0.0729565	4.10491	4.04475e-05	0.000343349
Solyc01g080210.2.1	339.808	0.383033	0.130885	2.92648	0.0034282	0.0155154
Solyc01g080220.2.1	915.838	0.791366	0.138362	5.71952	1.06825e-08	2.1006e-07
Solyc01g080240.2.1	3611.84	0.336718	0.0786281	4.28241	1.84878e-05	0.000171553
Solyc01g080250.2.1	1345.78	0.180438	0.0655651	2.75204	0.00592246	0.0245152
Solyc01g080280.2.1	78988.9	0.24497	0.0728188	3.36411	0.000767906	0.00439382
Solyc01g080430.2.1	834.717	0.228483	0.0864706	2.64232	0.00823393	0.0321143
Solyc01g080460.2.1	10943	1.27882	0.157728	8.10775	5.15646e-16	3.58391e-14
Solyc01g080480.2.1	5.61342	3.23232	1.03608	3.11977	0.00180992	0.00911189
Solyc01g080500.2.1	5417.89	0.477487	0.0937191	5.09487	3.48973e-07	4.9612e-06
Solyc01g080510.2.1	2168.96	0.406519	0.0829722	4.89946	9.61003e-07	1.2387e-05
Solyc01g080600.2.1	811.279	-1.35094	0.259544	-5.20506	1.93931e-07	2.9356e-06
Solyc01g080670.2.1	1684.23	0.875655	0.0862638	10.1509	3.2833e-24	5.33667e-22
Solyc01g080690.2.1	734.339	0.469892	0.0984068	4.77499	1.79712e-06	2.17165e-05
Solyc01g080750.2.1	363.677	-1.23945	0.217431	-5.70045	1.19492e-08	2.32419e-07
Solyc01g080770.2.1	540.313	-0.92343	0.102856	-8.97794	2.75894e-19	2.72917e-17
Solyc01g080780.2.1	860.524	0.331719	0.0868971	3.81738	0.000134876	0.000979363
Solyc01g080800.2.1	58.9072	1.11413	0.267163	4.17022	3.04308e-05	0.000268103
Solyc01g080810.2.1	3598.77	0.315028	0.0679692	4.63486	3.57184e-06	4.01087e-05
Solyc01g080840.2.1	6624.49	0.384163	0.0847412	4.53336	5.80514e-06	6.15166e-05
Solyc01g080870.2.1	383.559	2.43376	0.335587	7.25224	4.09943e-13	1.86296e-11
Solyc01g081040.2.1	112.748	0.820478	0.214546	3.82425	0.000131168	0.000957669
Solyc01g081060.2.1	1735.21	1.25664	0.151521	8.2935	1.09964e-16	8.09243e-15
Solyc01g081170.1.1	52.9244	0.954532	0.290569	3.28504	0.00101966	0.00560221
Solyc01g081190.2.1	2311.93	0.309233	0.0975105	3.17128	0.00151768	0.0078402
Solyc01g081250.2.1	49.5032	-2.41957	0.977725	-2.47469	0.0133351	0.0471977
Solyc01g081300.2.1	405.087	-0.33228	0.110394	-3.00994	0.002613	0.0124103
Solyc01g081440.2.1	391.976	-0.820533	0.127165	-6.45251	1.10013e-10	3.20954e-09
Solyc01g081450.2.1	641.724	0.430906	0.135627	3.17715	0.00148732	0.00770206
Solyc01g081480.2.1	1728.88	0.718482	0.0936911	7.66863	1.73843e-14	9.93896e-13
Solyc01g081610.2.1	554.558	0.346756	0.133015	2.60688	0.00913704	0.0348505
Solyc01g086670.2.1	123.145	5.02216	0.554914	9.05035	1.42513e-19	1.43648e-17
Solyc01g086680.2.1	26.2548	5.1836	1.1249	4.60806	4.06452e-06	4.49996e-05
Solyc01g086720.2.1	110.611	-0.872607	0.213096	-4.09491	4.22337e-05	0.000355311
Solyc01g086800.2.1	441.533	-1.05226	0.293068	-3.59051	0.000330034	0.00215245
Solyc01g086810.2.1	510.54	0.63962	0.11502	5.56094	2.68327e-08	4.86926e-07
Solyc01g086820.2.1	1289.98	-1.06095	0.218763	-4.84979	1.23591e-06	1.55627e-05
Solyc01g086870.2.1	798.156	0.781626	0.105312	7.42197	1.15387e-13	5.69384e-12
Solyc01g086920.2.1	4874.89	-0.496662	0.0825537	-6.01623	1.78529e-09	4.10481e-08
Solyc01g086930.2.1	98.8501	-1.14316	0.314762	-3.63182	0.000281434	0.0018765
Solyc01g086950.2.1	345.243	0.581745	0.119922	4.85101	1.22832e-06	1.54946e-05
Solyc01g086960.2.1	1722.99	0.716328	0.136825	5.23538	1.64649e-07	2.52834e-06
Solyc01g086970.2.1	896.321	0.279992	0.0923112	3.03313	0.00242031	0.0116276
Solyc01g087080.2.1	100.709	-1.08562	0.331345	-3.27641	0.00105135	0.00575104
Solyc01g087120.2.1	4445.64	-0.180977	0.056359	-3.21115	0.00132205	0.00696837
Solyc01g087140.2.1	63.2147	-0.908227	0.364992	-2.48835	0.0128339	0.045751
Solyc01g087190.2.1	1722.67	0.280754	0.0989096	2.83849	0.00453272	0.01957
Solyc01g087200.2.1	332.372	0.376917	0.123491	3.05218	0.00227185	0.0110164
Solyc01g087240.2.1	712.091	0.443227	0.0974215	4.54958	5.37535e-06	5.75934e-05
Solyc01g087250.2.1	906.004	0.251278	0.0767614	3.2735	0.00106226	0.00580516
Solyc01g087260.2.1	11257.8	0.872249	0.0997845	8.74132	2.30395e-18	2.07629e-16
Solyc01g087320.2.1	430.169	0.338544	0.124465	2.71999	0.00652834	0.0265732
Solyc01g087450.2.1	156.469	0.562423	0.218057	2.57924	0.00990176	0.0372661
Solyc01g087470.2.1	334.462	-0.425064	0.137865	-3.08318	0.00204803	0.0100897
Solyc01g087490.2.1	853.732	0.248153	0.0939548	2.6412	0.00826136	0.0321682
Solyc01g087500.2.1	1088.84	-1.14206	0.29498	-3.87165	0.000108101	0.000812687
Solyc01g087540.2.1	1378.96	-0.480427	0.0983674	-4.88401	1.03949e-06	1.32845e-05
Solyc01g087560.2.1	965.548	-0.455735	0.0900715	-5.05971	4.19902e-07	5.87256e-06
Solyc01g087570.2.1	226.965	-0.479116	0.185791	-2.57879	0.00991468	0.0373015
Solyc01g087580.2.1	62.5912	2.23192	0.785969	2.83971	0.00451547	0.0195035
Solyc01g087620.2.1	1982.76	0.519456	0.0850544	6.10734	1.01305e-09	2.44005e-08
Solyc01g087680.2.1	1894.45	0.386481	0.104343	3.70393	0.000212281	0.00146165
Solyc01g087690.1.1	642.663	0.595319	0.128565	4.63049	3.64796e-06	4.08556e-05
Solyc01g087710.2.1	1060.01	0.53037	0.148993	3.5597	0.00037128	0.00237259
Solyc01g087740.1.1	18.9449	-1.55577	0.561384	-2.77131	0.00558305	0.0233431
Solyc01g087750.2.1	5943.66	0.203511	0.0708655	2.87179	0.00408159	0.017957
Solyc01g087800.2.1	366.346	1.32797	0.337884	3.93024	8.48609e-05	0.000654158
Solyc01g087820.2.1	325.931	1.53372	0.337932	4.53856	5.66389e-06	6.02901e-05
Solyc01g087980.2.1	233.119	1.36615	0.237915	5.74218	9.3466e-09	1.87002e-07
Solyc01g088050.2.1	770.069	-0.31196	0.0910183	-3.42745	0.00060928	0.0036035
Solyc01g088080.2.1	1777.58	-0.277544	0.074554	-3.72272	0.000197087	0.00137054
Solyc01g088090.2.1	1542.83	0.444926	0.111036	4.00703	6.14874e-05	0.000494597
Solyc01g088100.2.1	3313.97	0.204479	0.0727226	2.81176	0.00492708	0.0209872
Solyc01g088170.2.1	2011.79	0.243423	0.0847289	2.87297	0.00406635	0.0179091
Solyc01g088300.2.1	88.508	-1.38975	0.306617	-4.53253	5.82802e-06	6.17283e-05
Solyc01g088370.2.1	3852.68	-0.180094	0.0576735	-3.12264	0.00179235	0.00903097
Solyc01g088490.2.1	11.608	-1.68594	0.672586	-2.50665	0.0121883	0.0439506
Solyc01g088560.2.1	726.311	-0.283716	0.102376	-2.7713	0.00558334	0.0233431
Solyc01g088570.2.1	938.455	-0.29067	0.0895894	-3.24447	0.00117669	0.00632604
Solyc01g088600.2.1	950.668	-0.337783	0.0891162	-3.79037	0.000150425	0.00108082
Solyc01g088610.2.1	5778.27	-0.599877	0.0812125	-7.38651	1.50734e-13	7.28592e-12
Solyc01g088620.2.1	88.7505	-1.34287	0.261288	-5.13942	2.75585e-07	4.02551e-06
Solyc01g088640.2.1	262.252	0.664652	0.151877	4.37626	1.20732e-05	0.000117462
Solyc01g088650.2.1	291.041	-0.606749	0.130178	-4.66093	3.14784e-06	3.58588e-05
Solyc01g088700.2.1	4481.75	0.134494	0.054612	2.46272	0.0137888	0.0485048
Solyc01g088730.2.1	299.869	0.39961	0.139108	2.87267	0.00407024	0.0179202
Solyc01g088760.2.1	392.216	1.03259	0.176849	5.83883	5.25675e-09	1.09608e-07
Solyc01g088780.2.1	84.9344	-0.709563	0.248804	-2.8519	0.00434589	0.0188904
Solyc01g088810.2.1	26.7254	1.20059	0.455491	2.63582	0.00839333	0.0325747
Solyc01g089880.2.1	159.533	0.768987	0.237953	3.23167	0.00123068	0.00655992
Solyc01g089890.2.1	23.9737	2.70074	0.497209	5.43181	5.57861e-08	9.54512e-07
Solyc01g089910.2.1	99.912	-0.631464	0.221952	-2.84505	0.00444038	0.0192613
Solyc01g089970.2.1	6569.51	-0.269636	0.0640183	-4.21185	2.53285e-05	0.000228354
Solyc01g089980.2.1	887.868	-0.275134	0.0862797	-3.18886	0.00142834	0.0074383
Solyc01g090210.2.1	32.1923	1.1552	0.366224	3.15435	0.00160856	0.00823168
Solyc01g090340.2.1	1536.9	-0.441598	0.109138	-4.04625	5.20446e-05	0.000427015
Solyc01g090560.2.1	66.1739	1.04153	0.317469	3.28072	0.00103541	0.00567699
Solyc01g090680.2.1	670.532	0.712798	0.139972	5.09242	3.53528e-07	5.01256e-06
Solyc01g090750.2.1	1789.14	-0.27592	0.0768736	-3.58927	0.000331609	0.00216074
Solyc01g090770.2.1	446.139	-0.357317	0.106384	-3.35875	0.000782963	0.00447035
Solyc01g090780.2.1	2571.32	0.172636	0.064929	2.65885	0.0078409	0.030863
Solyc01g090790.2.1	1655.09	0.861	0.125408	6.8656	6.62143e-12	2.46197e-10
Solyc01g090890.2.1	5.81223	2.44933	0.974385	2.51372	0.0119466	0.043233
Solyc01g090910.2.1	590.247	-0.322703	0.0948698	-3.40154	0.000670085	0.00390021
Solyc01g090940.2.1	1087.04	0.234343	0.0783717	2.99015	0.00278843	0.013103
Solyc01g090950.2.1	1034.8	0.361895	0.0869833	4.16052	3.1753e-05	0.000278254
Solyc01g091030.2.1	197.08	0.890026	0.203219	4.37965	1.1887e-05	0.000115863
Solyc01g091080.2.1	362.532	-0.350992	0.117724	-2.98149	0.0028685	0.0133964
Solyc01g091200.2.1	489.4	-0.42455	0.0966251	-4.39379	1.11393e-05	0.000109711
Solyc01g091220.2.1	1309.02	-0.415056	0.0875671	-4.73987	2.1386e-06	2.53297e-05
Solyc01g091230.2.1	756.612	-0.460813	0.14684	-3.1382	0.00169991	0.00862648
Solyc01g091260.2.1	1452.94	-2.46099	0.199485	-12.3367	5.74592e-35	2.77737e-32
Solyc01g091270.2.1	227.381	-1.02354	0.144632	-7.07683	1.47487e-12	6.04384e-11
Solyc01g091480.2.1	474.545	-0.322706	0.13016	-2.47931	0.0131636	0.0467073
Solyc01g091490.2.1	31.0983	-1.40484	0.47075	-2.98426	0.00284264	0.0133049
Solyc01g091530.2.1	3540.43	-0.787617	0.0754729	-10.4358	1.70244e-25	3.12133e-23
Solyc01g091540.1.1	54.3159	-1.17273	0.388941	-3.01519	0.00256815	0.0122273
Solyc01g091550.2.1	446.727	0.309498	0.11782	2.62687	0.00861731	0.0332378
Solyc01g091570.2.1	180.657	1.10479	0.155383	7.1101	1.15956e-12	4.8451e-11
Solyc01g091590.2.1	622.25	2.06277	0.320455	6.437	1.21859e-10	3.53092e-09
Solyc01g091620.2.1	936.214	0.412249	0.0818213	5.03841	4.69414e-07	6.49545e-06
Solyc01g091660.2.1	101.097	-1.25818	0.327375	-3.84325	0.000121418	0.000896326
Solyc01g091670.2.1	207.352	-1.03726	0.256482	-4.0442	5.25014e-05	0.000430123
Solyc01g091730.2.1	4169.9	0.520388	0.121337	4.2888	1.79642e-05	0.000167205
Solyc01g091740.2.1	392.035	-0.275196	0.111788	-2.46177	0.0138253	0.0486011
Solyc01g091770.2.1	713.252	0.255533	0.0992129	2.5756	0.0100065	0.0375739
Solyc01g091780.2.1	1352.04	0.243427	0.094446	2.57742	0.00995409	0.0374233
Solyc01g091840.2.1	104.572	0.704409	0.262472	2.68375	0.00728024	0.0290554
Solyc01g091860.2.1	413.082	0.378848	0.1097	3.45348	0.000553405	0.00332106
Solyc01g091870.2.1	429.492	2.05695	0.305253	6.73852	1.60003e-11	5.49749e-10
Solyc01g091910.2.1	333.574	-0.426182	0.130988	-3.25359	0.00113956	0.00615601
Solyc01g091920.2.1	361.007	-0.359637	0.130015	-2.76613	0.00567264	0.0236606
Solyc01g091950.2.1	1064.33	0.350127	0.0950954	3.68185	0.000231549	0.00157778
Solyc01g092950.2.1	621.274	0.381694	0.118184	3.22967	0.00123931	0.00659768
Solyc01g093990.2.1	362.728	-0.410673	0.127111	-3.23083	0.0012343	0.00657757
Solyc01g094070.2.1	311.803	-0.867156	0.240791	-3.60128	0.000316659	0.00207413
Solyc01g094090.2.1	399.271	-0.795349	0.277981	-2.86116	0.00422091	0.0184295
Solyc01g094100.2.1	19.9138	-2.47515	0.525098	-4.71369	2.43265e-06	2.84585e-05
Solyc01g094110.2.1	5.78365	-4.32039	1.58532	-2.72524	0.00642548	0.0262097
Solyc01g094130.2.1	14.3049	2.72242	0.709567	3.83673	0.000124684	0.000916052
Solyc01g094140.2.1	51.8991	2.09318	0.423493	4.94267	7.70613e-07	1.02115e-05
Solyc01g094170.2.1	189.713	-1.32415	0.203929	-6.49319	8.40352e-11	2.51373e-09
Solyc01g094210.2.1	659.231	1.03316	0.11907	8.67689	4.06748e-18	3.54538e-16
Solyc01g094240.2.1	32.1592	1.37641	0.458439	3.00239	0.0026787	0.0126658
Solyc01g094290.2.1	4235.88	0.345534	0.0671442	5.14616	2.65879e-07	3.89176e-06
Solyc01g094340.2.1	1560.56	0.371925	0.0960709	3.87136	0.00010823	0.000813083
Solyc01g094410.2.1	1782.97	0.52748	0.0980046	5.3822	7.35815e-08	1.2207e-06
Solyc01g094430.1.1	4.57283	5.43187	1.56716	3.46606	0.000528141	0.00319468
Solyc01g094570.2.1	170.461	0.407609	0.154577	2.63693	0.00836603	0.0324925
Solyc01g094580.2.1	763.032	-0.27588	0.0860716	-3.20523	0.00134953	0.00709389
Solyc01g094610.2.1	74.5427	-1.04672	0.32375	-3.23311	0.0012245	0.0065368
Solyc01g094660.2.1	476.872	0.606472	0.129696	4.67609	2.92396e-06	3.35963e-05
Solyc01g094680.2.1	1074.34	0.331263	0.0873772	3.79118	0.000149932	0.00107765
Solyc01g094690.2.1	1728.01	-0.665318	0.203456	-3.27008	0.00107517	0.00586777
Solyc01g094720.2.1	4221.24	0.317243	0.0561142	5.65352	1.57194e-08	3.01189e-07
Solyc01g094750.2.1	228.19	-0.801512	0.184012	-4.35575	1.32612e-05	0.000127562
Solyc01g094760.2.1	109.218	-0.776588	0.242452	-3.20306	0.00135977	0.00713709
Solyc01g094770.2.1	669.25	0.350409	0.101875	3.43961	0.000582549	0.00347244
Solyc01g094840.2.1	183.613	0.561589	0.209317	2.68296	0.00729732	0.029111
Solyc01g094860.2.1	213.666	0.456633	0.172819	2.64225	0.00823561	0.032115
Solyc01g094890.2.1	2279.72	0.315739	0.0759263	4.1585	3.20345e-05	0.00028049
Solyc01g094910.2.1	700.377	0.688109	0.117423	5.8601	4.62592e-09	9.77972e-08
Solyc01g094920.2.1	1212.33	0.327129	0.123037	2.6588	0.007842	0.030863
Solyc01g094940.2.1	720.24	-0.299688	0.0985573	-3.04075	0.00235988	0.0113784
Solyc01g094950.2.1	4469.96	0.424394	0.0770741	5.5063	3.66448e-08	6.49468e-07
Solyc01g095000.2.1	1946.16	0.721358	0.115155	6.26422	3.74707e-10	9.94914e-09
Solyc01g095030.2.1	995.409	0.299913	0.0856814	3.50033	0.000464682	0.00287209
Solyc01g095140.2.1	543.508	1.3557	0.269559	5.02931	4.92255e-07	6.77005e-06
Solyc01g095150.2.1	2443.06	1.04005	0.128329	8.10456	5.29363e-16	3.66726e-14
Solyc01g095170.2.1	37.1339	1.34837	0.322139	4.18567	2.8433e-05	0.000252279
Solyc01g095240.2.1	94.1686	1.20717	0.259748	4.64747	3.36034e-06	3.79743e-05
Solyc01g095250.1.1	11.3086	4.6078	1.23741	3.72375	0.000196286	0.00136738
Solyc01g095270.2.1	529.579	0.742824	0.12557	5.91559	3.3068e-09	7.21324e-08
Solyc01g095360.2.1	42.8263	-1.41486	0.419827	-3.37011	0.000751387	0.00430974
Solyc01g095430.2.1	27051.7	0.278258	0.0799437	3.48068	0.000500143	0.00305574
Solyc01g095470.2.1	1227.93	-0.384756	0.0854178	-4.5044	6.65593e-06	6.97676e-05
Solyc01g095480.2.1	223.969	-0.358342	0.142789	-2.5096	0.0120868	0.0436588
Solyc01g095490.2.1	143.265	0.505228	0.175179	2.88407	0.00392574	0.0173654
Solyc01g095510.2.1	282.618	0.812507	0.159077	5.10764	3.26203e-07	4.67184e-06
Solyc01g095530.2.1	3041.95	0.30985	0.105391	2.93999	0.00328219	0.0149689
Solyc01g095570.2.1	1051.51	0.322378	0.0890104	3.6218	0.000292555	0.00193652
Solyc01g095580.2.1	1273.74	0.21287	0.0848945	2.50746	0.0121601	0.0438713
Solyc01g095620.2.1	3568.85	0.797479	0.11056	7.2131	5.46916e-13	2.42835e-11
Solyc01g095630.2.1	1960.92	2.25246	0.213321	10.559	4.61561e-26	9.08933e-24
Solyc01g095680.2.1	695.382	-0.310476	0.117118	-2.65096	0.00802643	0.0314579
Solyc01g095700.2.1	1409.73	0.527502	0.107176	4.92184	8.57355e-07	1.12004e-05
Solyc01g095780.2.1	17.0119	4.88042	1.18136	4.13119	3.60891e-05	0.000311436
Solyc01g095900.2.1	7208.89	0.271756	0.0810626	3.35242	0.000801079	0.00455422
Solyc01g095990.2.1	2046.33	0.367243	0.074566	4.92507	8.43288e-07	1.10438e-05
Solyc01g096050.2.1	481.282	0.478846	0.144082	3.32342	0.0008892	0.00497998
Solyc01g096070.2.1	2395.68	-0.660108	0.0928115	-7.11235	1.14084e-12	4.78566e-11
Solyc01g096090.2.1	994.913	-0.190289	0.0728326	-2.61269	0.00898335	0.0343939
Solyc01g096130.2.1	468.177	0.423047	0.116043	3.64559	0.00026678	0.00179326
Solyc01g096150.2.1	243.286	-0.52396	0.14673	-3.57092	0.000355731	0.00229124
Solyc01g096160.2.1	533.535	0.237979	0.0946245	2.51499	0.0119036	0.0431357
Solyc01g096190.2.1	1459.55	-0.220227	0.0839919	-2.622	0.00874149	0.033607
Solyc01g096230.2.1	167.619	0.455881	0.160103	2.84742	0.00440753	0.0191344
Solyc01g096290.2.1	2426.91	-0.35694	0.0795685	-4.48594	7.2593e-06	7.51426e-05
Solyc01g096340.2.1	1051.69	0.518539	0.155054	3.34424	0.00082509	0.00467573
Solyc01g096370.2.1	751.422	0.269351	0.0818022	3.29271	0.000992258	0.00547286
Solyc01g096400.2.1	396.637	0.658222	0.159381	4.12987	3.62972e-05	0.000312791
Solyc01g096420.2.1	161.74	0.951619	0.249538	3.81352	0.000136999	0.000991729
Solyc01g096450.2.1	3641.64	-1.06225	0.23199	-4.57887	4.67487e-06	5.09089e-05
Solyc01g096460.2.1	126.867	-0.485619	0.189465	-2.56311	0.0103739	0.0386599
Solyc01g096500.2.1	1139.64	0.247234	0.0932375	2.65166	0.0080098	0.0314072
Solyc01g096510.2.1	273.111	3.99418	0.445665	8.9623	3.17981e-19	3.10221e-17
Solyc01g096540.2.1	940.493	-0.284892	0.0880669	-3.23495	0.00121663	0.0065046
Solyc01g096580.2.1	2201.06	-0.47545	0.0744922	-6.38255	1.74165e-10	4.90615e-09
Solyc01g096590.2.1	2440.62	-0.445866	0.0834641	-5.34201	9.19224e-08	1.49351e-06
Solyc01g096600.2.1	707.512	0.247582	0.074844	3.30797	0.000939746	0.00522523
Solyc01g096620.2.1	284.374	0.440118	0.147994	2.9739	0.00294045	0.0136724
Solyc01g096640.2.1	340.515	0.535276	0.151315	3.5375	0.00040393	0.00254617
Solyc01g096660.2.1	13153.5	0.502943	0.091759	5.48114	4.22602e-08	7.37923e-07
Solyc01g096680.2.1	93.2563	-0.680585	0.254809	-2.67096	0.00756336	0.0299548
Solyc01g096810.2.1	1283.97	0.422973	0.104469	4.04879	5.1483e-05	0.000423247
Solyc01g096870.2.1	3719.33	0.28774	0.079581	3.61569	0.000299553	0.00197792
Solyc01g096880.2.1	728.196	-0.591931	0.129821	-4.55958	5.12568e-06	5.5421e-05
Solyc01g096900.2.1	1079.86	-0.356846	0.0902925	-3.95211	7.74651e-05	0.000605041
Solyc01g096940.2.1	464.721	-0.54626	0.134929	-4.04849	5.15496e-05	0.000423631
Solyc01g096960.2.1	126.689	-0.830718	0.189307	-4.38821	1.14289e-05	0.000112012
Solyc01g097000.2.1	2127.46	-0.170561	0.0673878	-2.53104	0.0113725	0.0416586
Solyc01g097140.2.1	435.032	0.285755	0.0977099	2.92453	0.00344977	0.015591
Solyc01g097240.2.1	81.7807	2.05249	0.420488	4.88121	1.05439e-06	1.3436e-05
Solyc01g097270.2.1	1622.5	0.617315	0.226188	2.72921	0.00634855	0.0259906
Solyc01g097280.2.1	40.8733	-1.53521	0.461482	-3.32669	0.000878841	0.00493301
Solyc01g097300.2.1	412.308	-0.342063	0.122374	-2.79523	0.00518627	0.0219593
Solyc01g097340.2.1	4754.58	0.372444	0.0572844	6.50166	7.94359e-11	2.39298e-09
Solyc01g097500.2.1	1275.81	-0.232629	0.0762229	-3.05196	0.00227352	0.0110219
Solyc01g097570.2.1	56.384	1.06534	0.287789	3.70182	0.000214056	0.00147094
Solyc01g097760.2.1	4032.37	-0.444643	0.0816481	-5.44585	5.15593e-08	8.8647e-07
Solyc01g097770.2.1	10141	0.397348	0.090363	4.39724	1.09638e-05	0.000108354
Solyc01g097810.2.1	6009.47	0.398427	0.0689391	5.7794	7.49675e-09	1.52575e-07
Solyc01g097820.2.1	386.261	0.320378	0.124035	2.58296	0.00979574	0.0369128
Solyc01g097860.2.1	6719.42	1.02095	0.0962155	10.6111	2.64556e-26	5.37664e-24
Solyc01g097870.2.1	2323.08	-0.425542	0.0966816	-4.40148	1.07515e-05	0.000106404
Solyc01g097880.2.1	1203.3	0.272043	0.0718203	3.78782	0.000151974	0.00109011
Solyc01g097910.2.1	1917.2	0.401114	0.101572	3.94905	7.84629e-05	0.000612161
Solyc01g097970.2.1	125.32	-0.610833	0.22072	-2.76746	0.00564956	0.0235875
Solyc01g098000.2.1	989.41	-0.316501	0.092367	-3.42656	0.000611289	0.00361136
Solyc01g098020.2.1	305.117	0.455106	0.170586	2.6679	0.00763273	0.0301902
Solyc01g098070.1.1	6.03413	-5.07971	1.54509	-3.28765	0.00101026	0.00555485
Solyc01g098090.2.1	1273.23	0.334778	0.0748277	4.47399	7.67745e-06	7.88812e-05
Solyc01g098110.2.1	896.252	0.616283	0.10696	5.76181	8.32171e-09	1.67759e-07
Solyc01g098120.2.1	388.709	1.04679	0.144607	7.23884	4.52541e-13	2.04345e-11
Solyc01g098140.2.1	71.0574	1.3096	0.402034	3.25743	0.00112427	0.00609199
Solyc01g098160.2.1	1456.98	0.288145	0.0641048	4.4949	6.96012e-06	7.23852e-05
Solyc01g098230.2.1	433.959	0.380288	0.125501	3.03017	0.00244419	0.0117159
Solyc01g098350.2.1	713.669	0.243337	0.0890705	2.73196	0.00629593	0.0258149
Solyc01g098380.2.1	951.479	-0.557317	0.0990858	-5.6246	1.85942e-08	3.50587e-07
Solyc01g098400.2.1	178.363	-1.50615	0.405699	-3.71249	0.000205232	0.00141993
Solyc01g098410.2.1	394.341	-0.635891	0.122394	-5.19543	2.0425e-07	3.0743e-06
Solyc01g098430.2.1	1355.56	0.507358	0.0843198	6.01707	1.77604e-09	4.08796e-08
Solyc01g098570.2.1	315.229	0.918046	0.175249	5.23853	1.61863e-07	2.48915e-06
Solyc01g098590.2.1	608.176	1.19384	0.163208	7.31482	2.57721e-13	1.19939e-11
Solyc01g098600.2.1	120.446	-0.685983	0.228815	-2.99798	0.00271774	0.0128218
Solyc01g098610.2.1	1981.36	0.31079	0.0718465	4.32575	1.52016e-05	0.000144592
Solyc01g098620.2.1	45.7119	-1.06908	0.361097	-2.96064	0.00306997	0.0141785
Solyc01g098630.2.1	157.743	-0.701776	0.178525	-3.93096	8.46078e-05	0.000652443
Solyc01g098640.2.1	9687.53	0.213633	0.0786008	2.71795	0.00656878	0.0267173
Solyc01g098770.1.1	16.5533	1.69442	0.509494	3.32569	0.000881992	0.00494809
Solyc01g098780.2.1	872.09	-0.272209	0.0919871	-2.95921	0.00308432	0.0142294
Solyc01g098810.2.1	274.226	-0.422307	0.152865	-2.76261	0.00573419	0.0238799
Solyc01g098910.2.1	220.603	0.661379	0.242999	2.72173	0.00649405	0.0264437
Solyc01g098980.2.1	300.898	-0.910098	0.314986	-2.88933	0.00386065	0.0171202
Solyc01g099010.2.1	575.414	0.350917	0.140247	2.50213	0.0123448	0.044371
Solyc01g099020.2.1	3817.56	0.256956	0.0895351	2.86989	0.00410615	0.0180508
Solyc01g099060.1.1	6.2103	-3.9183	1.30336	-3.00631	0.0026444	0.0125314
Solyc01g099090.2.1	1554.81	-0.236167	0.0778932	-3.03193	0.00242992	0.0116583
Solyc01g099110.2.1	2489.25	0.224097	0.0575321	3.89517	9.81302e-05	0.000745635
Solyc01g099130.2.1	604.611	0.490095	0.0997374	4.91386	8.93026e-07	1.16164e-05
Solyc01g099150.2.1	92.0871	-0.649878	0.258194	-2.51702	0.0118354	0.0429694
Solyc01g099220.2.1	397.369	0.469779	0.133738	3.51268	0.000443617	0.00275953
Solyc01g099260.2.1	1719.17	0.536811	0.0894475	6.00141	1.95606e-09	4.44936e-08
Solyc01g099270.2.1	48.422	-1.06784	0.399656	-2.6719	0.00754228	0.0298936
Solyc01g099340.2.1	180.473	0.672277	0.174071	3.86208	0.000112425	0.000838965
Solyc01g099350.2.1	1036.54	-0.229682	0.0860873	-2.66801	0.00763019	0.0301858
Solyc01g099370.2.1	1694.88	1.21928	0.191481	6.36764	1.91964e-10	5.34384e-09
Solyc01g099400.2.1	616.099	0.417351	0.0905984	4.60661	4.09292e-06	4.52434e-05
Solyc01g099410.2.1	3775.79	-0.979799	0.200573	-4.88501	1.03424e-06	1.32268e-05
Solyc01g099560.2.1	220.26	0.599032	0.194075	3.0866	0.00202457	0.00999501
Solyc01g099600.2.1	501.188	-0.327603	0.131493	-2.49141	0.0127239	0.0454399
Solyc01g099630.2.1	3193.18	-0.370877	0.140613	-2.63758	0.00834995	0.0324419
Solyc01g099650.2.1	372.298	-0.338395	0.124239	-2.72373	0.00645497	0.0263047
Solyc01g099670.2.1	3299.34	-0.343623	0.0938264	-3.66233	0.000249934	0.00169286
Solyc01g099680.2.1	2934.94	0.277349	0.0694828	3.99162	6.56225e-05	0.000523699
Solyc01g099690.2.1	5410.52	0.434683	0.0729591	5.9579	2.55506e-09	5.66053e-08
Solyc01g099750.2.1	468.076	0.43407	0.142966	3.03617	0.00239605	0.0115371
Solyc01g099770.2.1	25014.1	-0.239515	0.0679201	-3.52642	0.000421223	0.00264031
Solyc01g099780.2.1	700.105	0.443034	0.0934891	4.73888	2.14902e-06	2.5406e-05
Solyc01g099790.2.1	2044.28	0.160334	0.0637265	2.51597	0.0118704	0.0430673
Solyc01g099830.2.1	3731.94	-0.597283	0.0700816	-8.52267	1.5591e-17	1.29023e-15
Solyc01g099900.2.1	7772.93	-0.372734	0.0579683	-6.42996	1.2764e-10	3.67839e-09
Solyc01g099970.2.1	291.936	1.47821	0.145625	10.1508	3.28712e-24	5.33667e-22
Solyc01g099980.2.1	99.4594	0.845805	0.276125	3.06312	0.0021904	0.0106847
Solyc01g099990.2.1	130.833	4.52884	0.4935	9.17697	4.43376e-20	4.81108e-18
Solyc01g100000.2.1	333.726	0.504119	0.172739	2.91839	0.00351839	0.0158335
Solyc01g100010.2.1	131.795	3.06653	0.296934	10.3273	5.30374e-25	9.24591e-23
Solyc01g100020.2.1	179.519	1.22661	0.162518	7.54754	4.43555e-14	2.3525e-12
Solyc01g100030.2.1	785.683	-0.952493	0.171718	-5.54685	2.90867e-08	5.24696e-07
Solyc01g100040.2.1	1897.37	0.421924	0.108981	3.87153	0.000108156	0.000812812
Solyc01g100110.2.1	1390.4	-0.445317	0.084879	-5.24648	1.55029e-07	2.39444e-06
Solyc01g100130.2.1	779.193	0.227505	0.0843068	2.69854	0.00696452	0.0279897
Solyc01g100200.2.1	558.491	3.01491	0.378765	7.95983	1.7228e-15	1.11032e-13
Solyc01g100220.2.1	33.0034	-1.19794	0.371733	-3.22259	0.00127039	0.00674287
Solyc01g100230.2.1	874.906	-0.72151	0.143598	-5.02451	5.04718e-07	6.92092e-06
Solyc01g100240.2.1	303.015	0.926292	0.178522	5.18869	2.11783e-07	3.17497e-06
Solyc01g100260.2.1	457.436	0.415374	0.108295	3.83558	0.000125269	0.000919162
Solyc01g100280.2.1	120.885	-0.705458	0.237675	-2.96817	0.00299581	0.0138873
Solyc01g100310.2.1	117.502	-0.878853	0.254393	-3.45471	0.00055089	0.00331063
Solyc01g100320.2.1	2668.49	-0.395285	0.0749801	-5.27186	1.35048e-07	2.10418e-06
Solyc01g100360.2.1	1630.52	-0.160218	0.0644772	-2.48488	0.0129595	0.0460753
Solyc01g100370.2.1	98.8642	0.854818	0.276741	3.08887	0.00200916	0.00993279
Solyc01g100380.2.1	9468.81	-0.740778	0.0817109	-9.06584	1.23646e-19	1.25823e-17
Solyc01g100410.2.1	297.673	0.309233	0.114555	2.69942	0.00694603	0.0279418
Solyc01g100430.2.1	321.22	-0.472726	0.130222	-3.63017	0.000283232	0.00188656
Solyc01g100490.2.1	183.689	2.92471	0.308934	9.4671	2.87734e-21	3.68646e-19
Solyc01g100520.2.1	7346.61	0.197487	0.0602241	3.2792	0.001041	0.00570326
Solyc01g100540.2.1	118.966	0.74914	0.183917	4.07324	4.63631e-05	0.000386232
Solyc01g100570.2.1	2617.69	-0.301224	0.0823928	-3.65596	0.000256225	0.00173181
Solyc01g100650.2.1	5430.64	0.382723	0.0849489	4.50533	6.62707e-06	6.94992e-05
Solyc01g100700.2.1	462.374	-0.309046	0.122845	-2.51575	0.011878	0.0430727
Solyc01g100710.2.1	115.656	1.57981	0.468753	3.37025	0.000751007	0.00430872
Solyc01g100730.2.1	156.531	-0.511099	0.187612	-2.72424	0.006445	0.0262691
Solyc01g100750.2.1	260.061	-0.669845	0.238773	-2.80536	0.00502605	0.0213575
Solyc01g100810.2.1	596.518	0.376653	0.118976	3.16578	0.0015467	0.00796495
Solyc01g100900.2.1	259.073	0.394058	0.138673	2.84165	0.00448811	0.0194168
Solyc01g100980.2.1	186.747	-0.542311	0.162329	-3.34083	0.000835294	0.00472474
Solyc01g101010.2.1	418.281	0.328978	0.102262	3.21703	0.00129526	0.00685095
Solyc01g101020.2.1	1723.32	0.194257	0.0764078	2.54237	0.0110102	0.0406045
Solyc01g101030.2.1	349.153	-0.449665	0.147139	-3.05606	0.00224267	0.0109022
Solyc01g101040.2.1	2656.03	-0.212896	0.0693943	-3.06791	0.00215559	0.0105486
Solyc01g101070.2.1	399.822	0.350577	0.134831	2.60013	0.00931885	0.0353727
Solyc01g101120.2.1	227.952	-0.614569	0.146051	-4.20792	2.57737e-05	0.000232072
Solyc01g101130.2.1	271.082	0.554954	0.159407	3.48136	0.00049888	0.00305065
Solyc01g101240.2.1	7758.97	0.417379	0.0748069	5.57942	2.41324e-08	4.41777e-07
Solyc01g102300.2.1	970.335	0.583869	0.154947	3.76819	0.000164437	0.00117043
Solyc01g102330.2.1	744.513	-0.389677	0.098417	-3.95945	7.51238e-05	0.000588267
Solyc01g102390.2.1	614.863	-0.412084	0.134864	-3.05556	0.00224641	0.0109154
Solyc01g102400.2.1	389.121	-0.508127	0.155436	-3.26904	0.00107914	0.00588643
Solyc01g102520.2.1	139.114	-0.970004	0.242408	-4.00153	6.29331e-05	0.000504128
Solyc01g102580.2.1	3156.17	-0.310136	0.0616015	-5.03456	4.7894e-07	6.61435e-06
Solyc01g102600.2.1	441.58	-0.402168	0.107305	-3.74791	0.000178316	0.00125785
Solyc01g102610.2.1	9240.82	0.779293	0.123217	6.32454	2.53985e-10	6.94314e-09
Solyc01g102700.2.1	849.424	-0.367615	0.101887	-3.60808	0.000308468	0.00202923
Solyc01g102710.2.1	1775.79	0.337038	0.0905367	3.72267	0.000197126	0.00137054
Solyc01g102790.2.1	32.2129	-1.03016	0.38672	-2.66384	0.00772544	0.0305004
Solyc01g102800.2.1	1043.95	-0.432354	0.0843493	-5.12576	2.96338e-07	4.29619e-06
Solyc01g102840.2.1	541.345	1.601	0.333796	4.79635	1.61585e-06	1.9796e-05
Solyc01g102850.1.1	220.798	1.18128	0.231121	5.11109	3.20311e-07	4.59055e-06
Solyc01g102860.2.1	646.391	0.42233	0.108429	3.89501	9.81966e-05	0.000745874
Solyc01g102870.1.1	13.5911	1.65226	0.479272	3.44744	0.000565919	0.0033885
Solyc01g102950.2.1	2231.61	0.517349	0.0903684	5.72488	1.03504e-08	2.04584e-07
Solyc01g102960.2.1	406.665	-4.60461	0.533555	-8.63006	6.13185e-18	5.23744e-16
Solyc01g102980.2.1	252.65	-0.585379	0.175233	-3.34058	0.000836049	0.00472775
Solyc01g103030.2.1	205.52	0.879837	0.197717	4.44998	8.58803e-06	8.69763e-05
Solyc01g103050.2.1	3501.8	0.478622	0.0503629	9.50346	2.03027e-21	2.68197e-19
Solyc01g103110.2.1	2032.51	0.442898	0.106264	4.1679	3.07423e-05	0.000270728
Solyc01g103170.2.1	168.852	0.731197	0.182835	3.99922	6.35506e-05	0.000508692
Solyc01g103230.2.1	700.966	-0.328112	0.100772	-3.25597	0.00113004	0.00611262
Solyc01g103350.2.1	702.944	-0.197546	0.0798176	-2.47497	0.0133246	0.0471731
Solyc01g103430.2.1	1649.47	0.204166	0.0721346	2.83035	0.00464973	0.01999
Solyc01g103490.2.1	981.132	0.401682	0.0675857	5.9433	2.79335e-09	6.16276e-08
Solyc01g103510.2.1	1061.6	-0.487694	0.106536	-4.57775	4.7e-06	5.11564e-05
Solyc01g103530.2.1	830.13	-0.694268	0.112527	-6.16979	6.83814e-10	1.71704e-08
Solyc01g103540.2.1	8851.62	0.204205	0.0686188	2.97593	0.00292102	0.013591
Solyc01g103590.2.1	731.107	-0.650717	0.238508	-2.72828	0.00636656	0.0260442
Solyc01g103710.2.1	2206.97	0.308034	0.0823365	3.74116	0.000183172	0.00128911
Solyc01g103750.2.1	3457	0.22425	0.0711897	3.15003	0.00163253	0.00833227
Solyc01g103760.2.1	1192.66	0.452362	0.101476	4.45783	8.27922e-06	8.41292e-05
Solyc01g103780.2.1	782.011	0.322999	0.0978573	3.30071	0.000964391	0.00534829
Solyc01g103800.2.1	2211.76	-0.330353	0.0734135	-4.4999	6.79869e-06	7.10538e-05
Solyc01g103890.2.1	1158.89	0.362409	0.084716	4.27793	1.8864e-05	0.000174814
Solyc01g103930.2.1	2001.29	-0.29577	0.0663111	-4.46035	8.18275e-06	8.3348e-05
Solyc01g103950.2.1	754.97	0.2566	0.0842758	3.04477	0.00232861	0.0112454
Solyc01g103980.2.1	489.516	0.398957	0.110457	3.61188	0.000303982	0.00200282
Solyc01g103990.2.1	4121.68	0.584427	0.0830669	7.03561	1.98385e-12	7.96086e-11
Solyc01g104000.2.1	970.32	0.230145	0.0900851	2.55475	0.0106264	0.0394627
Solyc01g104030.2.1	1499.34	0.604178	0.082219	7.3484	2.00587e-13	9.50132e-12
Solyc01g104040.2.1	2362.76	-0.210948	0.0671316	-3.14231	0.00167621	0.00852454
Solyc01g104060.2.1	1087.44	0.255688	0.0754318	3.38965	0.000699807	0.00405434
Solyc01g104130.2.1	319.451	0.428698	0.138018	3.10611	0.00189566	0.00946183
Solyc01g104140.2.1	621.35	0.292015	0.0871404	3.35109	0.000804934	0.0045737
Solyc01g104190.2.1	441.966	-0.372224	0.117806	-3.15964	0.00157966	0.00810718
Solyc01g104200.2.1	27.9563	-1.66803	0.509351	-3.27482	0.00105728	0.00578055
Solyc01g104230.2.1	89.5213	-1.4502	0.267702	-5.41721	6.05362e-08	1.02344e-06
Solyc01g104270.2.1	3678.49	0.215975	0.0633967	3.40672	0.000657476	0.00384201
Solyc01g104300.2.1	450.153	0.357816	0.10654	3.35852	0.000783614	0.00447287
Solyc01g104310.2.1	615.793	0.237132	0.0902071	2.62875	0.00856987	0.0330908
Solyc01g104320.2.1	620.164	0.682865	0.120967	5.64506	1.65126e-08	3.14405e-07
Solyc01g104370.2.1	2374.5	-0.40052	0.095116	-4.21086	2.544e-05	0.000229262
Solyc01g104400.2.1	367.056	-0.956617	0.23609	-4.05191	5.08009e-05	0.00041861
Solyc01g104490.2.1	189.132	-0.455577	0.17703	-2.57345	0.010069	0.0377554
Solyc01g104560.2.1	1412.06	-0.257903	0.0680805	-3.7882	0.000151741	0.00108881
Solyc01g104590.2.1	10853.3	-0.346747	0.110025	-3.15153	0.00162416	0.00829356
Solyc01g104640.2.1	394.639	-0.360263	0.111434	-3.23296	0.00122517	0.00653873
Solyc01g104650.2.1	190.066	0.469629	0.178997	2.62366	0.00869896	0.0335102
Solyc01g104700.2.1	3252.57	-0.24024	0.0592834	-4.0524	5.06957e-05	0.000418067
Solyc01g104710.2.1	1124.9	0.38728	0.0860815	4.49898	6.82788e-06	7.12498e-05
Solyc01g104740.2.1	280.012	-3.39631	0.263567	-12.886	5.4005e-38	3.10427e-35
Solyc01g104910.2.1	1753.05	0.423274	0.0893445	4.73756	2.1631e-06	2.55441e-05
Solyc01g104920.2.1	1895.66	-0.200505	0.0722112	-2.77664	0.00549233	0.0230229
Solyc01g105010.2.1	525.471	-0.903318	0.157832	-5.72329	1.04478e-08	2.05828e-07
Solyc01g105040.2.1	177.865	-0.400554	0.153084	-2.61656	0.00888202	0.0340531
Solyc01g105060.2.1	895.655	-0.281955	0.0907467	-3.10705	0.00188962	0.00944498
Solyc01g105120.2.1	7093.76	0.284772	0.0784381	3.63053	0.000282841	0.00188513
Solyc01g105140.2.1	869.235	-0.503994	0.108403	-4.64926	3.33134e-06	3.77067e-05
Solyc01g105170.2.1	1581.94	-0.197045	0.0771549	-2.55389	0.0106528	0.039526
Solyc01g105180.2.1	78.0661	0.985872	0.264202	3.7315	0.000190342	0.00133383
Solyc01g105210.2.1	4.53657	5.28238	1.42033	3.71912	0.000199916	0.00138676
Solyc01g105290.2.1	1224.58	0.559533	0.106851	5.23657	1.63591e-07	2.51392e-06
Solyc01g105340.2.1	5614.59	0.377354	0.116171	3.24828	0.00116106	0.00625468
Solyc01g105350.1.1	181.475	0.803991	0.215525	3.73038	0.000191193	0.00133892
Solyc01g105360.2.1	803.727	0.466526	0.1326	3.5183	0.000434325	0.00270886
Solyc01g105410.2.1	532.455	1.19498	0.192358	6.21229	5.22185e-10	1.33805e-08
Solyc01g105450.2.1	749.067	-0.571837	0.164153	-3.48356	0.000494795	0.00303003
Solyc01g105560.2.1	2030.64	0.240396	0.0880678	2.72968	0.00633968	0.0259692
Solyc01g105650.2.1	13.5736	2.7522	0.975171	2.82228	0.00476841	0.0203971
Solyc01g105660.2.1	204.27	0.690953	0.188231	3.67077	0.000241822	0.00164315
Solyc01g105670.2.1	719.466	0.262118	0.0880721	2.97617	0.00291874	0.0135892
Solyc01g105680.2.1	1314.86	-0.22452	0.0867046	-2.58949	0.00961196	0.036291
Solyc01g105710.2.1	1589.51	-0.326684	0.0732617	-4.45913	8.2292e-06	8.37811e-05
Solyc01g105720.2.1	551.487	-0.676712	0.179218	-3.77591	0.000159426	0.00113781
Solyc01g105970.2.1	987.999	0.203021	0.0691842	2.9345	0.00334084	0.0151855
Solyc01g105990.2.1	2076.02	0.270366	0.0671537	4.02609	5.67126e-05	0.000460192
Solyc01g106000.2.1	1415.15	0.565565	0.120666	4.68703	2.77196e-06	3.20926e-05
Solyc01g106010.2.1	1354.85	0.362222	0.0805954	4.49433	6.979e-06	7.25461e-05
Solyc01g106210.2.1	2913.6	-0.605668	0.073434	-8.24779	1.61349e-16	1.1672e-14
Solyc01g106280.2.1	4888.36	0.565126	0.0854261	6.61538	3.70598e-11	1.18882e-09
Solyc01g106320.2.1	529.832	-0.349487	0.116751	-2.99343	0.0027586	0.0129772
Solyc01g106360.2.1	719.889	-0.305577	0.103248	-2.95964	0.00307996	0.0142123
Solyc01g106380.2.1	283.193	-0.350641	0.13275	-2.64137	0.00825721	0.0321579
Solyc01g106390.2.1	312.924	1.19791	0.239349	5.00488	5.58981e-07	7.61102e-06
Solyc01g106480.2.1	24244.6	0.461188	0.0913672	5.04764	4.47305e-07	6.2219e-06
Solyc01g106540.2.1	118.252	-1.43427	0.285835	-5.01784	5.22559e-07	7.14254e-06
Solyc01g106650.2.1	38.2835	-1.15993	0.392423	-2.95581	0.00311854	0.0143561
Solyc01g106740.2.1	1896.11	0.18693	0.063943	2.92338	0.00346251	0.0156449
Solyc01g106750.1.1	158.13	-1.04482	0.291582	-3.58327	0.000339323	0.00219965
Solyc01g106790.2.1	1323.63	0.32601	0.0943776	3.45432	0.000551681	0.00331351
Solyc01g106820.2.1	260.903	-1.13743	0.251003	-4.53153	5.85569e-06	6.19904e-05
Solyc01g106900.2.1	892.732	0.273622	0.0865219	3.16246	0.00156441	0.00804059
Solyc01g107010.2.1	115.424	0.733966	0.253703	2.89301	0.00381574	0.0169599
Solyc01g107020.2.1	279.652	0.4033	0.136661	2.95109	0.00316651	0.0145329
Solyc01g107090.2.1	26.031	2.52028	0.7315	3.44536	0.000570294	0.00340894
Solyc01g107160.2.1	333.305	-0.413626	0.139419	-2.96678	0.00300937	0.0139348
Solyc01g107170.2.1	284.64	1.20357	0.225076	5.34739	8.92302e-08	1.45421e-06
Solyc01g107200.2.1	312.843	-0.480347	0.135639	-3.54137	0.000398048	0.00251461
Solyc01g107310.2.1	314.993	0.487498	0.173804	2.80487	0.00503363	0.0213854
Solyc01g107320.2.1	440.396	0.642844	0.115062	5.58693	2.31122e-08	4.25585e-07
Solyc01g107380.2.1	3027.23	0.359271	0.0657129	5.46729	4.56961e-08	7.95959e-07
Solyc01g107390.2.1	39.4734	1.52096	0.547123	2.77992	0.00543729	0.0228268
Solyc01g107400.2.1	11.9071	2.89608	0.675415	4.28785	1.80415e-05	0.00016785
Solyc01g107430.2.1	137.854	0.632182	0.213402	2.96241	0.00305244	0.0141098
Solyc01g107460.2.1	3569.9	0.760682	0.140837	5.40114	6.62184e-08	1.10544e-06
Solyc01g107470.2.1	287.411	0.626267	0.130024	4.81656	1.46051e-06	1.80804e-05
Solyc01g107590.2.1	2659.19	0.299888	0.0697885	4.2971	1.7305e-05	0.00016192
Solyc01g107650.2.1	1217.17	-0.383637	0.0746448	-5.1395	2.75471e-07	4.02551e-06
Solyc01g107660.2.1	6407.98	0.244134	0.0788139	3.0976	0.00195097	0.00967434
Solyc01g107730.2.1	631.423	-1.61745	0.309042	-5.23376	1.66099e-07	2.54617e-06
Solyc01g107750.2.1	1378.64	0.333517	0.0800713	4.16524	3.1102e-05	0.000273409
Solyc01g107780.2.1	104.314	2.04202	0.371516	5.49646	3.87488e-08	6.82211e-07
Solyc01g107820.2.1	3533.1	2.13402	0.131196	16.2659	1.72313e-59	4.07194e-56
Solyc01g107900.2.1	1199.95	0.991868	0.133653	7.42124	1.16031e-13	5.71239e-12
Solyc01g107910.2.1	814.511	0.61807	0.11492	5.37827	7.52068e-08	1.24475e-06
Solyc01g107980.2.1	556.11	1.66771	0.195236	8.54204	1.31868e-17	1.10327e-15
Solyc01g108000.2.1	99.2439	-0.937526	0.223333	-4.19789	2.69415e-05	0.000240955
Solyc01g108020.2.1	485.465	-0.47078	0.135835	-3.46583	0.000528599	0.00319654
Solyc01g108030.2.1	330.863	-0.481013	0.125852	-3.82204	0.000132352	0.000964757
Solyc01g108070.2.1	813.77	0.320616	0.0948523	3.38016	0.000724443	0.00417999
Solyc01g108100.2.1	81.4235	0.944747	0.293295	3.22115	0.00127678	0.00677
Solyc01g108130.2.1	215.702	0.367065	0.145217	2.5277	0.0114812	0.0419629
Solyc01g108140.2.1	108.349	-0.663802	0.189696	-3.49929	0.000466501	0.00288166
Solyc01g108210.2.1	330.476	1.26027	0.157008	8.02683	1.00028e-15	6.711e-14
Solyc01g108240.2.1	752.726	2.28116	0.346234	6.58848	4.44363e-11	1.40636e-09
Solyc01g108260.2.1	804.949	-0.674771	0.112571	-5.99417	2.04532e-09	4.63752e-08
Solyc01g108400.2.1	716.558	-0.381314	0.096172	-3.96492	7.34214e-05	0.000577061
Solyc01g108490.2.1	657.964	-0.352372	0.104561	-3.37003	0.000751606	0.00430983
Solyc01g108570.2.1	105.946	0.926109	0.283496	3.26675	0.00108792	0.00592365
Solyc01g108600.2.1	17401.5	0.848287	0.120383	7.04656	1.8339e-12	7.387e-11
Solyc01g108620.2.1	438.502	0.367795	0.130435	2.81975	0.0048061	0.0205336
Solyc01g108630.2.1	6290.5	0.341994	0.107996	3.16673	0.00154161	0.00794835
Solyc01g108660.2.1	1310.46	-0.22577	0.06076	-3.71576	0.000202592	0.00140395
Solyc01g108670.2.1	558.689	-1.19486	0.276839	-4.31607	1.58831e-05	0.000150401
Solyc01g108780.2.1	91.3286	-1.99762	0.672344	-2.97112	0.00296714	0.0137814
Solyc01g108810.2.1	16.3914	-3.41571	0.82656	-4.13243	3.58941e-05	0.000310071
Solyc01g108880.2.1	197.373	-0.724328	0.219939	-3.29332	0.000990125	0.00546393
Solyc01g108910.2.1	3554.61	0.816635	0.213088	3.83239	0.000126907	0.000929744
Solyc01g109090.2.1	324.848	1.33169	0.208044	6.40103	1.54331e-10	4.40578e-09
Solyc01g109100.2.1	200.762	0.853236	0.174193	4.89823	9.67036e-07	1.24572e-05
Solyc01g109110.2.1	213.321	1.391	0.216562	6.4231	1.33523e-10	3.83751e-09
Solyc01g109170.2.1	25.0758	2.36435	0.619277	3.81793	0.000134576	0.000977971
Solyc01g109180.2.1	1406.61	-0.388156	0.0867745	-4.47315	7.70739e-06	7.91506e-05
Solyc01g109200.2.1	152.365	0.733636	0.240426	3.0514	0.00227773	0.0110398
Solyc01g109250.2.1	221.892	0.939334	0.238793	3.93368	8.36566e-05	0.00064628
Solyc01g109270.2.1	12.7589	-1.93498	0.671703	-2.88071	0.0039678	0.0175154
Solyc01g109410.2.1	2307.95	-0.218171	0.0671891	-3.24712	0.0011658	0.00627225
Solyc01g109430.2.1	132.792	-0.557796	0.19612	-2.84415	0.00445296	0.019308
Solyc01g109450.2.1	393.304	0.292984	0.118637	2.46959	0.0135268	0.0477808
Solyc01g109460.2.1	1938.69	0.513896	0.123597	4.15783	3.21288e-05	0.000281199
Solyc01g109520.2.1	1534.17	-0.229037	0.0647384	-3.53789	0.000403342	0.00254397
Solyc01g109580.2.1	188.514	-0.36032	0.141576	-2.54506	0.0109259	0.0403425
Solyc01g109590.2.1	542.397	-0.535374	0.121952	-4.39004	1.13331e-05	0.000111229
Solyc01g109660.2.1	16427.2	0.320999	0.119889	2.67747	0.00741804	0.0294946
Solyc01g109690.1.1	115.288	1.47953	0.302063	4.89811	9.67648e-07	1.24576e-05
Solyc01g109700.2.1	1348.68	0.567459	0.104764	5.41656	6.07555e-08	1.02633e-06
Solyc01g109780.2.1	1174.22	0.213561	0.0708215	3.01548	0.00256576	0.0122214
Solyc01g109790.2.1	913.982	0.35628	0.100173	3.55665	0.000375617	0.00239109
Solyc01g110000.2.1	1035.81	-0.474663	0.138162	-3.43554	0.000591364	0.00351412
Solyc01g110040.2.1	817.313	-0.364754	0.125357	-2.90971	0.0036176	0.0162092
Solyc01g110110.2.1	367.27	-0.328603	0.125763	-2.61288	0.00897839	0.0343873
Solyc01g110130.2.1	1514.91	-0.552746	0.131954	-4.18891	2.80292e-05	0.000249321
Solyc01g110160.2.1	1041.33	0.474136	0.108138	4.38454	1.16229e-05	0.000113497
Solyc01g110280.2.1	1213.32	0.588594	0.112277	5.24235	1.58546e-07	2.44344e-06
Solyc01g110360.2.1	80643.4	0.554722	0.0885918	6.26155	3.81166e-10	1.00703e-08
Solyc01g110400.2.1	183.143	-0.465523	0.182764	-2.54713	0.0108613	0.0401388
Solyc01g110430.2.1	20.882	1.06477	0.407895	2.61041	0.00904341	0.034574
Solyc01g110480.2.1	1803.27	0.370122	0.0894943	4.13571	3.53858e-05	0.000306302
Solyc01g110520.2.1	2144.4	0.596053	0.0893065	6.67425	2.48504e-11	8.1814e-10
Solyc01g110540.2.1	1384.94	-0.220936	0.0859843	-2.56949	0.0101849	0.0380757
Solyc01g110580.2.1	161.249	0.51761	0.187967	2.75373	0.00589205	0.0244083
Solyc01g110670.2.1	113.218	0.647463	0.202772	3.19306	0.00140772	0.0073471
Solyc01g110930.1.1	11.2453	2.12536	0.804922	2.64045	0.00827961	0.0322215
Solyc01g110990.2.1	817.884	0.442139	0.105618	4.18622	2.83642e-05	0.000251984
Solyc01g111040.2.1	1320.78	0.328359	0.115744	2.83695	0.00455472	0.019653
Solyc01g111150.2.1	1346.47	-0.274571	0.0867296	-3.16582	0.00154645	0.00796495
Solyc01g111170.2.1	25206.5	0.203249	0.0727715	2.79298	0.00522248	0.0220862
Solyc01g111210.2.1	479.557	-0.664188	0.10847	-6.12323	9.16947e-10	2.23899e-08
Solyc01g111260.2.1	894.491	0.438604	0.113522	3.8636	0.000111729	0.000834362
Solyc01g111300.2.1	2847.23	0.374438	0.10519	3.55963	0.000371372	0.00237259
Solyc01g111310.2.1	337.218	-0.673968	0.18968	-3.55318	0.000380602	0.00241752
Solyc01g111330.2.1	338.627	-0.867724	0.161932	-5.35858	8.3878e-08	1.37436e-06
Solyc01g111350.2.1	1286.29	0.528591	0.170136	3.10687	0.00189083	0.0094475
Solyc01g111360.2.1	306.363	-0.389242	0.12477	-3.11967	0.00181055	0.00911189
Solyc01g111440.2.1	1397.93	0.410679	0.142152	2.88901	0.00386454	0.0171308
Solyc01g111500.2.1	233.463	0.451607	0.145999	3.09321	0.00198005	0.0098094
Solyc01g111510.2.1	7985.89	0.157067	0.0619512	2.53533	0.0112341	0.0412654
Solyc01g111550.2.1	76.5222	-0.881872	0.305176	-2.88972	0.0038559	0.0171062
Solyc01g111560.2.1	2112.18	-0.266213	0.0736708	-3.61354	0.000302043	0.00199192
Solyc01g111570.2.1	1273.18	-0.295478	0.107762	-2.74196	0.00610745	0.0251293
Solyc01g111590.2.1	426.008	-0.568869	0.14884	-3.82201	0.000132366	0.000964757
Solyc01g111620.2.1	677.401	-0.281498	0.0808198	-3.48304	0.00049576	0.00303507
Solyc01g111630.2.1	36307.8	0.496205	0.0873785	5.67881	1.35637e-08	2.61535e-07
Solyc01g111660.2.1	6156.03	-0.782262	0.0873567	-8.95479	3.40368e-19	3.30546e-17
Solyc01g111690.2.1	306.403	-0.306321	0.120577	-2.54046	0.0110708	0.0407965
Solyc01g111740.2.1	93.4306	-0.682021	0.258701	-2.63633	0.00838074	0.0325377
Solyc01g111750.2.1	2963.72	0.395639	0.0987361	4.00704	6.14856e-05	0.000494597
Solyc01g111770.2.1	327.22	-0.361358	0.14031	-2.57543	0.0100116	0.0375863
Solyc01g111830.2.1	3775.1	-0.264347	0.0632772	-4.1776	2.94601e-05	0.000260198
Solyc01g111840.2.1	99.7118	-0.621507	0.188504	-3.29705	0.000977056	0.00540583
Solyc01g111860.2.1	337.332	0.444532	0.127906	3.47546	0.000509986	0.00310874
Solyc01g111880.2.1	92.9306	-1.8111	0.33928	-5.33809	9.39328e-08	1.51945e-06
Solyc01g111910.2.1	566.604	0.32728	0.114563	2.85677	0.00427978	0.0186445
Solyc01g111930.2.1	997.899	-0.253886	0.0818747	-3.10091	0.00192929	0.00959367
Solyc01g111980.2.1	1192.57	1.88271	0.224753	8.3768	5.43868e-17	4.16079e-15
Solyc01g111990.2.1	4747.05	0.370023	0.0695577	5.31965	1.03967e-07	1.66881e-06
Solyc01g112000.2.1	1437.65	1.06963	0.13857	7.71908	1.1717e-14	6.90297e-13
Solyc01g112050.2.1	679.409	0.352149	0.112045	3.14294	0.00167262	0.00850898
Solyc01g112060.2.1	6450.3	0.255117	0.0839467	3.03903	0.00237338	0.0114408
Solyc01g112080.2.1	285.219	-0.776639	0.211572	-3.6708	0.000241793	0.00164315
Solyc01g112120.2.1	31.9463	-1.75323	0.492432	-3.56036	0.00037035	0.00236955
Solyc01g112190.2.1	142.515	1.24585	0.221642	5.62099	1.89864e-08	3.57348e-07
Solyc01g112220.2.1	86.1025	0.711253	0.275707	2.57974	0.00988748	0.0372255
Solyc01g112310.2.1	248.839	0.468506	0.144227	3.24839	0.0011606	0.00625448
Solyc01g113620.1.1	178.015	-0.49264	0.200423	-2.458	0.0139712	0.0489546
Solyc02g005180.2.1	775.431	0.336076	0.124335	2.70299	0.00687196	0.0276909
Solyc02g005200.2.1	3563.54	0.177269	0.0707679	2.50493	0.0122476	0.0441122
Solyc02g005210.2.1	3478.96	0.267821	0.0853617	3.13748	0.00170405	0.00864037
Solyc02g014150.2.1	8841.03	0.327906	0.10071	3.25595	0.00113014	0.00611262
Solyc02g014310.2.1	4015.78	-0.273244	0.0791998	-3.45005	0.000560474	0.00335874
Solyc02g014460.2.1	489.832	0.357468	0.119299	2.99641	0.00273176	0.0128734
Solyc02g014860.2.1	2472.21	0.975483	0.218471	4.46504	8.00537e-06	8.18156e-05
Solyc02g020910.2.1	2780.75	0.780667	0.0795174	9.81757	9.46005e-23	1.38756e-20
Solyc02g020940.2.1	23553.4	0.519796	0.081741	6.35906	2.02998e-10	5.61426e-09
Solyc02g021020.2.1	321.144	0.316179	0.125588	2.51759	0.0118161	0.0429214
Solyc02g021100.2.1	431.877	0.339514	0.0973374	3.48802	0.000486617	0.00298511
Solyc02g021410.2.1	13.1585	1.85892	0.706537	2.63102	0.00851287	0.0329365
Solyc02g021590.2.1	709.708	0.323279	0.0914443	3.53525	0.000407384	0.00256689
Solyc02g021620.2.1	332.251	-0.418031	0.124058	-3.36965	0.000752637	0.00431458
Solyc02g022850.1.1	121.258	0.555985	0.218749	2.54166	0.0110328	0.040676
Solyc02g023950.2.1	512.054	-0.322955	0.0996994	-3.23929	0.00119828	0.00642424
Solyc02g023990.2.1	455.487	0.288349	0.103393	2.78887	0.00528915	0.0223194
Solyc02g024010.1.1	37.9787	0.845164	0.332841	2.53924	0.0111094	0.0408852
Solyc02g024050.2.1	773.149	-0.556525	0.145062	-3.83648	0.000124813	0.000916615
Solyc02g024070.2.1	917.385	-0.565943	0.163826	-3.45454	0.000551235	0.00331177
Solyc02g030080.2.1	589.061	-0.315097	0.119878	-2.62849	0.00857659	0.0331095
Solyc02g030110.2.1	344.337	-0.247186	0.0980508	-2.521	0.0117023	0.0426026
Solyc02g030130.2.1	173.877	-1.09634	0.195971	-5.59442	2.21363e-08	4.09387e-07
Solyc02g030170.2.1	10612.7	-0.211727	0.0461776	-4.58506	4.53862e-06	4.95012e-05
Solyc02g030300.2.1	946.797	1.44264	0.348039	4.14506	3.39723e-05	0.000296116
Solyc02g030460.2.1	27.7961	-1.31399	0.475625	-2.76267	0.00573311	0.0238799
Solyc02g030480.2.1	1123.77	-0.577666	0.10443	-5.53163	3.17268e-08	5.69903e-07
Solyc02g031710.2.1	370.67	0.41625	0.131481	3.16585	0.00154631	0.00796495
Solyc02g031740.2.1	1114.42	0.322447	0.104233	3.09353	0.00197789	0.00980123
Solyc02g031950.2.1	26.5843	-2.54163	0.598865	-4.24408	2.19495e-05	0.000200353
Solyc02g031970.1.1	592.383	-0.289869	0.0980444	-2.95651	0.0031114	0.0143294
Solyc02g032100.2.1	222.808	1.50067	0.218271	6.87526	6.18753e-12	2.31277e-10
Solyc02g032640.1.1	16.243	1.60571	0.57858	2.77527	0.00551561	0.0231054
Solyc02g032650.2.1	165.352	1.39372	0.163961	8.50031	1.89092e-17	1.54085e-15
Solyc02g032660.2.1	231.404	1.60868	0.229471	7.01036	2.37706e-12	9.41438e-11
Solyc02g032850.2.1	345.328	0.43466	0.125311	3.46865	0.000523081	0.00317177
Solyc02g032930.2.1	347.273	-0.326128	0.116515	-2.79901	0.00512597	0.0217343
Solyc02g032940.2.1	257.308	-0.547981	0.184376	-2.97208	0.00295789	0.0137415
Solyc02g032950.2.1	133.714	1.97387	0.531868	3.7112	0.000206281	0.0014258
Solyc02g036270.2.1	181.397	0.465607	0.189879	2.45213	0.0142015	0.0496039
Solyc02g036280.2.1	204.493	0.447059	0.171981	2.59947	0.00933669	0.0354278
Solyc02g036350.2.1	5076.61	0.366649	0.0846431	4.33171	1.47958e-05	0.000140984
Solyc02g036370.2.1	542.256	1.43663	0.269035	5.33994	9.29779e-08	1.50835e-06
Solyc02g036430.1.1	41.0482	-0.831815	0.331311	-2.51068	0.0120499	0.0435476
Solyc02g036470.2.1	1149.05	0.651399	0.1083	6.01476	1.80152e-09	4.1332e-08
Solyc02g036480.1.1	89.2661	1.63705	0.375312	4.36183	1.28977e-05	0.000124403
Solyc02g037490.1.1	43.0622	-0.781376	0.317818	-2.45856	0.0139494	0.048916
Solyc02g037550.2.1	515.342	1.53457	0.159764	9.60523	7.59859e-22	1.04262e-19
Solyc02g038690.1.1	85.9492	-0.745819	0.299361	-2.49137	0.0127252	0.0454399
Solyc02g043860.2.1	729.283	-0.311158	0.105688	-2.94412	0.00323875	0.014822
Solyc02g050200.1.1	62.2511	-0.8667	0.321081	-2.69932	0.00694821	0.0279453
Solyc02g055370.2.1	28.8349	-1.48778	0.470304	-3.16344	0.00155917	0.00801752
Solyc02g055440.2.1	2471.73	0.593012	0.100392	5.90698	3.48445e-09	7.5626e-08
Solyc02g061760.2.1	885.77	0.409943	0.0835548	4.90628	9.28201e-07	1.20152e-05
Solyc02g061790.2.1	355.639	-0.787147	0.14097	-5.58381	2.35307e-08	4.32169e-07
Solyc02g061840.2.1	963.454	-0.271005	0.087756	-3.08816	0.00201399	0.00994973
Solyc02g062040.2.1	209.802	0.555537	0.200829	2.76622	0.00567095	0.0236582
Solyc02g062130.2.1	475.894	-0.915807	0.124499	-7.35593	1.89602e-13	9.0414e-12
Solyc02g062140.2.1	521.016	1.33669	0.143313	9.32702	1.08888e-20	1.23182e-18
Solyc02g062170.2.1	100.057	-1.03722	0.332486	-3.1196	0.00181098	0.00911189
Solyc02g062230.1.1	157.501	2.41274	0.284733	8.47372	2.37685e-17	1.90041e-15
Solyc02g062340.2.1	52897.2	0.717239	0.105765	6.78142	1.18998e-11	4.18321e-10
Solyc02g062490.2.1	86.248	-1.90042	0.75875	-2.50468	0.0122563	0.0441285
Solyc02g062550.2.1	75.4893	1.62711	0.323455	5.0304	4.89459e-07	6.73774e-06
Solyc02g062580.2.1	551.397	0.48984	0.143259	3.41927	0.000627889	0.00369199
Solyc02g062600.2.1	1003.8	-0.253061	0.0748569	-3.3806	0.000723284	0.00417557
Solyc02g062610.2.1	4252.89	0.970202	0.105095	9.23163	2.66537e-20	2.9221e-18
Solyc02g062650.2.1	90.5387	-1.48377	0.314718	-4.71461	2.42177e-06	2.83468e-05
Solyc02g062690.2.1	485.292	-0.560927	0.118803	-4.7215	2.34111e-06	2.74632e-05
Solyc02g062780.2.1	374.036	-0.719389	0.164063	-4.38483	1.16077e-05	0.000113463
Solyc02g062790.2.1	13.2956	2.45031	0.752467	3.25636	0.00112849	0.0061086
Solyc02g062800.2.1	170.006	0.684911	0.192122	3.56497	0.0003639	0.00233467
Solyc02g062890.1.1	13.6519	4.11568	1.40586	2.92751	0.00341691	0.0154685
Solyc02g063000.2.1	1434.54	0.632523	0.116508	5.42902	5.66652e-08	9.67219e-07
Solyc02g063010.2.1	976.25	0.303633	0.0891779	3.4048	0.000662115	0.00386228
Solyc02g063060.2.1	499.821	-0.420562	0.134928	-3.11692	0.00182749	0.00918407
Solyc02g063090.2.1	792.713	-0.53371	0.111652	-4.78011	1.75201e-06	2.12318e-05
Solyc02g063210.1.1	7.96273	2.9278	0.989032	2.96027	0.00307369	0.0141895
Solyc02g063220.2.1	749.663	0.408094	0.109128	3.7396	0.000184312	0.00129671
Solyc02g063270.2.1	615.963	0.61838	0.146393	4.22409	2.39904e-05	0.000217674
Solyc02g063380.1.1	54.8972	-1.27493	0.322543	-3.95276	7.72561e-05	0.000603802
Solyc02g063390.2.1	366.726	-0.665008	0.1649	-4.0328	5.51169e-05	0.000448957
Solyc02g063430.2.1	231.174	-0.797691	0.236841	-3.36804	0.000757037	0.00433629
Solyc02g063520.2.1	145.25	0.626494	0.223406	2.80429	0.00504275	0.0214156
Solyc02g063530.2.1	647.255	0.487256	0.125557	3.88077	0.000104127	0.000785918
Solyc02g063540.1.1	15.0373	3.22517	1.00354	3.21378	0.00130999	0.00691165
Solyc02g064550.2.1	2306.25	0.874943	0.102761	8.51438	1.67487e-17	1.38067e-15
Solyc02g064670.1.1	1472.48	-0.406753	0.111816	-3.63771	0.000275078	0.00184147
Solyc02g064690.2.1	69.1957	1.24524	0.313126	3.97682	6.9843e-05	0.000552201
Solyc02g064770.2.1	3487.96	0.293269	0.0911744	3.21657	0.00129733	0.00686018
Solyc02g064800.2.1	689.574	0.71333	0.104576	6.82113	9.03268e-12	3.2399e-10
Solyc02g064830.2.1	58.7073	2.8976	0.92939	3.11775	0.0018224	0.00916285
Solyc02g064940.1.1	5022.9	0.31319	0.0919337	3.40669	0.000657557	0.00384201
Solyc02g064950.2.1	2621.39	0.497438	0.105854	4.69927	2.61096e-06	3.0394e-05
Solyc02g064980.1.1	87.7289	4.07191	0.557234	7.30737	2.72419e-13	1.25953e-11
Solyc02g065000.1.1	390.188	1.11321	0.167907	6.62991	3.35901e-11	1.08571e-09
Solyc02g065070.2.1	899.357	0.305705	0.0853548	3.58158	0.00034152	0.00221042
Solyc02g065110.2.1	426.383	0.498189	0.118928	4.18899	2.80199e-05	0.000249321
Solyc02g065170.2.1	1069.62	-0.609127	0.0857788	-7.10114	1.23728e-12	5.12955e-11
Solyc02g065220.2.1	1820.23	1.37433	0.121751	11.288	1.50426e-29	4.20954e-27
Solyc02g065280.2.1	896.085	0.546229	0.0989742	5.5189	3.41124e-08	6.07623e-07
Solyc02g065290.1.1	18.2967	-1.91867	0.642737	-2.98516	0.00283433	0.013277
Solyc02g065360.2.1	382.327	0.672342	0.136932	4.91005	9.10517e-07	1.18078e-05
Solyc02g065380.2.1	659.48	-0.340143	0.11186	-3.04079	0.00235958	0.0113784
Solyc02g065470.1.1	372.037	-0.733879	0.154681	-4.74447	2.09049e-06	2.48522e-05
Solyc02g065500.2.1	729.061	0.277854	0.104766	2.65215	0.00799815	0.0313731
Solyc02g065540.1.1	202.46	-1.11254	0.170501	-6.5251	6.79575e-11	2.07066e-09
Solyc02g065570.1.1	378.284	1.36739	0.284869	4.80004	1.5863e-06	1.95014e-05
Solyc02g065680.2.1	2976.54	0.266571	0.076095	3.50314	0.000459813	0.00284696
Solyc02g065700.2.1	490.43	0.466966	0.112479	4.15158	3.30192e-05	0.000288637
Solyc02g065720.2.1	152.653	0.466833	0.167151	2.79288	0.0052241	0.0220887
Solyc02g066930.2.1	364.45	-0.372796	0.126508	-2.9468	0.00321077	0.0147138
Solyc02g066970.1.1	47.6189	-1.08486	0.411452	-2.63667	0.00837244	0.0325114
Solyc02g067030.2.1	1307.85	0.315874	0.0676936	4.66624	3.06767e-06	3.50017e-05
Solyc02g067100.2.1	91.8857	-1.13776	0.356997	-3.18703	0.0014374	0.00747812
Solyc02g067180.2.1	8258.86	0.224312	0.0605606	3.70392	0.000212293	0.00146165
Solyc02g067250.1.1	110.505	0.597885	0.209181	2.85822	0.00426029	0.0185672
Solyc02g067350.2.1	37.1755	1.00352	0.354755	2.82878	0.00467261	0.0200721
Solyc02g067570.2.1	1227.87	0.176822	0.0687612	2.57153	0.0101249	0.0379046
Solyc02g067580.2.1	373.483	-0.440295	0.156284	-2.81728	0.00484326	0.0206716
Solyc02g067610.1.1	145.143	1.61077	0.29531	5.45451	4.91068e-08	8.49368e-07
Solyc02g067660.2.1	440.732	0.54944	0.128929	4.26158	2.0299e-05	0.000186683
Solyc02g067690.2.1	576.016	0.802543	0.179025	4.48286	7.365e-06	7.60622e-05
Solyc02g067790.2.1	70.1578	1.54732	0.319067	4.84953	1.23756e-06	1.55743e-05
Solyc02g067860.2.1	310.741	0.46987	0.116875	4.02028	5.813e-05	0.000470616
Solyc02g067930.2.1	272.017	-0.635153	0.174293	-3.64416	0.000268265	0.00180211
Solyc02g067990.2.1	481.276	-0.382438	0.119707	-3.19479	0.00139935	0.00731058
Solyc02g068110.2.1	487.122	-0.748727	0.139042	-5.38488	7.24928e-08	1.20545e-06
Solyc02g068150.2.1	518.717	-0.395461	0.118264	-3.34388	0.000826162	0.00468056
Solyc02g068340.2.1	1795.08	-0.380488	0.0650281	-5.85113	4.88237e-09	1.02506e-07
Solyc02g068380.2.1	1757.27	0.276288	0.0724281	3.81465	0.000136374	0.000988214
Solyc02g068400.2.1	144.59	2.04385	0.495465	4.12511	3.70561e-05	0.000317529
Solyc02g068450.2.1	898.952	-0.296485	0.105412	-2.81264	0.00491369	0.0209344
Solyc02g068490.2.1	893.71	0.41597	0.0976161	4.26129	2.0325e-05	0.000186807
Solyc02g068530.2.1	1007.33	-0.277482	0.0904289	-3.06851	0.00215129	0.010535
Solyc02g068680.1.1	93.0466	2.76421	0.412957	6.6937	2.17594e-11	7.28785e-10
Solyc02g068710.2.1	416.674	0.516989	0.145487	3.5535	0.00038014	0.00241554
Solyc02g068740.2.1	335.13	-0.456853	0.175459	-2.60375	0.00922094	0.0350699
Solyc02g068770.2.1	585.257	-0.296156	0.109057	-2.71561	0.0066154	0.0268658
Solyc02g068780.2.1	655.325	0.220834	0.0874129	2.52634	0.0115259	0.0420975
Solyc02g068830.1.1	63.3397	2.34591	0.346792	6.7646	1.3368e-11	4.63801e-10
Solyc02g068920.2.1	1520.32	0.474398	0.0868465	5.46249	4.69498e-08	8.17126e-07
Solyc02g069080.2.1	695.211	-0.245717	0.0903069	-2.72091	0.00651031	0.0265048
Solyc02g069100.2.1	2024.09	0.331924	0.0832571	3.98674	6.69878e-05	0.000532995
Solyc02g069120.2.1	276.142	-0.460941	0.12499	-3.68783	0.000226176	0.00154672
Solyc02g069130.2.1	713.273	0.306749	0.105826	2.89861	0.00374819	0.0167015
Solyc02g069160.2.1	830.326	0.263583	0.0889466	2.96338	0.00304276	0.0140711
Solyc02g069230.2.1	768.89	0.432134	0.0948748	4.55478	5.24396e-06	5.65561e-05
Solyc02g069250.2.1	109.551	0.836342	0.173281	4.82651	1.38946e-06	1.72813e-05
Solyc02g069260.2.1	2315.59	-0.519521	0.0804182	-6.46024	1.04538e-10	3.06664e-09
Solyc02g069290.2.1	4901.02	0.414496	0.0880008	4.71014	2.47542e-06	2.89271e-05
Solyc02g069560.2.1	102.597	-0.855097	0.32597	-2.62324	0.00870975	0.0335246
Solyc02g069590.2.1	898.506	-0.269645	0.106594	-2.52963	0.0114181	0.0417755
Solyc02g069620.2.1	1134.25	0.329235	0.0945888	3.4807	0.000500103	0.00305574
Solyc02g069630.2.1	527.545	-0.400399	0.111775	-3.58219	0.000340731	0.00220666
Solyc02g069690.1.1	191.361	-0.422478	0.166846	-2.53214	0.0113369	0.0415783
Solyc02g069700.1.1	4.41995	2.69008	1.0773	2.49705	0.012523	0.0448968
Solyc02g069780.2.1	1464.06	0.439864	0.0729218	6.032	1.61945e-09	3.756e-08
Solyc02g069850.2.1	2847.59	-0.578784	0.0854745	-6.77142	1.2752e-11	4.43878e-10
Solyc02g069860.2.1	563.747	0.332735	0.127399	2.61177	0.00900755	0.0344741
Solyc02g069940.2.1	471.56	0.286979	0.113775	2.52235	0.0116575	0.0424878
Solyc02g069950.2.1	895.466	-0.28992	0.0984272	-2.94553	0.00322405	0.0147683
Solyc02g070000.2.1	886.304	-0.392987	0.0881464	-4.45835	8.25933e-06	8.40074e-05
Solyc02g070020.1.1	61.3002	3.93347	0.493336	7.9732	1.54619e-15	1.01183e-13
Solyc02g070040.1.1	351.441	1.79845	0.311212	5.77885	7.5215e-09	1.52932e-07
Solyc02g070210.2.1	465.598	-1.05963	0.293813	-3.60648	0.000310381	0.00203929
Solyc02g070230.1.1	220.33	0.520536	0.169242	3.07569	0.00210013	0.010313
Solyc02g070260.2.1	2070.12	-0.382525	0.105738	-3.61767	0.000297267	0.00196466
Solyc02g070280.2.1	465.972	0.57392	0.168325	3.4096	0.000650571	0.00380747
Solyc02g070310.2.1	6714.53	-0.339962	0.0794792	-4.27737	1.89118e-05	0.000175181
Solyc02g070320.2.1	1926.71	-0.277039	0.0814105	-3.403	0.000666512	0.00388373
Solyc02g070330.2.1	1722.75	-0.309187	0.103513	-2.98693	0.00281791	0.0132193
Solyc02g070340.2.1	2172.72	-0.267881	0.0802483	-3.33815	0.000843389	0.00476338
Solyc02g070350.2.1	2004.16	-0.265678	0.0696158	-3.81635	0.000135442	0.000982795
Solyc02g070360.2.1	4250.51	-0.420863	0.0740887	-5.68053	1.34281e-08	2.59156e-07
Solyc02g070390.2.1	807.941	-0.353568	0.135484	-2.60967	0.00906285	0.0346234
Solyc02g070440.2.1	2089.46	-0.286629	0.0772898	-3.7085	0.000208492	0.00143968
Solyc02g070480.2.1	497.417	0.400942	0.145191	2.76148	0.00575392	0.0239433
Solyc02g070490.2.1	1139.19	0.757025	0.118072	6.41155	1.44047e-10	4.12882e-09
Solyc02g070500.1.1	1601.42	-0.319814	0.0841539	-3.80034	0.000144496	0.00104104
Solyc02g070530.2.1	306.461	0.392002	0.138445	2.83146	0.00463365	0.019937
Solyc02g070540.2.1	687.458	-0.537489	0.114491	-4.69458	2.6716e-06	3.10489e-05
Solyc02g070560.2.1	354.043	0.829213	0.163106	5.0839	3.69765e-07	5.22536e-06
Solyc02g070580.1.1	261.941	-0.34907	0.13684	-2.55094	0.0107434	0.0398068
Solyc02g070640.2.1	1561.16	-0.496704	0.0974666	-5.09615	3.46638e-07	4.93461e-06
Solyc02g070650.2.1	1373.72	-0.636216	0.111146	-5.72413	1.03967e-08	2.05308e-07
Solyc02g070670.2.1	1331.08	0.191896	0.0738632	2.598	0.0093769	0.0355487
Solyc02g070760.2.1	851.971	0.320984	0.104104	3.0833	0.00204716	0.0100878
Solyc02g070770.2.1	2099.46	0.224	0.0768611	2.91434	0.00356441	0.016
Solyc02g070780.2.1	1557.13	-0.641013	0.139275	-4.60248	4.17481e-06	4.6029e-05
Solyc02g070790.2.1	1571.09	-0.511377	0.073946	-6.91554	4.66086e-12	1.78286e-10
Solyc02g070950.1.1	33433.8	-0.68564	0.100966	-6.79082	1.11496e-11	3.95217e-10
Solyc02g070970.1.1	38105.9	-0.547011	0.186297	-2.93622	0.00332236	0.0151144
Solyc02g070980.1.1	29216.9	-0.470808	0.187138	-2.51584	0.0118749	0.0430687
Solyc02g070990.1.1	16237.7	-0.782046	0.201199	-3.88693	0.000101519	0.000768367
Solyc02g071040.2.1	878.05	0.346766	0.108708	3.18989	0.00142327	0.00741582
Solyc02g071060.2.1	25.5615	1.06475	0.396109	2.68803	0.00718748	0.0287445
Solyc02g071090.2.1	336.943	0.623705	0.145553	4.28508	1.82675e-05	0.000169734
Solyc02g071100.2.1	265.243	0.365023	0.132551	2.75382	0.00589035	0.024406
Solyc02g071110.2.1	236.114	0.687076	0.170213	4.03656	5.42407e-05	0.000443485
Solyc02g071170.2.1	474.125	-0.282751	0.0973876	-2.90336	0.00369182	0.0164859
Solyc02g071190.2.1	824.271	0.453518	0.0956344	4.74221	2.114e-06	2.50896e-05
Solyc02g071250.2.1	713.44	0.432961	0.0923766	4.68692	2.77353e-06	3.20933e-05
Solyc02g071260.2.1	1287.52	0.489994	0.0848232	5.77665	7.62013e-09	1.54495e-07
Solyc02g071270.1.1	486.845	0.321082	0.111022	2.89206	0.0038272	0.0170073
Solyc02g071280.2.1	1012.61	0.412541	0.102435	4.02732	5.64161e-05	0.000458136
Solyc02g071310.2.1	237.584	-0.859545	0.191807	-4.48131	7.41861e-06	7.65174e-05
Solyc02g071380.2.1	1738.46	1.67308	0.146898	11.3894	4.72327e-30	1.35749e-27
Solyc02g071530.1.1	76.0211	-0.714066	0.273268	-2.61306	0.00897361	0.0343751
Solyc02g071570.2.1	312.596	0.550708	0.134072	4.10757	3.99846e-05	0.000340109
Solyc02g071610.2.1	1021.49	-0.632673	0.127863	-4.94807	7.4952e-07	9.95678e-06
Solyc02g071710.2.1	1278.04	-0.650632	0.206747	-3.147	0.00164953	0.00841097
Solyc02g071860.2.1	2647.34	0.465964	0.0708302	6.5786	4.74896e-11	1.49612e-09
Solyc02g071870.2.1	309.482	0.723062	0.136717	5.28877	1.23142e-07	1.93712e-06
Solyc02g071890.2.1	1735.58	0.190564	0.0730076	2.61019	0.00904907	0.0345894
Solyc02g071970.1.1	13.6257	2.37959	0.752208	3.16347	0.00155901	0.00801752
Solyc02g072090.1.1	774.884	-0.319256	0.0958313	-3.33143	0.000864004	0.00486257
Solyc02g072120.2.1	58.7451	-0.723836	0.268954	-2.6913	0.00711744	0.0285234
Solyc02g072150.2.1	884.019	0.745273	0.184714	4.03474	5.46638e-05	0.000445949
Solyc02g072160.2.1	4934.13	0.383296	0.0806259	4.75401	1.99419e-06	2.38416e-05
Solyc02g072180.2.1	463.507	-0.309961	0.10836	-2.86048	0.00423	0.0184616
Solyc02g072500.2.1	160.288	-1.01283	0.264885	-3.82367	0.00013148	0.000959611
Solyc02g072510.2.1	405.265	0.309881	0.0953729	3.24916	0.00115748	0.00624169
Solyc02g072520.2.1	768.243	0.311551	0.119391	2.60951	0.00906731	0.034628
Solyc02g072530.1.1	1516.65	0.353617	0.0861344	4.10541	4.03605e-05	0.000342815
Solyc02g072540.2.1	1553.57	0.473184	0.109836	4.30809	1.6467e-05	0.000155378
Solyc02g073580.1.1	1262.53	2.72953	0.465202	5.8674	4.42688e-09	9.37758e-08
Solyc02g076690.2.1	2120.97	1.07025	0.139143	7.6917	1.45188e-14	8.41381e-13
Solyc02g076720.2.1	2516.29	0.208024	0.084705	2.45586	0.0140546	0.0491876
Solyc02g076820.2.1	13.2299	-2.40234	0.858797	-2.79733	0.00515271	0.0218346
Solyc02g076870.2.1	825.623	0.543849	0.0899107	6.04877	1.45958e-09	3.43389e-08
Solyc02g076950.2.1	157.512	0.55206	0.157087	3.51436	0.000440807	0.00274607
Solyc02g076980.2.1	99.7049	1.38141	0.305397	4.52333	6.08739e-06	6.43153e-05
Solyc02g077040.2.1	1075.9	1.76747	0.223815	7.89702	2.85645e-15	1.77117e-13
Solyc02g077060.1.1	17.0823	3.17414	0.69185	4.5879	4.47717e-06	4.89817e-05
Solyc02g077080.2.1	1753.29	0.291526	0.0883219	3.30072	0.00096436	0.00534829
Solyc02g077120.2.1	37.2523	1.35409	0.335958	4.03054	5.56479e-05	0.000452785
Solyc02g077220.2.1	178.508	-0.977814	0.212986	-4.59098	4.41164e-06	4.83643e-05
Solyc02g077270.2.1	29.8404	-3.26737	0.851159	-3.83874	0.00012367	0.00090979
Solyc02g077370.1.1	53.4681	3.14799	0.734905	4.28353	1.8395e-05	0.000170841
Solyc02g077480.1.1	2253.08	-1.10055	0.14013	-7.85379	4.03638e-15	2.45976e-13
Solyc02g077560.2.1	1156.43	0.255785	0.0835469	3.06157	0.00220177	0.0107303
Solyc02g077590.1.1	90.7574	1.32813	0.279493	4.75191	2.01503e-06	2.40627e-05
Solyc02g077600.2.1	596.52	0.278488	0.100012	2.78454	0.00536034	0.0225705
Solyc02g077630.2.1	824.717	-0.497178	0.101397	-4.90326	9.4257e-07	1.21642e-05
Solyc02g077660.2.1	2132.49	0.20728	0.0819667	2.52883	0.0114444	0.0418501
Solyc02g077670.2.1	734.912	-1.73124	0.147021	-11.7754	5.22499e-32	1.85209e-29
Solyc02g077680.2.1	1963.1	0.208104	0.0622652	3.34222	0.000831119	0.00470613
Solyc02g077770.2.1	154.19	0.63125	0.216641	2.91381	0.00357052	0.016024
Solyc02g077780.2.1	185.186	0.550619	0.171824	3.20455	0.00135275	0.00710377
Solyc02g077920.2.1	355.108	-0.452209	0.144702	-3.1251	0.00177743	0.00896429
Solyc02g078000.2.1	420.036	0.38667	0.108537	3.56255	0.000367264	0.00235341
Solyc02g078040.2.1	575.542	-1.11212	0.387142	-2.87264	0.00407056	0.0179202
Solyc02g078200.2.1	497.988	-0.290282	0.0941136	-3.08437	0.0020398	0.0100609
Solyc02g078210.2.1	1281.85	1.02583	0.106429	9.63866	5.49024e-22	7.682e-20
Solyc02g078230.1.1	1017.21	0.29787	0.11359	2.62233	0.008733	0.0335926
Solyc02g078240.2.1	820.629	0.258416	0.102944	2.51025	0.0120644	0.0435926
Solyc02g078270.2.1	183.881	-0.48403	0.185622	-2.60761	0.00911778	0.0347945
Solyc02g078400.2.1	3571.27	0.44594	0.103559	4.30616	1.66115e-05	0.000156394
Solyc02g078460.2.1	442.088	0.310236	0.105821	2.93171	0.00337097	0.0152931
Solyc02g078520.2.1	1423.45	0.22752	0.0794623	2.86325	0.0041932	0.0183387
Solyc02g078540.2.1	1950.9	-0.205483	0.0752981	-2.72892	0.00635412	0.0260034
Solyc02g078550.2.1	736.096	0.593327	0.106461	5.5732	2.50098e-08	4.56967e-07
Solyc02g078580.1.1	428.817	-0.263472	0.107123	-2.45953	0.0139118	0.0488406
Solyc02g078650.2.1	236.414	2.91221	0.517761	5.62463	1.85905e-08	3.50587e-07
Solyc02g078760.1.1	171.36	-0.575631	0.213214	-2.69978	0.00693847	0.0279167
Solyc02g078780.2.1	464.227	-0.597641	0.149329	-4.00218	6.27625e-05	0.000503141
Solyc02g078790.2.1	835.276	0.346371	0.085285	4.06134	4.87915e-05	0.000404087
Solyc02g078800.2.1	1217.54	0.637226	0.096931	6.57401	4.89765e-11	1.5386e-09
Solyc02g078830.2.1	399.887	-0.334573	0.118626	-2.8204	0.0047964	0.0205045
Solyc02g078890.1.1	73.1842	0.96957	0.32331	2.99889	0.00270966	0.0127923
Solyc02g079000.2.1	1356.13	-0.241136	0.066056	-3.65048	0.000261752	0.00176169
Solyc02g079030.2.1	232.61	-0.372457	0.147949	-2.51746	0.0118204	0.0429296
Solyc02g079100.2.1	671.953	0.390615	0.0980849	3.98242	6.82168e-05	0.000541155
Solyc02g079150.1.1	9.54227	-2.4312	0.771015	-3.15325	0.00161465	0.00825687
Solyc02g079250.2.1	895.877	0.430523	0.0900999	4.77829	1.76793e-06	2.14125e-05
Solyc02g079330.2.1	24.4027	1.36879	0.457156	2.99414	0.00275218	0.0129499
Solyc02g079360.1.1	435.263	0.868408	0.162883	5.33147	9.74215e-08	1.56967e-06
Solyc02g079370.2.1	178.862	-0.75108	0.195198	-3.84778	0.000119192	0.000882966
Solyc02g079430.2.1	210.452	0.909337	0.19546	4.65229	3.28269e-06	3.72354e-05
Solyc02g079490.2.1	1033.03	-0.575379	0.153212	-3.75543	0.000173043	0.00122472
Solyc02g079550.1.1	67.6302	1.25654	0.33859	3.71108	0.000206377	0.001426
Solyc02g079570.2.1	337.007	0.457452	0.168777	2.7104	0.0067203	0.0272191
Solyc02g079750.2.1	301.077	-0.598023	0.142719	-4.19022	2.7868e-05	0.000248271
Solyc02g079760.2.1	639.12	0.352961	0.0962849	3.6658	0.000246567	0.00167272
Solyc02g079780.1.1	693.851	0.774634	0.126825	6.10788	1.00965e-09	2.43461e-08
Solyc02g079870.2.1	110.04	-0.96859	0.244449	-3.96234	7.42184e-05	0.000582249
Solyc02g079920.2.1	133.274	-0.569839	0.212732	-2.67867	0.00739157	0.0294059
Solyc02g079930.2.1	179.899	-3.21886	0.274477	-11.7272	9.24304e-32	3.17066e-29
Solyc02g079960.2.1	292.177	0.363285	0.126504	2.87173	0.00408229	0.017957
Solyc02g079970.2.1	2859.92	0.341397	0.0690875	4.94151	7.75192e-07	1.02657e-05
Solyc02g079980.2.1	154.686	-0.624334	0.1835	-3.40236	0.000668068	0.00389166
Solyc02g080010.2.1	364.981	1.16753	0.178481	6.54149	6.09097e-11	1.87201e-09
Solyc02g080070.2.1	1230.69	0.857863	0.146789	5.84417	5.09098e-09	1.06675e-07
Solyc02g080080.2.1	125.369	3.37879	0.630732	5.35693	8.46464e-08	1.38588e-06
Solyc02g080150.1.1	92.9033	-0.609306	0.248725	-2.44971	0.014297	0.0498799
Solyc02g080160.2.1	228.137	-0.466286	0.171049	-2.72604	0.00641	0.0261615
Solyc02g080220.2.1	1635.69	-0.577862	0.159057	-3.63306	0.000280081	0.00186908
Solyc02g080260.2.1	405.531	-0.746206	0.174536	-4.27537	1.90824e-05	0.000176224
Solyc02g080290.2.1	92.177	-0.668337	0.233906	-2.85729	0.00427272	0.0186175
Solyc02g080300.2.1	61.5502	0.852433	0.332648	2.56257	0.0103902	0.0387049
Solyc02g080310.2.1	300.344	-0.483229	0.17314	-2.79098	0.00525484	0.0221966
Solyc02g080330.2.1	829.405	-0.919098	0.173927	-5.28439	1.26121e-07	1.97667e-06
Solyc02g080390.2.1	208.861	-1.19252	0.288903	-4.12774	3.66353e-05	0.000315066
Solyc02g080400.1.1	41.132	-1.79969	0.376258	-4.78312	1.72594e-06	2.09397e-05
Solyc02g080410.2.1	227.748	0.548144	0.14757	3.71448	0.000203624	0.00141007
Solyc02g080440.2.1	1993.88	0.6798	0.110751	6.13808	8.35252e-10	2.05603e-08
Solyc02g080490.2.1	348.8	-0.391712	0.14322	-2.73504	0.00623722	0.0255939
Solyc02g080500.2.1	900.196	-0.287108	0.0941605	-3.04913	0.00229502	0.0111135
Solyc02g080520.2.1	65.9647	-0.863357	0.301905	-2.8597	0.00424043	0.0184996
Solyc02g080530.2.1	3731.65	-0.599433	0.143075	-4.18963	2.79414e-05	0.000248748
Solyc02g080540.1.1	41854.3	0.434581	0.0848329	5.12278	3.0106e-07	4.35575e-06
Solyc02g080570.2.1	7051.12	0.377505	0.0813498	4.64051	3.47547e-06	3.91713e-05
Solyc02g080610.2.1	121.967	-0.64573	0.255246	-2.52983	0.0114116	0.0417741
Solyc02g080630.2.1	3482.49	-0.325748	0.062519	-5.21038	1.88457e-07	2.86293e-06
Solyc02g080640.2.1	5489.91	0.605354	0.108684	5.56986	2.54944e-08	4.64622e-07
Solyc02g080660.2.1	490.414	-0.487235	0.130852	-3.72355	0.000196438	0.00136799
Solyc02g080670.2.1	382.755	-1.60646	0.239222	-6.71534	1.87629e-11	6.34418e-10
Solyc02g080780.2.1	1682.13	0.410101	0.0937285	4.37541	1.21204e-05	0.000117813
Solyc02g080810.2.1	31498.9	0.27686	0.076543	3.61705	0.000297979	0.00196856
Solyc02g080890.2.1	124.835	0.816942	0.272922	2.99332	0.00275963	0.0129792
Solyc02g080900.2.1	118.192	-0.891295	0.252303	-3.53264	0.000411439	0.00258782
Solyc02g080980.2.1	1035.57	0.289653	0.0989379	2.92763	0.00341559	0.0154658
Solyc02g080990.1.1	888.947	0.326618	0.0920596	3.54789	0.000388327	0.00246094
Solyc02g081030.2.1	1985.34	-0.223346	0.0639963	-3.48998	0.000483063	0.0029693
Solyc02g081160.2.1	2744.13	-0.217153	0.0677327	-3.20603	0.00134579	0.00707596
Solyc02g081170.2.1	9951.38	0.533712	0.187251	2.85026	0.00436837	0.0189799
Solyc02g081200.1.1	926.506	-0.274316	0.0833757	-3.29012	0.00100145	0.00551498
Solyc02g081260.1.1	19.9421	-1.39923	0.45942	-3.04564	0.00232184	0.0112204
Solyc02g081270.2.1	242.607	-0.458974	0.179904	-2.55122	0.0107346	0.0397853
Solyc02g081300.2.1	322.09	-0.964534	0.173633	-5.55502	2.77575e-08	5.02422e-07
Solyc02g081330.2.1	4797.85	0.35997	0.0800017	4.49952	6.81059e-06	7.11083e-05
Solyc02g081340.2.1	58.2778	1.26844	0.356068	3.56237	0.000367523	0.00235436
Solyc02g081390.2.1	1443.39	0.359568	0.113899	3.15689	0.0015946	0.00817022
Solyc02g081440.2.1	152.347	-1.22758	0.259232	-4.73546	2.18555e-06	2.57663e-05
Solyc02g081480.2.1	90.0083	0.957483	0.293838	3.25854	0.00111987	0.00607123
Solyc02g081500.2.1	291.975	2.85582	0.192883	14.806	1.34014e-49	1.67659e-46
Solyc02g081590.2.1	953.992	0.470766	0.0862346	5.45913	4.78472e-08	8.30705e-07
Solyc02g081600.2.1	502.125	0.468889	0.11325	4.1403	3.46853e-05	0.000301343
Solyc02g081690.1.1	237.091	-0.733607	0.174411	-4.20619	2.59715e-05	0.000233557
Solyc02g081730.2.1	1441.46	-0.374435	0.110517	-3.38802	0.00070399	0.00407414
Solyc02g081810.2.1	1441.52	-0.403142	0.0996519	-4.04551	5.22101e-05	0.000428067
Solyc02g081970.2.1	684.91	0.787355	0.106699	7.3792	1.59246e-13	7.66253e-12
Solyc02g081980.2.1	2311.83	-0.671437	0.198989	-3.37425	0.000740169	0.00426033
Solyc02g082000.2.1	7608.93	-0.378911	0.0761857	-4.97352	6.57481e-07	8.839e-06
Solyc02g082060.1.1	485.509	0.860841	0.132091	6.51705	7.17042e-11	2.17547e-09
Solyc02g082100.2.1	885.278	0.363163	0.0909181	3.99439	6.48601e-05	0.000518199
Solyc02g082140.2.1	657.882	-0.287814	0.10818	-2.66052	0.00780198	0.030751
Solyc02g082180.2.1	1083.45	-0.304809	0.124384	-2.45055	0.0142639	0.049789
Solyc02g082190.2.1	493.814	-0.460566	0.144054	-3.19718	0.00138776	0.00726253
Solyc02g082430.2.1	311.622	0.449695	0.145881	3.08261	0.00205193	0.0101066
Solyc02g082470.2.1	1313.65	0.23517	0.0821559	2.86248	0.00420339	0.0183719
Solyc02g082510.1.1	473.88	0.50717	0.115027	4.40913	1.03787e-05	0.000103146
Solyc02g082570.1.1	637.508	0.254584	0.0990638	2.5699	0.0101729	0.0380374
Solyc02g082610.1.1	45.8673	3.14954	0.984277	3.19985	0.001375	0.00720545
Solyc02g082740.1.1	142.224	0.484993	0.16496	2.94007	0.00328137	0.0149689
Solyc02g082760.2.1	38695.2	0.809647	0.106348	7.61317	2.67452e-14	1.47362e-12
Solyc02g082820.2.1	68.042	-1.24632	0.401438	-3.10464	0.00190512	0.00950683
Solyc02g082830.1.1	665.96	-0.311104	0.0965929	-3.22077	0.00127846	0.00677725
Solyc02g082850.2.1	421.084	-0.631993	0.130187	-4.85451	1.20687e-06	1.52511e-05
Solyc02g082900.2.1	429.446	0.450444	0.122914	3.66471	0.000247617	0.00167824
Solyc02g082920.2.1	1405.94	1.11788	0.220507	5.06956	3.98731e-07	5.61232e-06
Solyc02g082930.2.1	798.205	-0.792522	0.157148	-5.04315	4.57919e-07	6.35707e-06
Solyc02g083040.1.1	24.8289	3.40228	0.829817	4.10003	4.1309e-05	0.00034905
Solyc02g083050.1.1	607.942	1.64624	0.153386	10.7326	7.15185e-27	1.5521e-24
Solyc02g083110.1.1	676.083	-0.413111	0.113976	-3.62455	0.00028947	0.00192089
Solyc02g083130.2.1	203.501	-0.606714	0.210469	-2.88268	0.00394309	0.0174167
Solyc02g083170.2.1	143.503	0.65591	0.231575	2.83238	0.00462022	0.0198913
Solyc02g083340.2.1	1073.23	-0.391865	0.0988123	-3.96575	7.31653e-05	0.000575473
Solyc02g083390.2.1	437.155	-0.400115	0.108037	-3.7035	0.000212642	0.00146359
Solyc02g083400.2.1	142.146	0.86578	0.219436	3.94548	7.96406e-05	0.000620893
Solyc02g083410.2.1	1080.46	0.327694	0.113111	2.89711	0.00376621	0.0167713
Solyc02g083460.2.1	268.918	0.875922	0.152012	5.76217	8.30372e-09	1.67556e-07
Solyc02g083490.2.1	22.0375	-2.01262	0.667407	-3.01558	0.00256486	0.0122199
Solyc02g083500.2.1	1505.72	-0.210215	0.0788808	-2.66497	0.00769945	0.0304315
Solyc02g083540.2.1	1448.97	-0.255366	0.0735688	-3.47112	0.000518292	0.00314764
Solyc02g083570.2.1	1732.31	0.523109	0.111668	4.6845	2.80647e-06	3.24215e-05
Solyc02g083580.2.1	514.057	-0.383875	0.133849	-2.86797	0.00413112	0.0181418
Solyc02g083590.2.1	2389.57	0.463723	0.0689866	6.72192	1.79343e-11	6.09306e-10
Solyc02g083610.2.1	80.7608	-1.33214	0.332223	-4.00978	6.07744e-05	0.000490159
Solyc02g083620.2.1	227.55	-0.461356	0.145616	-3.1683	0.00153333	0.00791332
Solyc02g083630.2.1	218.849	-0.712365	0.178011	-4.00181	6.28611e-05	0.000503741
Solyc02g083640.2.1	189.507	-1.40067	0.276584	-5.06416	4.102e-07	5.7585e-06
Solyc02g083650.2.1	312.028	-0.38933	0.135958	-2.86361	0.00418841	0.0183245
Solyc02g083680.1.1	382.749	0.329616	0.119894	2.74922	0.00597369	0.0246792
Solyc02g083810.2.1	80765.7	0.492116	0.082617	5.9566	2.57536e-09	5.69956e-08
Solyc02g083820.1.1	540.496	0.49006	0.118072	4.15052	3.31722e-05	0.000289855
Solyc02g083890.2.1	312.844	-1.15764	0.331811	-3.48886	0.000485078	0.00297911
Solyc02g083970.1.1	1247.7	0.295148	0.114876	2.56927	0.0101914	0.0380866
Solyc02g083980.2.1	463.098	0.54354	0.112838	4.81698	1.4575e-06	1.80537e-05
Solyc02g084370.1.1	191.962	-0.552166	0.222292	-2.48397	0.0129928	0.0461783
Solyc02g084390.2.1	1791.55	-0.370585	0.068699	-5.39433	6.87785e-08	1.14638e-06
Solyc02g084410.2.1	1587.01	0.360956	0.112737	3.20174	0.00136602	0.00716637
Solyc02g084440.2.1	65432.9	0.848979	0.146251	5.80495	6.4387e-09	1.32564e-07
Solyc02g084500.2.1	335.717	0.308395	0.110428	2.79273	0.00522659	0.0220904
Solyc02g084510.2.1	199.432	0.397417	0.160822	2.47116	0.0134676	0.0475992
Solyc02g084560.2.1	125.921	-0.608079	0.209899	-2.897	0.00376747	0.0167734
Solyc02g084570.2.1	790.723	0.725828	0.123665	5.86933	4.37564e-09	9.30611e-08
Solyc02g084580.1.1	244.304	-0.56889	0.214043	-2.65783	0.00786458	0.0309404
Solyc02g084620.2.1	666.926	0.270577	0.0937833	2.88513	0.00391249	0.0173127
Solyc02g084710.2.1	446.74	-0.397431	0.134399	-2.9571	0.00310544	0.0143113
Solyc02g084740.2.1	198.73	0.96395	0.1754	5.49571	3.89132e-08	6.83972e-07
Solyc02g084750.2.1	1620.26	0.187292	0.0751542	2.49211	0.0126988	0.0453684
Solyc02g084900.2.1	36.6719	-1.20793	0.440921	-2.73957	0.00615194	0.025283
Solyc02g084920.2.1	2644.11	-0.253319	0.0704183	-3.59735	0.000321471	0.00210177
Solyc02g084930.2.1	192.305	0.983696	0.183048	5.37397	7.70201e-08	1.2708e-06
Solyc02g084990.2.1	2547.05	0.432083	0.0803426	5.37801	7.53148e-08	1.24556e-06
Solyc02g085030.2.1	468.105	-0.352598	0.133609	-2.63904	0.00831417	0.0323383
Solyc02g085100.2.1	5181.77	0.325419	0.0823214	3.95303	7.71669e-05	0.000603377
Solyc02g085110.2.1	176.117	-0.910118	0.191864	-4.74357	2.09988e-06	2.49359e-05
Solyc02g085140.2.1	701.441	0.56338	0.114414	4.92402	8.47821e-07	1.10963e-05
Solyc02g085150.2.1	31.4391	1.2739	0.503581	2.52968	0.0114166	0.0417755
Solyc02g085160.1.1	99.8204	-0.747495	0.253028	-2.9542	0.00313476	0.0144152
Solyc02g085230.2.1	309.032	-0.44382	0.151499	-2.92951	0.00339493	0.015382
Solyc02g085290.2.1	885.034	0.47755	0.109413	4.36467	1.27313e-05	0.000123077
Solyc02g085310.2.1	409.536	0.373409	0.135889	2.74789	0.00599804	0.0247558
Solyc02g085360.2.1	29.1418	-2.70451	0.53543	-5.05111	4.39259e-07	6.11798e-06
Solyc02g085390.2.1	162.647	-1.0779	0.299236	-3.60218	0.00031556	0.0020682
Solyc02g085490.1.1	147.4	0.668252	0.177072	3.7739	0.000160715	0.00114547
Solyc02g085750.2.1	127.477	-1.45692	0.273905	-5.31909	1.04289e-07	1.67272e-06
Solyc02g085760.2.1	3015.9	0.36034	0.125466	2.87201	0.00407869	0.0179486
Solyc02g085790.2.1	1034.73	-0.34486	0.0790832	-4.36072	1.29633e-05	0.000124922
Solyc02g085830.2.1	32.2302	1.25942	0.445294	2.82829	0.00467969	0.0200904
Solyc02g085940.2.1	77.7662	0.964909	0.338142	2.85356	0.0043232	0.0188067
Solyc02g085950.2.1	721104	0.22659	0.0917471	2.46973	0.0135216	0.0477702
Solyc02g086050.2.1	616.136	-0.276674	0.106369	-2.60108	0.0092931	0.0352939
Solyc02g086130.2.1	1288.07	-0.197128	0.0727882	-2.70824	0.00676404	0.0273546
Solyc02g086160.2.1	1920.84	-0.446855	0.0804515	-5.55434	2.7866e-08	5.03958e-07
Solyc02g086200.1.1	421.489	0.510876	0.125504	4.0706	4.68923e-05	0.000389724
Solyc02g086210.2.1	86.6282	2.0321	0.311349	6.52674	6.72172e-11	2.05104e-09
Solyc02g086240.2.1	2351.95	-0.436282	0.0722008	-6.04263	1.51625e-09	3.5515e-08
Solyc02g086300.2.1	35.9622	-1.39781	0.496828	-2.81347	0.00490104	0.020893
Solyc02g086440.2.1	423.698	0.394831	0.118141	3.34205	0.00083163	0.00470777
Solyc02g086450.1.1	16.4629	-1.56724	0.527581	-2.97061	0.00297211	0.0138015
Solyc02g086460.2.1	9289.97	1.54996	0.158651	9.76959	1.52061e-22	2.1705e-20
Solyc02g086470.2.1	120.194	-0.732414	0.238397	-3.07225	0.00212455	0.0104197
Solyc02g086560.2.1	526.816	0.43887	0.110174	3.98343	6.79277e-05	0.000539264
Solyc02g086670.2.1	1207.41	0.374794	0.0919315	4.07689	4.56425e-05	0.000380975
Solyc02g086680.2.1	1132.37	0.35235	0.100069	3.52107	0.000429816	0.00268468
Solyc02g086700.2.1	23.6926	1.61557	0.603531	2.67686	0.00743159	0.029543
Solyc02g086710.2.1	2684.21	0.361511	0.0849228	4.25694	2.07248e-05	0.000190235
Solyc02g086830.2.1	2742.57	0.373194	0.0822051	4.5398	5.63079e-06	6.00881e-05
Solyc02g086840.2.1	548.388	-0.48552	0.135501	-3.58316	0.000339468	0.00219982
Solyc02g086900.2.1	532.646	0.242668	0.0918437	2.64219	0.00823721	0.0321153
Solyc02g086980.2.1	213.198	0.609006	0.214363	2.84101	0.00449715	0.0194401
Solyc02g087000.2.1	1380.13	0.643759	0.104189	6.17879	6.45965e-10	1.62584e-08
Solyc02g087060.2.1	745.873	1.09347	0.158406	6.90299	5.09209e-12	1.93045e-10
Solyc02g087110.2.1	977.76	0.415548	0.132795	3.12925	0.00175254	0.00885133
Solyc02g087190.1.1	617.816	-0.528349	0.128689	-4.10562	4.0324e-05	0.00034277
Solyc02g087210.2.1	454.871	1.4883	0.297391	5.00453	5.59977e-07	7.61483e-06
Solyc02g087230.2.1	5921.97	0.477784	0.0903196	5.28993	1.22366e-07	1.92776e-06
Solyc02g087280.2.1	317.609	0.656195	0.165409	3.9671	7.27534e-05	0.000572445
Solyc02g087330.2.1	750.818	-0.311031	0.105662	-2.94366	0.00324361	0.0148341
Solyc02g087340.2.1	3499.52	0.52441	0.0764364	6.86074	6.85064e-12	2.53832e-10
Solyc02g087350.1.1	975.94	1.68307	0.210622	7.99095	1.33897e-15	8.8165e-14
Solyc02g087360.2.1	1555.6	0.237223	0.066567	3.56368	0.000365694	0.00234406
Solyc02g087400.1.1	3029.45	-0.194655	0.0779272	-2.4979	0.012493	0.044814
Solyc02g087410.2.1	37.5269	-0.984511	0.377191	-2.61011	0.00905121	0.0345914
Solyc02g087580.2.1	323.946	0.616109	0.158168	3.89529	9.80801e-05	0.000745521
Solyc02g087620.2.1	2812.06	0.216206	0.0629218	3.43611	0.000590136	0.00351211
Solyc02g087720.1.1	428.844	-0.258675	0.102862	-2.51477	0.0119112	0.0431414
Solyc02g087730.2.1	244.496	0.29138	0.117679	2.47605	0.0132844	0.0470574
Solyc02g087740.2.1	69.2218	-1.04413	0.361232	-2.89046	0.0038468	0.0170801
Solyc02g087760.2.1	2695.35	-0.157227	0.0633711	-2.48105	0.0130994	0.0465185
Solyc02g087770.2.1	590.331	-0.800146	0.20487	-3.90562	9.3985e-05	0.000717648
Solyc02g087850.1.1	825.382	0.869843	0.131662	6.60666	3.93095e-11	1.25155e-09
Solyc02g087880.2.1	1463.83	-1.18099	0.303375	-3.89283	9.90833e-05	0.000751803
Solyc02g087980.2.1	633.704	-0.806736	0.173957	-4.63756	3.52544e-06	3.96715e-05
Solyc02g088000.2.1	2621.61	0.266007	0.0678954	3.9179	8.93242e-05	0.000684593
Solyc02g088090.1.1	585.842	2.41172	0.293235	8.22453	1.95965e-16	1.41281e-14
Solyc02g088190.2.1	430.791	-0.495444	0.163637	-3.0277	0.00246425	0.0118066
Solyc02g088200.2.1	44.3735	2.11158	0.362995	5.8171	5.98784e-09	1.2376e-07
Solyc02g088340.2.1	1375.57	0.853625	0.104901	8.13744	4.03708e-16	2.84307e-14
Solyc02g088350.2.1	6095.76	0.464722	0.0748299	6.21039	5.28544e-10	1.35109e-08
Solyc02g088390.2.1	581.442	-0.389166	0.133462	-2.91594	0.00354618	0.0159249
Solyc02g088470.1.1	623.354	0.300894	0.0992386	3.03202	0.00242921	0.0116583
Solyc02g088570.1.1	382.631	0.37931	0.103836	3.65298	0.000259215	0.00174794
Solyc02g088600.2.1	718.156	0.597052	0.0934837	6.3867	1.69505e-10	4.80032e-09
Solyc02g088610.2.1	2085.64	-0.799513	0.0848637	-9.42114	4.46224e-21	5.42302e-19
Solyc02g088740.1.1	154.575	-0.645262	0.25654	-2.51524	0.011895	0.0431196
Solyc02g088760.2.1	283.588	-0.552634	0.180471	-3.06217	0.00219737	0.0107163
Solyc02g088820.2.1	1077.75	-0.376762	0.0959503	-3.92664	8.61417e-05	0.00066307
Solyc02g088830.2.1	194.212	-1.37903	0.406296	-3.39415	0.000688418	0.00399707
Solyc02g088910.2.1	355.032	-0.779501	0.151042	-5.16084	2.45848e-07	3.63862e-06
Solyc02g088920.2.1	153.383	-0.659124	0.157685	-4.18	2.91505e-05	0.000257892
Solyc02g088930.2.1	560.262	-0.441754	0.124467	-3.54917	0.000386454	0.002452
Solyc02g088990.1.1	6.93882	2.27923	0.900965	2.52977	0.0114138	0.0417741
Solyc02g089090.2.1	3185.87	0.691011	0.0960253	7.19614	6.19409e-13	2.71061e-11
Solyc02g089120.2.1	864.013	0.677721	0.125431	5.40313	6.54879e-08	1.09583e-06
Solyc02g089170.2.1	98.5046	-0.940896	0.346668	-2.71411	0.0066454	0.0269722
Solyc02g089250.2.1	1714.68	-0.774273	0.0920899	-8.4078	4.17788e-17	3.25477e-15
Solyc02g089350.2.1	5324.05	-0.344046	0.12342	-2.7876	0.00531007	0.022381
Solyc02g089360.2.1	590.082	0.332265	0.0954206	3.48211	0.000497476	0.00304382
Solyc02g089440.2.1	977.308	-0.343884	0.105898	-3.24732	0.00116496	0.0062693
Solyc02g089520.1.1	49.6729	1.19701	0.356681	3.35598	0.000790854	0.00450699
Solyc02g089540.2.1	722.947	0.809695	0.131245	6.16936	6.85666e-10	1.71966e-08
Solyc02g089550.2.1	670.918	-0.528543	0.0996846	-5.30216	1.1444e-07	1.81337e-06
Solyc02g089610.1.1	6097.59	0.823571	0.12031	6.84542	7.62515e-12	2.80089e-10
Solyc02g089620.2.1	1574.83	0.379862	0.154965	2.45128	0.0142351	0.0496967
Solyc02g089630.2.1	116.961	2.42234	0.316609	7.65089	1.99586e-14	1.12594e-12
Solyc02g089640.2.1	1024.2	0.692564	0.156542	4.42413	9.6831e-06	9.68219e-05
Solyc02g089680.2.1	513.732	-0.587289	0.127224	-4.61617	3.90894e-06	4.34808e-05
Solyc02g089690.2.1	80.3015	-1.18898	0.310596	-3.82804	0.000129165	0.000944991
Solyc02g089720.1.1	168.337	0.932432	0.23695	3.93514	8.31483e-05	0.000643054
Solyc02g089730.1.1	92.7411	-1.10305	0.342823	-3.21754	0.00129297	0.00684053
Solyc02g089750.2.1	133.71	-0.522974	0.200703	-2.60571	0.00916852	0.0349268
Solyc02g089820.2.1	1459.36	-0.300965	0.0741563	-4.05852	4.9384e-05	0.000408518
Solyc02g089890.2.1	182.033	-0.544254	0.168186	-3.23602	0.0012121	0.00648851
Solyc02g089900.1.1	609.777	1.09885	0.191998	5.72323	1.0452e-08	2.05828e-07
Solyc02g089930.2.1	530.824	1.04173	0.119325	8.73019	2.54251e-18	2.27202e-16
Solyc02g089940.2.1	1968.91	0.283989	0.0813542	3.49077	0.000481634	0.00296223
Solyc02g090000.2.1	128.572	0.498912	0.189612	2.63122	0.00850784	0.032923
Solyc02g090070.2.1	709.188	-0.276093	0.101247	-2.72694	0.00639254	0.0261081
Solyc02g090200.2.1	192.999	-0.803191	0.20162	-3.9837	6.7851e-05	0.000539057
Solyc02g090220.2.1	25.5065	-1.71993	0.600508	-2.86413	0.00418162	0.0183182
Solyc02g090230.2.1	384.84	-0.494132	0.139953	-3.53069	0.000414482	0.00260343
Solyc02g090300.2.1	9.4444	-2.11762	0.850612	-2.48952	0.0127914	0.0456329
Solyc02g090310.1.1	46.7693	-1.0591	0.359741	-2.94407	0.00323927	0.014822
Solyc02g090380.2.1	524.539	0.687934	0.144496	4.76091	1.92722e-06	2.31571e-05
Solyc02g090390.2.1	1282.33	0.446161	0.111236	4.01095	6.04746e-05	0.000487927
Solyc02g090480.2.1	122.2	-1.08906	0.169308	-6.43243	1.25577e-10	3.62875e-09
Solyc02g090500.2.1	19.4837	2.22872	0.469043	4.75163	2.01788e-06	2.40832e-05
Solyc02g090560.2.1	13.8613	2.39601	0.890243	2.69141	0.00711499	0.028519
Solyc02g090620.2.1	125.163	-0.61322	0.237734	-2.57944	0.00989616	0.0372516
Solyc02g090670.2.1	3029.09	0.502074	0.0893622	5.61842	1.9271e-08	3.61106e-07
Solyc02g090740.2.1	125.08	0.690678	0.233909	2.95276	0.00314949	0.0144735
Solyc02g090760.2.1	3052.99	0.197176	0.0753385	2.6172	0.00886535	0.0340094
Solyc02g090770.1.1	33.1555	3.60326	1.37003	2.63006	0.00853699	0.0330058
Solyc02g090800.1.1	33.2134	4.35239	0.740934	5.8742	4.249e-09	9.06396e-08
Solyc02g090820.2.1	534.812	-0.776585	0.13898	-5.58775	2.30029e-08	4.23939e-07
Solyc02g090860.2.1	1417.07	-0.193747	0.0627466	-3.08778	0.00201661	0.00996035
Solyc02g090880.1.1	10.2173	3.68974	0.968597	3.80936	0.000139325	0.00100719
Solyc02g090890.2.1	16971.5	0.913749	0.125038	7.30777	2.71606e-13	1.2585e-11
Solyc02g090920.2.1	26.9748	-1.1113	0.424452	-2.61819	0.00883976	0.0339235
Solyc02g090960.1.1	250.942	-0.692896	0.152772	-4.5355	5.74669e-06	6.09579e-05
Solyc02g090970.1.1	321.593	2.65731	0.313677	8.47149	2.42273e-17	1.92266e-15
Solyc02g090980.1.1	47.2909	1.76142	0.544403	3.23551	0.00121425	0.00649514
Solyc02g090990.1.1	30.2141	1.62654	0.629947	2.58202	0.0098223	0.0369998
Solyc02g091140.2.1	559.509	0.643265	0.139592	4.60818	4.062e-06	4.49951e-05
Solyc02g091180.1.1	107.596	3.15363	0.354422	8.89797	5.68793e-19	5.44914e-17
Solyc02g091210.1.1	515.289	-0.268084	0.0996793	-2.68947	0.0071566	0.0286372
Solyc02g091250.1.1	77.1459	0.961121	0.349286	2.75168	0.00592911	0.0245379
Solyc02g091280.2.1	3632.85	0.220669	0.0737535	2.99199	0.00277167	0.01303
Solyc02g091380.1.1	76.6669	3.67638	0.566749	6.48678	8.76881e-11	2.60797e-09
Solyc02g091430.2.1	418.176	0.393769	0.10008	3.93455	8.33523e-05	0.000644163
Solyc02g091470.2.1	257.081	-0.476453	0.142083	-3.35334	0.000798435	0.00454284
Solyc02g091490.2.1	2922.78	-0.160394	0.0583436	-2.74912	0.00597547	0.0246818
Solyc02g091500.1.1	856.329	1.5149	0.191672	7.90363	2.70904e-15	1.68468e-13
Solyc02g091510.2.1	1001.11	0.52066	0.0967891	5.37933	7.47643e-08	1.23935e-06
Solyc02g091560.2.1	95867.4	0.420786	0.0949832	4.43011	9.41866e-06	9.44887e-05
Solyc02g091580.2.1	3816.74	0.228599	0.046987	4.86516	1.14366e-06	1.45041e-05
Solyc02g091640.2.1	789.077	-0.325183	0.108763	-2.98984	0.00279127	0.0131135
Solyc02g091660.2.1	386.48	0.702458	0.165665	4.24024	2.23284e-05	0.000203549
Solyc02g091700.2.1	27.2026	2.34067	0.441719	5.29899	1.16443e-07	1.83991e-06
Solyc02g091730.1.1	124.7	0.67826	0.23624	2.87106	0.00409102	0.0179917
Solyc02g091840.2.1	3809.96	-0.167632	0.0659857	-2.54042	0.0110719	0.0407965
Solyc02g092040.1.1	103.181	-0.769415	0.255134	-3.01572	0.00256368	0.0122196
Solyc02g092050.2.1	73.2059	-1.39604	0.357567	-3.90428	9.45082e-05	0.000720688
Solyc02g092110.2.1	712.585	1.4666	0.165975	8.83627	9.89696e-19	9.23196e-17
Solyc02g092140.1.1	161.152	0.802922	0.178573	4.49633	6.91368e-06	7.19727e-05
Solyc02g092160.2.1	552.986	0.257073	0.101618	2.5298	0.0114126	0.0417741
Solyc02g092300.1.1	112.455	-0.490409	0.197215	-2.48667	0.0128947	0.0459293
Solyc02g092310.2.1	637.278	0.289217	0.108216	2.67259	0.00752687	0.0298437
Solyc02g092420.2.1	87.9195	-0.988136	0.250566	-3.94362	8.02603e-05	0.00062458
Solyc02g092430.1.1	1610.53	-0.338664	0.122688	-2.76037	0.00577362	0.0240065
Solyc02g092480.2.1	737.639	-0.369154	0.0874625	-4.22071	2.43538e-05	0.000220501
Solyc02g092530.2.1	1617.73	0.401481	0.083856	4.78775	1.68663e-06	2.05566e-05
Solyc02g092550.2.1	83.1096	-0.818949	0.270266	-3.03016	0.00244421	0.0117159
Solyc02g092560.2.1	3073.8	0.28135	0.0683699	4.11512	3.86975e-05	0.000330352
Solyc02g092700.2.1	11612.4	0.392574	0.0863792	4.54478	5.49939e-06	5.88631e-05
Solyc02g092750.2.1	259.611	1.23238	0.187957	6.55672	5.50029e-11	1.70774e-09
Solyc02g092760.2.1	89.4253	0.787473	0.243615	3.23244	0.00122736	0.00654443
Solyc02g092780.1.1	1010.79	0.242875	0.0745106	3.2596	0.00111569	0.00605318
Solyc02g092790.2.1	2328.96	-0.675276	0.123803	-5.45446	4.91218e-08	8.49368e-07
Solyc02g092800.2.1	3853.39	-0.355085	0.0743466	-4.77608	1.78749e-06	2.16124e-05
Solyc02g092810.2.1	384.699	-0.435162	0.127476	-3.41369	0.000640894	0.00375911
Solyc02g092920.2.1	2338.72	1.27652	0.0966054	13.2137	7.30964e-40	4.71095e-37
Solyc02g092930.1.1	1524.71	1.11102	0.205548	5.40517	6.47479e-08	1.0843e-06
Solyc02g092950.2.1	220.648	-0.910329	0.257822	-3.53084	0.000414243	0.00260269
Solyc02g092980.2.1	714.901	-0.682327	0.130954	-5.21043	1.88402e-07	2.86293e-06
Solyc02g093050.2.1	453.08	-0.356325	0.134412	-2.65098	0.00802575	0.0314579
Solyc02g093060.2.1	882.272	-0.200239	0.0794899	-2.51905	0.0117673	0.0428027
Solyc02g093080.2.1	1457.63	0.259489	0.0932868	2.78163	0.00540864	0.0227469
Solyc02g093130.1.1	177.382	0.430885	0.170477	2.52753	0.0114868	0.0419761
Solyc02g093140.2.1	1426.42	0.23641	0.0815242	2.89988	0.00373308	0.0166447
Solyc02g093150.2.1	442.567	0.6271	0.122631	5.11372	3.15874e-07	4.53613e-06
Solyc02g093170.2.1	1592.48	0.262911	0.081211	3.23738	0.00120631	0.00645914
Solyc02g093190.2.1	135.592	0.399628	0.162635	2.4572	0.0140024	0.0490371
Solyc02g093210.2.1	685.678	-0.406052	0.106865	-3.79968	0.000144886	0.00104349
Solyc02g093220.2.1	682.531	1.10259	0.104906	10.5102	7.75165e-26	1.49421e-23
Solyc02g093230.2.1	134.86	1.08808	0.298124	3.64976	0.000262487	0.00176608
Solyc02g093250.2.1	15.5962	2.22863	0.883716	2.52188	0.0116729	0.0425173
Solyc02g093270.2.1	423.262	0.371306	0.138771	2.67568	0.00745771	0.0296302
Solyc02g093280.2.1	4.71563	-3.66934	1.28929	-2.84603	0.00442686	0.0192104
Solyc02g093290.2.1	1961.14	0.449727	0.0926633	4.85334	1.21396e-06	1.53317e-05
Solyc02g093300.2.1	664.476	-0.486165	0.134899	-3.60393	0.000313442	0.00205749
Solyc02g093310.2.1	69.9782	-0.797525	0.302994	-2.63215	0.00848458	0.0328449
Solyc02g093350.2.1	280.921	0.594293	0.14392	4.12933	3.63826e-05	0.0003134
Solyc02g093400.1.1	61.7586	-0.799275	0.287426	-2.78081	0.0054224	0.0227822
Solyc02g093410.2.1	478.433	0.394139	0.114723	3.43558	0.000591295	0.00351412
Solyc02g093430.2.1	1211.91	1.35116	0.132691	10.1828	2.36739e-24	3.99601e-22
Solyc02g093530.2.1	812.434	-0.287836	0.0808354	-3.56076	0.00036978	0.00236668
Solyc02g093620.1.1	1447.03	0.432807	0.0894617	4.8379	1.31219e-06	1.64162e-05
Solyc02g093630.2.1	3413.59	-0.258521	0.057166	-4.5223	6.11719e-06	6.4502e-05
Solyc02g093720.2.1	2629.59	0.709933	0.115472	6.1481	7.84166e-10	1.94152e-08
Solyc02g093740.2.1	29.6827	-1.35039	0.353187	-3.82344	0.000131604	0.00096019
Solyc02g093770.2.1	790.596	-0.337374	0.0942159	-3.58086	0.00034246	0.00221516
Solyc02g093850.2.1	197.837	-0.606512	0.243109	-2.49481	0.0126023	0.0451223
Solyc02g093860.2.1	408.927	0.964759	0.1156	8.34565	7.08235e-17	5.30378e-15
Solyc02g093880.2.1	1031.56	0.366709	0.0827024	4.43407	9.24688e-06	9.30287e-05
Solyc02g093940.2.1	1036.17	0.219851	0.072707	3.0238	0.00249624	0.0119411
Solyc02g093950.2.1	92.9953	-0.791343	0.255167	-3.10128	0.00192685	0.00958827
Solyc02g093970.2.1	1036.36	-0.488812	0.0932888	-5.23977	1.60776e-07	2.47423e-06
Solyc02g094000.1.1	262.96	2.95511	0.501948	5.88727	3.92618e-09	8.41754e-08
Solyc02g094030.2.1	602.662	0.801165	0.128483	6.23558	4.50108e-10	1.17315e-08
Solyc02g094050.2.1	284.045	-0.534837	0.196444	-2.72259	0.00647728	0.0263855
Solyc02g094150.2.1	602.336	1.23968	0.130903	9.47021	2.79275e-21	3.59977e-19
Solyc02g094160.1.1	1113.27	-0.779355	0.133652	-5.83121	5.50277e-09	1.1429e-07
Solyc02g094210.1.1	30.1535	-1.08748	0.417939	-2.60201	0.00926799	0.0352048
Solyc02g094300.2.1	753.302	0.597032	0.123885	4.81924	1.44109e-06	1.78608e-05
Solyc02g094330.2.1	501.621	-0.960714	0.135207	-7.10551	1.19879e-12	4.99919e-11
Solyc02g094390.2.1	547.771	-0.519114	0.120669	-4.30197	1.69289e-05	0.00015896
Solyc02g094400.2.1	843.622	2.11062	0.136141	15.5031	3.30476e-54	5.40658e-51
Solyc02g094440.2.1	1400.34	-0.34835	0.0780026	-4.46588	7.97395e-06	8.15729e-05
Solyc02g094470.2.1	4277.73	-0.23676	0.0577958	-4.09649	4.1947e-05	0.000353318
Solyc02g094510.2.1	1165.34	0.303092	0.0743606	4.07597	4.58234e-05	0.000382335
Solyc02g094520.2.1	230.671	-0.466873	0.167682	-2.78427	0.00536476	0.0225847
Solyc02g094540.2.1	1311.72	0.235768	0.07009	3.36379	0.000768807	0.00439779
Solyc02g094640.2.1	5257.27	0.230674	0.0752254	3.06644	0.00216624	0.0105912
Solyc03g005000.2.1	1780.97	0.679287	0.100044	6.7899	1.12213e-11	3.97095e-10
Solyc03g005020.2.1	59.9024	-1.03756	0.372062	-2.78869	0.00529219	0.0223278
Solyc03g005040.1.1	5.64326	5.34458	1.52526	3.50404	0.00045825	0.00283811
Solyc03g005100.2.1	452.004	-0.42532	0.120478	-3.53027	0.000415132	0.00260674
Solyc03g005110.2.1	224.851	-0.635123	0.253142	-2.50896	0.0121087	0.0437304
Solyc03g005120.2.1	1408	0.338971	0.0876782	3.86608	0.000110598	0.000828532
Solyc03g005130.1.1	843.337	0.494471	0.114432	4.32111	1.55245e-05	0.000147268
Solyc03g005160.2.1	81.1065	-0.707503	0.260879	-2.712	0.00668786	0.0271135
Solyc03g005170.2.1	555.83	-0.32432	0.107485	-3.01736	0.00254988	0.0121621
Solyc03g005220.2.1	501.003	-0.512712	0.139024	-3.68794	0.000226075	0.00154653
Solyc03g005260.2.1	3275.49	0.276853	0.0869386	3.18446	0.00145023	0.00753934
Solyc03g005280.2.1	386.073	0.597387	0.14888	4.01253	6.00715e-05	0.000484858
Solyc03g005390.2.1	843.518	0.371681	0.098766	3.76325	0.000167719	0.001191
Solyc03g005410.2.1	1083.25	0.1987	0.0762297	2.6066	0.00914471	0.0348673
Solyc03g005420.1.1	89.3466	0.762403	0.238507	3.19657	0.00139074	0.00727274
Solyc03g005430.2.1	1297.76	0.275649	0.0714554	3.85763	0.00011449	0.000853023
Solyc03g005470.2.1	1414.95	-0.65305	0.115282	-5.6648	1.47193e-08	2.83046e-07
Solyc03g005570.2.1	451.913	2.27363	0.251986	9.02286	1.83234e-19	1.83822e-17
Solyc03g005620.2.1	116.409	-0.993112	0.249977	-3.97282	7.10268e-05	0.000560324
Solyc03g005700.1.1	114.52	-0.699679	0.256444	-2.72838	0.00636455	0.026041
Solyc03g005730.2.1	6797.81	0.406906	0.0699209	5.81952	5.90163e-09	1.22097e-07
Solyc03g005740.1.1	404.358	-0.293927	0.114476	-2.56758	0.0102411	0.0382255
Solyc03g005760.1.1	107596	-0.309696	0.0820008	-3.77674	0.000158895	0.00113478
Solyc03g005780.1.1	47267.2	-0.718741	0.120595	-5.95996	2.52302e-09	5.59537e-08
Solyc03g005900.2.1	481.975	-0.655732	0.131768	-4.97641	6.47742e-07	8.7191e-06
Solyc03g005910.2.1	62.1767	-1.04518	0.283585	-3.6856	0.000228163	0.00155931
Solyc03g005960.2.1	415.593	-0.785151	0.167395	-4.6904	2.72677e-06	3.16382e-05
Solyc03g006000.2.1	205.202	0.47715	0.163908	2.91108	0.00360176	0.0161506
Solyc03g006030.2.1	1959.02	0.442365	0.0963528	4.5911	4.40917e-06	4.83621e-05
Solyc03g006100.2.1	1396.7	0.471085	0.0900104	5.23368	1.66169e-07	2.54617e-06
Solyc03g006220.2.1	206.277	-0.454187	0.174701	-2.5998	0.0093278	0.0354004
Solyc03g006240.2.1	497.747	-0.565499	0.147955	-3.8221	0.00013232	0.000964757
Solyc03g006300.1.1	175.499	-0.780272	0.229952	-3.39319	0.000690834	0.00400892
Solyc03g006490.2.1	478.775	-1.17947	0.287615	-4.10086	4.11623e-05	0.000348226
Solyc03g006540.2.1	598.188	0.312442	0.125724	2.48514	0.01295	0.0460563
Solyc03g006580.2.1	741.743	0.208144	0.0812756	2.56097	0.010438	0.0388445
Solyc03g006610.2.1	126.394	1.36903	0.211971	6.45859	1.05684e-10	3.096e-09
Solyc03g006620.2.1	173.873	0.797283	0.215981	3.69144	0.000222984	0.00152735
Solyc03g006680.2.1	657.307	-0.271237	0.0984618	-2.75474	0.00587389	0.024352
Solyc03g006800.1.1	22.3565	-1.70033	0.557333	-3.05083	0.00228211	0.0110585
Solyc03g006810.2.1	71.548	-1.22251	0.322591	-3.78968	0.000150844	0.00108273
Solyc03g006840.2.1	354.862	-0.317761	0.125938	-2.52316	0.0116304	0.0424135
Solyc03g006860.2.1	163.032	0.840802	0.149838	5.61142	2.00667e-08	3.74697e-07
Solyc03g006870.2.1	5662.98	0.367458	0.0808457	4.54518	5.48894e-06	5.87809e-05
Solyc03g006960.2.1	72.4471	1.36042	0.369499	3.68178	0.000231608	0.00157778
Solyc03g006970.1.1	1431.34	-0.396017	0.101895	-3.88653	0.000101686	0.000769354
Solyc03g007000.2.1	365.844	-0.307627	0.121528	-2.53133	0.0113631	0.0416385
Solyc03g007100.2.1	960.716	-0.244087	0.0931752	-2.61965	0.00880194	0.0337966
Solyc03g007130.2.1	219.604	-1.15972	0.27591	-4.20326	2.63097e-05	0.000236099
Solyc03g007170.2.1	342.553	-0.389265	0.141485	-2.75129	0.00593618	0.0245576
Solyc03g007190.2.1	925.343	0.268865	0.0935314	2.87459	0.00404547	0.0178318
Solyc03g007240.2.1	3208.9	-0.652213	0.185634	-3.51343	0.000442365	0.00275336
Solyc03g007280.2.1	259.483	-0.672445	0.115033	-5.84569	5.04469e-09	1.05809e-07
Solyc03g007310.2.1	451.349	-0.451606	0.110133	-4.10055	4.12174e-05	0.000348553
Solyc03g007330.2.1	3316.87	0.37514	0.0796959	4.70714	2.51215e-06	2.93079e-05
Solyc03g007360.2.1	81.1502	0.741219	0.252807	2.93196	0.00336829	0.0152841
Solyc03g007370.2.1	1917.34	1.23768	0.131718	9.39646	5.64284e-21	6.78034e-19
Solyc03g007410.2.1	68.2908	-1.13058	0.363685	-3.10868	0.00187923	0.0093997
Solyc03g007430.2.1	803.097	0.699368	0.117194	5.96761	2.40754e-09	5.36725e-08
Solyc03g007440.2.1	556.703	0.341906	0.111607	3.06348	0.0021878	0.010678
Solyc03g007470.2.1	760.976	-0.564741	0.124113	-4.55023	5.35875e-06	5.75315e-05
Solyc03g007480.2.1	394.165	-0.364407	0.122856	-2.96613	0.0030157	0.0139581
Solyc03g007530.2.1	1300.39	0.607181	0.106161	5.71945	1.06867e-08	2.1006e-07
Solyc03g007550.2.1	133.306	-0.940265	0.227872	-4.12628	3.68675e-05	0.000316503
Solyc03g007650.1.1	166.36	-0.83697	0.150471	-5.56232	2.66218e-08	4.83512e-07
Solyc03g007670.2.1	2227.15	-0.19966	0.0617531	-3.23319	0.00122415	0.00653657
Solyc03g007690.1.1	48.4811	-1.2743	0.468824	-2.71808	0.00656629	0.0267123
Solyc03g007770.2.1	1002.07	1.15294	0.208101	5.54031	3.01932e-08	5.43733e-07
Solyc03g007800.2.1	256.685	-0.611284	0.200633	-3.04677	0.00231311	0.0111833
Solyc03g007810.2.1	1461.4	-0.643491	0.108776	-5.91574	3.30389e-09	7.21324e-08
Solyc03g007860.1.1	574.474	0.308164	0.124964	2.46602	0.0136625	0.0481403
Solyc03g007870.2.1	1072.27	1.60059	0.153739	10.4111	2.20692e-25	3.94426e-23
Solyc03g007890.2.1	1628.73	-3.34488	0.24938	-13.4128	5.08805e-41	3.49073e-38
Solyc03g013240.2.1	1669.86	0.551603	0.0954241	5.78054	7.44629e-09	1.51839e-07
Solyc03g019660.2.1	928.558	0.302786	0.0866915	3.49269	0.000478183	0.00294271
Solyc03g019670.2.1	714.143	-0.637063	0.0997842	-6.3844	1.7207e-10	4.85356e-09
Solyc03g019680.2.1	1170.39	0.541735	0.102128	5.30444	1.13018e-07	1.79513e-06
Solyc03g019730.2.1	660.391	-0.531793	0.113182	-4.69855	2.62015e-06	3.04676e-05
Solyc03g019770.2.1	554.425	0.536072	0.144363	3.71337	0.000204518	0.00141545
Solyc03g019780.2.1	4664.17	-0.44977	0.0707281	-6.35914	2.02882e-10	5.61426e-09
Solyc03g019850.2.1	419.633	0.434037	0.131514	3.3003	0.000965817	0.0053548
Solyc03g019890.2.1	1563.29	-0.709699	0.104926	-6.76379	1.34426e-11	4.65629e-10
Solyc03g019940.2.1	2851.59	0.263096	0.0696919	3.77512	0.000159929	0.00114102
Solyc03g019950.2.1	1351.85	0.350159	0.0914608	3.82852	0.000128917	0.000943499
Solyc03g020030.2.1	51.1871	-3.34294	0.471278	-7.09335	1.30904e-12	5.38503e-11
Solyc03g020040.2.1	197.058	-2.05879	0.284852	-7.22757	4.91704e-13	2.20142e-11
Solyc03g025210.2.1	10.734	-1.893	0.761102	-2.48718	0.0128759	0.0458701
Solyc03g025230.2.1	348.065	-0.37551	0.133152	-2.82016	0.00480004	0.0205138
Solyc03g025270.2.1	1972.84	-0.404029	0.0879755	-4.59251	4.37936e-06	4.806e-05
Solyc03g025290.2.1	434.597	0.321518	0.108997	2.94979	0.00317994	0.0145851
Solyc03g025330.2.1	16.3325	1.59889	0.569277	2.80862	0.0049754	0.0211718
Solyc03g025340.1.1	954.657	-0.521934	0.130831	-3.98937	6.6249e-05	0.000527907
Solyc03g025390.2.1	2588.37	-0.40655	0.141129	-2.8807	0.0039679	0.0175154
Solyc03g025410.2.1	5147.26	0.298078	0.0719683	4.14179	3.44603e-05	0.000299878
Solyc03g025430.1.1	75.2134	0.802342	0.267063	3.00432	0.00266177	0.0126053
Solyc03g025450.2.1	489.843	0.822352	0.134493	6.11445	9.68875e-10	2.34693e-08
Solyc03g025470.2.1	145.481	-0.981679	0.315694	-3.10959	0.00187346	0.00937892
Solyc03g025520.2.1	4005.89	-0.356666	0.0735206	-4.85125	1.22687e-06	1.54855e-05
Solyc03g025530.2.1	1990.95	-0.196682	0.0560347	-3.51	0.000448104	0.002785
Solyc03g025670.2.1	261.227	0.671463	0.193313	3.47345	0.000513805	0.00312574
Solyc03g025680.2.1	378.604	-0.628807	0.206285	-3.04824	0.00230183	0.0111389
Solyc03g025710.2.1	2061.67	0.551714	0.115239	4.78756	1.68823e-06	2.05643e-05
Solyc03g025720.2.1	2278.76	0.375151	0.147234	2.54799	0.0108346	0.040047
Solyc03g025730.2.1	802.548	-0.638284	0.111832	-5.70753	1.14624e-08	2.23654e-07
Solyc03g025770.2.1	22.7521	-2.08367	0.588161	-3.54269	0.000396068	0.00250478
Solyc03g025790.2.1	30.5653	-1.45419	0.447704	-3.24811	0.00116174	0.00625517
Solyc03g025800.2.1	492.241	0.73444	0.149974	4.89712	9.72512e-07	1.24975e-05
Solyc03g025900.2.1	81.7146	-0.983332	0.325555	-3.02048	0.00252373	0.0120536
Solyc03g025990.1.1	310.856	0.568725	0.175888	3.23345	0.00122304	0.00653392
Solyc03g026070.2.1	423.363	-0.512621	0.126663	-4.04714	5.18467e-05	0.000425713
Solyc03g026100.1.1	160.841	0.494636	0.182898	2.70443	0.00684207	0.0275914
Solyc03g026110.2.1	1247.38	0.312873	0.0747804	4.18388	2.86572e-05	0.00025395
Solyc03g026120.2.1	660.482	0.338857	0.103839	3.2633	0.00110121	0.00598686
Solyc03g026150.2.1	571.686	0.240269	0.094251	2.54924	0.0107957	0.0399532
Solyc03g026210.2.1	1358.96	0.239057	0.095673	2.49869	0.0124653	0.044737
Solyc03g026260.2.1	1123.28	0.65918	0.106026	6.21716	5.06246e-10	1.30507e-08
Solyc03g026270.1.1	97.1366	3.57955	0.343196	10.43	1.80807e-25	3.25882e-23
Solyc03g026280.2.1	1770.99	1.07016	0.147913	7.2351	4.65174e-13	2.08774e-11
Solyc03g026370.1.1	35.9758	1.35678	0.424236	3.19818	0.00138296	0.00724097
Solyc03g031460.1.1	213.818	-0.457471	0.161974	-2.82434	0.00473779	0.0203083
Solyc03g031620.2.1	726.523	-0.761309	0.144286	-5.2764	1.31747e-07	2.05727e-06
Solyc03g031650.2.1	138.447	0.469163	0.173911	2.69773	0.00698147	0.0280525
Solyc03g031700.2.1	2259.13	0.603761	0.0902079	6.69299	2.18658e-11	7.31197e-10
Solyc03g031780.2.1	51.147	-1.22167	0.343064	-3.56107	0.000369353	0.00236466
Solyc03g031790.1.1	1051.7	-0.244591	0.0815951	-2.99763	0.00272092	0.0128283
Solyc03g031800.2.1	345.452	-0.79133	0.202342	-3.91085	9.19707e-05	0.000703356
Solyc03g031840.2.1	352.109	-0.399947	0.156357	-2.55792	0.0105301	0.0391392
Solyc03g031860.2.1	2708.24	0.77066	0.100668	7.65549	1.92576e-14	1.09219e-12
Solyc03g031910.2.1	312.201	-0.369447	0.1265	-2.92053	0.0034944	0.0157489
Solyc03g031920.2.1	1545.03	0.919404	0.108337	8.48652	2.1292e-17	1.72181e-15
Solyc03g031990.2.1	1007.14	1.39181	0.174009	7.99847	1.25975e-15	8.32058e-14
Solyc03g032090.1.1	461.819	0.428677	0.132796	3.2281	0.00124616	0.00662916
Solyc03g032150.2.1	272.627	0.423146	0.147836	2.86226	0.00420627	0.0183807
Solyc03g032190.2.1	180.762	-1.15167	0.288535	-3.99143	6.56759e-05	0.000523929
Solyc03g033390.2.1	154.19	-0.575285	0.233632	-2.46236	0.0138027	0.0485376
Solyc03g033410.2.1	216.544	1.05475	0.183165	5.75845	8.48875e-09	1.70803e-07
Solyc03g033500.2.1	564.31	1.08869	0.145973	7.45815	8.7747e-14	4.43279e-12
Solyc03g033510.2.1	60.6985	-1.00114	0.289054	-3.46348	0.00053323	0.00321906
Solyc03g033540.2.1	1202.97	0.392772	0.113994	3.44556	0.000569877	0.00340741
Solyc03g033620.2.1	822.789	0.201048	0.08163	2.46291	0.0137813	0.0484865
Solyc03g033630.2.1	594.231	0.25223	0.102399	2.4632	0.0137702	0.0484555
Solyc03g033750.1.1	37.8406	2.17508	0.525704	4.13746	3.51168e-05	0.000304594
Solyc03g033770.1.1	80.5743	3.06989	0.327333	9.37849	6.69262e-21	7.8208e-19
Solyc03g033790.2.1	8.99754	1.87326	0.752356	2.48986	0.0127792	0.0456096
Solyc03g033840.2.1	233.584	1.64008	0.229024	7.16116	7.99972e-13	3.45809e-11
Solyc03g034020.2.1	233.98	0.850363	0.178036	4.77635	1.78502e-06	2.15949e-05
Solyc03g034170.2.1	5542.43	0.486478	0.075075	6.47989	9.179e-11	2.71515e-09
Solyc03g034180.2.1	740.578	-0.364795	0.0931688	-3.91543	9.02449e-05	0.000691152
Solyc03g034240.2.1	14.3057	1.96629	0.776819	2.53121	0.011367	0.0416456
Solyc03g034270.2.1	135.124	0.753041	0.178679	4.2145	2.50336e-05	0.000226253
Solyc03g034380.1.1	134.429	-2.05612	0.281458	-7.30526	2.76735e-13	1.2767e-11
Solyc03g034390.1.1	144.918	-1.88267	0.265577	-7.08896	1.3512e-12	5.54773e-11
Solyc03g034430.1.1	1735.73	-0.204652	0.0710947	-2.87859	0.00399455	0.0176258
Solyc03g034440.2.1	1978.49	0.19638	0.0596776	3.29069	0.000999424	0.00550524
Solyc03g034460.2.1	17.3133	1.8255	0.592315	3.08198	0.0020563	0.0101193
Solyc03g043600.1.1	388.192	0.419589	0.0898397	4.67042	3.00587e-06	3.43888e-05
Solyc03g043640.2.1	66.2615	1.22491	0.244756	5.0046	5.59793e-07	7.61483e-06
Solyc03g043750.2.1	913.611	0.603329	0.0964932	6.25255	4.03798e-10	1.06024e-08
Solyc03g043760.2.1	642.726	0.35006	0.0874558	4.0027	6.2623e-05	0.000502401
Solyc03g043930.2.1	175.254	-0.34371	0.137633	-2.49729	0.0125147	0.0448766
Solyc03g043950.2.1	1306.14	0.567901	0.104664	5.42595	5.76457e-08	9.81593e-07
Solyc03g044000.1.1	3724.87	-0.162592	0.0556643	-2.92093	0.00348984	0.015735
Solyc03g044060.2.1	469.484	-0.29775	0.114272	-2.60563	0.00917047	0.0349279
Solyc03g044090.2.1	325.671	0.647932	0.128285	5.05072	4.4015e-07	6.12639e-06
Solyc03g044150.2.1	3238.49	-0.488085	0.0579238	-8.42633	3.5669e-17	2.80966e-15
Solyc03g044380.2.1	574.39	-0.250856	0.0944669	-2.65549	0.00791935	0.0310869
Solyc03g044660.2.1	382.229	-0.496304	0.130585	-3.80063	0.000144328	0.00104018
Solyc03g044710.2.1	52.0815	-1.31011	0.345127	-3.79603	0.00014703	0.00105786
Solyc03g044740.2.1	621.433	0.662578	0.122476	5.40985	6.30782e-08	1.058e-06
Solyc03g044910.1.1	287.81	0.65538	0.20221	3.24109	0.00119073	0.00639023
Solyc03g045070.1.1	2366.01	0.588282	0.0945801	6.21993	4.97368e-10	1.28686e-08
Solyc03g046200.1.1	60.6686	-0.862152	0.310082	-2.7804	0.00542919	0.0228027
Solyc03g046270.2.1	64.5003	-0.824918	0.326983	-2.52281	0.0116421	0.0424415
Solyc03g046380.1.1	14.542	3.20419	0.583366	5.49259	3.96074e-08	6.94451e-07
Solyc03g046580.1.1	20.7889	1.29005	0.523254	2.46544	0.0136846	0.048186
Solyc03g053080.1.1	389.452	-0.306395	0.114019	-2.68722	0.00720491	0.0288034
Solyc03g058190.2.1	9739.78	0.972206	0.0893202	10.8845	1.36643e-27	3.15882e-25
Solyc03g058920.2.1	2116.38	-0.293362	0.0777411	-3.77357	0.000160926	0.00114659
Solyc03g059170.2.1	1778.34	0.235549	0.0892394	2.63952	0.00830238	0.0322988
Solyc03g059180.2.1	7977.1	0.353145	0.0816149	4.32697	1.51175e-05	0.000143856
Solyc03g059260.2.1	2502.1	0.777515	0.100278	7.75358	8.93344e-15	5.33698e-13
Solyc03g059310.2.1	910.27	0.254103	0.100686	2.52373	0.0116118	0.0423603
Solyc03g062700.2.1	89.7186	-1.08735	0.32215	-3.37529	0.000737382	0.00425004
Solyc03g062720.2.1	3617.04	0.376479	0.0934067	4.03053	5.56507e-05	0.000452785
Solyc03g062900.2.1	127.528	-0.678143	0.265871	-2.55065	0.0107523	0.039826
Solyc03g063240.2.1	1946.31	0.220769	0.0819285	2.69466	0.00704613	0.0282802
Solyc03g063560.2.1	40549.3	0.541326	0.0904129	5.98726	2.13402e-09	4.80279e-08
Solyc03g063680.1.1	69.4074	-0.717775	0.281837	-2.54678	0.0108723	0.0401724
Solyc03g063730.2.1	486.208	0.717675	0.14065	5.10256	3.35086e-07	4.78295e-06
Solyc03g065200.2.1	208.158	0.699366	0.197931	3.53337	0.000410294	0.00258322
Solyc03g065340.2.1	2345.48	-0.192841	0.0571662	-3.37334	0.000742625	0.00426869
Solyc03g070440.2.1	277.192	-0.438072	0.158247	-2.76828	0.00563539	0.0235386
Solyc03g071570.2.1	700.32	-0.497598	0.0939959	-5.29382	1.19784e-07	1.88849e-06
Solyc03g071620.1.1	2385.62	-0.573746	0.0807906	-7.10164	1.23285e-12	5.12114e-11
Solyc03g077910.2.1	222.001	-0.4698	0.156664	-2.99876	0.00271077	0.0127946
Solyc03g078000.2.1	4381.1	0.288718	0.0734252	3.93213	8.41961e-05	0.000650211
Solyc03g078150.2.1	324.936	0.314448	0.125833	2.49893	0.012457	0.0447149
Solyc03g078290.2.1	1720.36	-0.364027	0.076263	-4.77331	1.81227e-06	2.18871e-05
Solyc03g078300.1.1	359.58	0.510197	0.137617	3.70738	0.000209414	0.00144511
Solyc03g078360.1.1	34.1144	1.04889	0.38235	2.74328	0.00608296	0.0250382
Solyc03g078370.1.1	50.5482	1.37773	0.394938	3.48846	0.00048582	0.00298252
Solyc03g078380.1.1	854.753	0.466975	0.0845558	5.52269	3.33852e-08	5.96669e-07
Solyc03g078490.2.1	163.051	1.39119	0.223938	6.21238	5.21897e-10	1.33805e-08
Solyc03g078630.2.1	359.985	0.618167	0.141654	4.36392	1.2775e-05	0.000123443
Solyc03g078640.1.1	1608.13	0.280814	0.089412	3.14068	0.00168557	0.00856396
Solyc03g078730.1.1	33.5512	1.18564	0.395008	3.00157	0.00268591	0.0126934
Solyc03g078830.1.1	117.365	-0.635677	0.257607	-2.46763	0.0136012	0.0479958
Solyc03g080010.2.1	1134.21	0.267534	0.0888508	3.01104	0.00260353	0.0123708
Solyc03g080060.1.1	1529.45	0.467111	0.137862	3.38826	0.000703381	0.00407172
Solyc03g080080.2.1	1142.89	1.28362	0.107052	11.9906	3.97975e-33	1.59701e-30
Solyc03g080090.2.1	2247.05	0.467803	0.123563	3.78596	0.000153117	0.00109794
Solyc03g080140.2.1	1163.37	0.378966	0.0835213	4.53736	5.69619e-06	6.05431e-05
Solyc03g080160.2.1	4513.02	-0.374151	0.0949154	-3.94194	8.08257e-05	0.000627602
Solyc03g080190.2.1	242.753	0.651816	0.165003	3.95033	7.80445e-05	0.00060912
Solyc03g081240.2.1	940.086	1.14269	0.256346	4.45759	8.2885e-06	8.41833e-05
Solyc03g081300.2.1	1009.24	0.393109	0.082623	4.75787	1.95645e-06	2.34422e-05
Solyc03g081320.2.1	1800.8	-0.187188	0.0694907	-2.69371	0.00706619	0.0283501
Solyc03g081330.1.1	189.717	1.59676	0.232079	6.88026	5.97414e-12	2.23694e-10
Solyc03g082370.1.1	213.575	3.99891	0.474992	8.41891	3.80017e-17	2.98236e-15
Solyc03g082380.2.1	1334.69	-0.348221	0.097807	-3.56029	0.000370451	0.00236955
Solyc03g082420.2.1	67.6213	-0.951172	0.266591	-3.56791	0.000359841	0.00231352
Solyc03g082510.1.1	152.153	0.764557	0.187814	4.07082	4.68478e-05	0.00038961
Solyc03g082520.1.1	65.7186	1.66581	0.287458	5.79496	6.8337e-09	1.40289e-07
Solyc03g082530.1.1	70.9124	1.89494	0.423206	4.47757	7.54984e-06	7.77203e-05
Solyc03g082540.2.1	632.348	0.639587	0.131004	4.8822	1.0491e-06	1.33847e-05
Solyc03g082560.2.1	1225.04	0.35682	0.0834997	4.2733	1.92597e-05	0.000177784
Solyc03g082570.2.1	1194.36	-0.62959	0.092916	-6.77591	1.23629e-11	4.32458e-10
Solyc03g082580.2.1	1383.95	-0.389359	0.0886335	-4.39291	1.11842e-05	0.000110072
Solyc03g082690.2.1	433.47	0.920979	0.16666	5.52611	3.27416e-08	5.86645e-07
Solyc03g082720.2.1	442.155	0.346252	0.131824	2.62662	0.00862382	0.0332568
Solyc03g082860.2.1	137.71	-0.812269	0.216885	-3.74516	0.00018028	0.00127108
Solyc03g082890.2.1	3172.03	0.262272	0.092197	2.8447	0.0044454	0.0192791
Solyc03g082900.2.1	30.3836	1.31863	0.4245	3.10631	0.00189438	0.00945807
Solyc03g082920.2.1	4962.16	-1.33623	0.0993201	-13.4537	2.92696e-41	2.07502e-38
Solyc03g082960.2.1	2940.14	0.580516	0.0840962	6.90299	5.09176e-12	1.93045e-10
Solyc03g083000.2.1	193.109	0.561689	0.180601	3.11012	0.00187013	0.0093652
Solyc03g083010.2.1	346.857	0.710366	0.20499	3.46537	0.000529509	0.00320114
Solyc03g083210.2.1	403.826	-0.331491	0.0952347	-3.48078	0.000499953	0.00305574
Solyc03g083250.2.1	2163.51	0.465599	0.0903724	5.152	2.57725e-07	3.78281e-06
Solyc03g083300.2.1	495.028	0.424568	0.130161	3.26186	0.00110684	0.00601131
Solyc03g083310.2.1	387.485	0.476123	0.11011	4.32405	1.53188e-05	0.000145576
Solyc03g083320.2.1	19.161	1.68857	0.539701	3.12872	0.00175571	0.00886525
Solyc03g083330.2.1	475.841	0.516404	0.129873	3.97622	7.0019e-05	0.00055332
Solyc03g083350.2.1	131.123	-0.925071	0.274112	-3.37479	0.000738713	0.0042531
Solyc03g083390.2.1	1018.24	-0.277126	0.0896301	-3.09188	0.00198891	0.00984869
Solyc03g083400.2.1	693.324	0.755412	0.125731	6.00816	1.87637e-09	4.28644e-08
Solyc03g083420.2.1	16220.6	-0.402751	0.0992792	-4.05675	4.97612e-05	0.000411318
Solyc03g083460.2.1	90.1328	0.964137	0.266558	3.617	0.000298043	0.00196856
Solyc03g083470.2.1	92.4879	2.95284	0.418826	7.05028	1.78554e-12	7.20585e-11
Solyc03g083480.2.1	128.783	5.82654	0.641638	9.08074	1.07843e-19	1.10802e-17
Solyc03g083510.2.1	233.316	-0.741148	0.181534	-4.08271	4.45141e-05	0.000372726
Solyc03g083520.2.1	883.291	-0.370212	0.151124	-2.44973	0.0142963	0.0498799
Solyc03g083530.2.1	3488.36	-0.316272	0.0720503	-4.3896	1.13559e-05	0.000111362
Solyc03g083570.2.1	1384.46	0.332338	0.0937427	3.54521	0.000392296	0.00248314
Solyc03g083730.1.1	141.686	2.4834	0.40501	6.13169	8.69477e-10	2.13288e-08
Solyc03g083770.1.1	4666.89	0.732406	0.211528	3.46246	0.000535269	0.00322953
Solyc03g083900.2.1	154.244	-0.990816	0.223614	-4.43093	9.38281e-06	9.42625e-05
Solyc03g083910.2.1	1479.31	0.25757	0.0907079	2.83955	0.00451775	0.0195093
Solyc03g083970.2.1	2160.79	-1.02082	0.112613	-9.0648	1.24836e-19	1.26429e-17
Solyc03g093110.2.1	269.528	1.58927	0.423314	3.75435	0.000173794	0.00122921
Solyc03g093130.2.1	135.203	1.32383	0.365282	3.62412	0.000289948	0.00192346
Solyc03g093140.2.1	751.377	1.14713	0.102634	11.177	5.28669e-29	1.38811e-26
Solyc03g093250.1.1	234.058	-0.707795	0.184821	-3.82963	0.000128335	0.000939564
Solyc03g093260.2.1	309.39	-0.759757	0.182475	-4.16361	3.13251e-05	0.000274844
Solyc03g093310.2.1	56.5452	-1.0185	0.403407	-2.52475	0.0115781	0.0422588
Solyc03g093330.2.1	247.591	-0.720727	0.198989	-3.62194	0.000292397	0.00193608
Solyc03g093360.2.1	589.274	-1.13313	0.411885	-2.75108	0.00593994	0.0245684
Solyc03g093400.2.1	628.784	0.807234	0.106798	7.5585	4.07737e-14	2.17883e-12
Solyc03g093410.2.1	28.2378	2.4208	0.718602	3.36876	0.000755059	0.0043273
Solyc03g093540.1.1	1484.54	1.95299	0.158386	12.3306	6.19996e-35	2.93024e-32
Solyc03g093550.1.1	1090.61	2.0868	0.17621	11.8427	2.34838e-32	8.9188e-30
Solyc03g093560.1.1	591.443	2.07961	0.326742	6.36467	1.95709e-10	5.4292e-09
Solyc03g093610.1.1	234.65	1.75471	0.226111	7.76037	8.46804e-15	5.07319e-13
Solyc03g093690.2.1	8284.26	0.363356	0.0734694	4.94567	7.58815e-07	1.00614e-05
Solyc03g093700.1.1	40.4939	-1.19369	0.370318	-3.22343	0.00126667	0.00672815
Solyc03g093800.1.1	597.655	0.513446	0.195822	2.622	0.00874146	0.033607
Solyc03g093830.2.1	2697.15	0.28132	0.0845284	3.32811	0.000874361	0.00491176
Solyc03g093890.2.1	23.308	2.68973	0.521208	5.16056	2.46209e-07	3.64001e-06
Solyc03g094020.2.1	24.4034	-2.78364	0.698102	-3.98744	6.67907e-05	0.000531626
Solyc03g095180.2.1	495.472	-0.435046	0.0993596	-4.3785	1.19498e-05	0.000116369
Solyc03g095190.2.1	626.439	-0.260707	0.0976519	-2.66975	0.00759069	0.0300519
Solyc03g095220.2.1	2071.02	-0.378467	0.0684844	-5.52632	3.27013e-08	5.86418e-07
Solyc03g095250.2.1	990.051	-0.458019	0.0845211	-5.41899	5.99355e-08	1.01409e-06
Solyc03g095490.2.1	662.128	-0.63253	0.120367	-5.25501	1.48019e-07	2.29618e-06
Solyc03g095600.1.1	374.406	-0.732786	0.187298	-3.91241	9.13781e-05	0.000699075
Solyc03g095610.2.1	549.938	0.370955	0.107758	3.44247	0.000576424	0.00344063
Solyc03g095620.2.1	2594.76	0.677156	0.0883235	7.66678	1.76372e-14	1.00296e-12
Solyc03g095650.2.1	264.6	1.26204	0.242543	5.20336	1.95714e-07	2.95679e-06
Solyc03g095680.1.1	296.329	0.413611	0.144655	2.8593	0.0042458	0.0185154
Solyc03g095700.1.1	38.0191	-2.26183	0.531661	-4.25427	2.09734e-05	0.000192185
Solyc03g095770.2.1	905.291	1.87268	0.310332	6.03443	1.59525e-09	3.71607e-08
Solyc03g095870.1.1	9.00223	-2.06256	0.647678	-3.18454	0.00144983	0.00753914
Solyc03g095990.1.1	1900.74	0.29021	0.0946738	3.06537	0.00217401	0.0106219
Solyc03g096030.2.1	126.919	-0.610995	0.221715	-2.75576	0.00585554	0.0242902
Solyc03g096050.2.1	301.255	1.1447	0.231696	4.94052	7.79145e-07	1.03117e-05
Solyc03g096290.2.1	8944.13	0.336342	0.11162	3.01327	0.00258453	0.0122915
Solyc03g096390.2.1	323.11	0.443706	0.132331	3.35301	0.000799391	0.00454584
Solyc03g096460.2.1	462.844	-0.925761	0.170202	-5.43919	5.3524e-08	9.19213e-07
Solyc03g096670.2.1	228.234	-0.78137	0.264701	-2.95189	0.00315832	0.0145109
Solyc03g096730.2.1	2921.3	-0.239702	0.0702987	-3.40977	0.000650177	0.00380726
Solyc03g096780.1.1	935.685	-0.629565	0.220559	-2.8544	0.00431182	0.0187648
Solyc03g096800.2.1	3753.86	-0.285983	0.0753739	-3.7942	0.000148122	0.00106536
Solyc03g096820.2.1	1521.92	0.404818	0.105986	3.81953	0.000133706	0.000973187
Solyc03g096850.2.1	6097.13	0.420025	0.095647	4.39141	1.12617e-05	0.00011063
Solyc03g096870.2.1	207.592	-1.145	0.266496	-4.29649	1.7352e-05	0.000162288
Solyc03g096890.1.1	161.523	-1.12379	0.243909	-4.60741	4.07709e-06	4.50919e-05
Solyc03g096900.2.1	1965.44	0.546877	0.0873131	6.2634	3.76675e-10	9.97648e-09
Solyc03g096920.2.1	2326.32	-0.193081	0.065067	-2.96742	0.0030031	0.013909
Solyc03g096950.2.1	801.549	0.229424	0.0822859	2.78814	0.00530119	0.0223569
Solyc03g096980.1.1	1063.16	0.183506	0.0668793	2.74384	0.00607246	0.0250051
Solyc03g096990.2.1	947.852	0.291191	0.114983	2.53247	0.0113262	0.0415462
Solyc03g097130.2.1	922.791	0.309279	0.0869105	3.55859	0.000372857	0.0023785
Solyc03g097170.2.1	446.96	0.953451	0.276302	3.45076	0.000559014	0.00335093
Solyc03g097260.2.1	1150.91	0.345571	0.089087	3.87902	0.000104877	0.000790968
Solyc03g097320.2.1	723.709	0.343773	0.110737	3.10441	0.00190661	0.00950978
Solyc03g097370.2.1	9384.57	0.953222	0.118122	8.0698	7.04132e-16	4.84643e-14
Solyc03g097380.2.1	1737.88	-0.267011	0.0986766	-2.70592	0.00681157	0.0275008
Solyc03g097420.2.1	16.0712	-2.02379	0.689973	-2.93314	0.00335551	0.0152359
Solyc03g097580.2.1	296.466	0.768223	0.165349	4.64606	3.3833e-06	3.82135e-05
Solyc03g097590.2.1	1801.71	0.40404	0.0890315	4.53816	5.67461e-06	6.0374e-05
Solyc03g097630.2.1	669.523	0.302847	0.10375	2.919	0.00351152	0.0158059
Solyc03g097650.2.1	155.689	-0.852492	0.202376	-4.21243	2.52641e-05	0.00022787
Solyc03g097740.1.1	551	0.375669	0.102361	3.67006	0.000242494	0.0016472
Solyc03g097760.2.1	34.3627	-1.28967	0.369147	-3.49365	0.000476465	0.00293383
Solyc03g097840.2.1	121.367	0.531287	0.215754	2.46247	0.0137984	0.0485307
Solyc03g097870.2.1	10753.2	0.550323	0.0949741	5.79445	6.85435e-09	1.40577e-07
Solyc03g097900.2.1	5994.21	-0.33661	0.0694182	-4.84901	1.24079e-06	1.56056e-05
Solyc03g097920.1.1	646.969	1.44235	0.176778	8.15909	3.37549e-16	2.393e-14
Solyc03g097950.2.1	4308.17	-0.22286	0.0706132	-3.15607	0.00159912	0.00819124
Solyc03g097970.2.1	715.118	-0.26581	0.106732	-2.49045	0.0127583	0.0455502
Solyc03g098000.2.1	9856.33	0.997425	0.156317	6.38076	1.76206e-10	4.94978e-09
Solyc03g098010.2.1	145.25	2.55427	0.298663	8.55233	1.20628e-17	1.01807e-15
Solyc03g098060.1.1	72.4834	-0.901051	0.284887	-3.16284	0.00156239	0.00803212
Solyc03g098150.2.1	1541.04	0.250465	0.0723893	3.45998	0.000540219	0.0032557
Solyc03g098190.2.1	23.0718	-1.68919	0.487486	-3.4651	0.000530037	0.00320251
Solyc03g098210.2.1	533.795	0.37903	0.119425	3.1738	0.00150458	0.00777815
Solyc03g098290.2.1	454.903	-0.757814	0.154422	-4.90743	9.22771e-07	1.19522e-05
Solyc03g098320.2.1	1932.09	-0.397354	0.0970049	-4.09623	4.19931e-05	0.000353566
Solyc03g098450.2.1	77.4464	-0.966604	0.311122	-3.10684	0.00189101	0.0094475
Solyc03g098600.2.1	1811.5	-0.257829	0.0667013	-3.86543	0.000110893	0.000829867
Solyc03g098630.2.1	587.651	0.640194	0.125838	5.08743	3.62946e-07	5.13582e-06
Solyc03g098660.2.1	483.177	0.900641	0.182334	4.93952	7.83164e-07	1.03456e-05
Solyc03g098720.2.1	35.8949	2.30904	0.852988	2.707	0.00678939	0.027431
Solyc03g098730.1.1	687.385	0.495413	0.175671	2.82012	0.0048005	0.0205138
Solyc03g098750.2.1	218.79	0.489199	0.170544	2.86847	0.00412461	0.0181169
Solyc03g104810.2.1	965.512	0.277617	0.0754694	3.67853	0.000234579	0.00159684
Solyc03g110860.2.1	533.772	-0.437697	0.144423	-3.03067	0.00244015	0.0117017
Solyc03g110880.2.1	1020.68	-0.318991	0.0857204	-3.7213	0.000198199	0.0013771
Solyc03g110940.2.1	1336.96	0.253424	0.103072	2.45871	0.0139435	0.0489117
Solyc03g110980.2.1	62.7676	-0.685562	0.274403	-2.49838	0.0124762	0.0447688
Solyc03g110990.1.1	90.0287	-1.04755	0.284205	-3.6859	0.000227897	0.00155799
Solyc03g111010.2.1	3439.56	0.181949	0.0667512	2.72577	0.00641511	0.0261774
Solyc03g111030.2.1	319.631	-0.433334	0.133713	-3.24077	0.00119209	0.00639427
Solyc03g111100.1.1	441.064	1.33359	0.21822	6.11121	9.88786e-10	2.39243e-08
Solyc03g111120.2.1	195.517	1.63578	0.218791	7.47645	7.63568e-14	3.91315e-12
Solyc03g111170.2.1	367.06	0.559073	0.151752	3.68413	0.000229482	0.00156581
Solyc03g111230.2.1	2769.94	-0.468492	0.092035	-5.09037	3.57358e-07	5.06349e-06
Solyc03g111300.1.1	12.5496	4.49395	1.2336	3.64297	0.000269514	0.00180878
Solyc03g111320.1.1	1571.1	0.456252	0.116266	3.92422	8.70102e-05	0.000669087
Solyc03g111340.2.1	875.835	-0.248214	0.0977297	-2.5398	0.0110916	0.0408382
Solyc03g111350.2.1	48.8886	-0.881276	0.330256	-2.66846	0.00761995	0.0301509
Solyc03g111380.2.1	383.063	-0.68974	0.11934	-5.77961	7.48759e-09	1.52534e-07
Solyc03g111570.2.1	2070.35	-0.179401	0.0590565	-3.03779	0.00238318	0.0114829
Solyc03g111600.2.1	221.816	-0.430755	0.174667	-2.46615	0.0136574	0.0481302
Solyc03g111610.2.1	13142.2	0.260428	0.0803167	3.24251	0.0011848	0.00636643
Solyc03g111690.2.1	2578.96	0.261368	0.104829	2.49327	0.0126573	0.045258
Solyc03g111700.2.1	2253.99	0.421944	0.104483	4.03841	5.38146e-05	0.000440373
Solyc03g111710.2.1	533.1	0.482098	0.159603	3.02061	0.00252264	0.0120511
Solyc03g111740.2.1	195.289	0.460959	0.17325	2.66066	0.00779867	0.0307457
Solyc03g111800.2.1	531.411	1.53727	0.172913	8.89038	6.09005e-19	5.80822e-17
Solyc03g111810.2.1	1408.05	-0.790404	0.149593	-5.28368	1.26614e-07	1.98203e-06
Solyc03g111820.2.1	6264.23	-0.829791	0.253172	-3.27758	0.00104701	0.00572878
Solyc03g111830.2.1	761.123	0.375734	0.101493	3.70208	0.000213835	0.00146989
Solyc03g111860.1.1	55.6579	2.58494	0.675355	3.82754	0.000129432	0.000946293
Solyc03g111940.2.1	378.061	-0.477964	0.11468	-4.16781	3.07542e-05	0.000270728
Solyc03g111970.2.1	516.67	0.474744	0.14475	3.27976	0.00103896	0.00569355
Solyc03g112050.2.1	2422.89	0.427334	0.0868357	4.92118	8.60258e-07	1.12314e-05
Solyc03g112060.2.1	3209.44	0.57022	0.107992	5.28023	1.29022e-07	2.0162e-06
Solyc03g112070.2.1	1140.53	-0.235283	0.0891834	-2.63819	0.00833504	0.0324017
Solyc03g112150.1.1	8868.98	0.705841	0.0931575	7.57686	3.54026e-14	1.92077e-12
Solyc03g112190.2.1	339.247	-0.435052	0.166824	-2.60785	0.00911131	0.0347836
Solyc03g112200.1.1	747.424	0.667342	0.128632	5.18797	2.12599e-07	3.18195e-06
Solyc03g112210.1.1	227.253	0.550419	0.218313	2.52124	0.0116942	0.0425804
Solyc03g112220.1.1	1073.19	0.32254	0.101456	3.17911	0.00147729	0.00766132
Solyc03g112300.2.1	330.49	1.57611	0.167803	9.3926	5.8537e-21	6.95512e-19
Solyc03g112320.2.1	797.109	0.452932	0.0989734	4.5763	4.73279e-06	5.14606e-05
Solyc03g112360.1.1	3463.1	-0.518656	0.069843	-7.42603	1.11909e-13	5.54796e-12
Solyc03g112460.2.1	181.071	0.524009	0.197752	2.64983	0.0080532	0.0315424
Solyc03g112620.2.1	669.827	-0.53358	0.131873	-4.04617	5.20618e-05	0.000427015
Solyc03g112640.2.1	1049.43	0.680229	0.106614	6.38027	1.76772e-10	4.95333e-09
Solyc03g112700.1.1	131.862	2.25211	0.392592	5.73653	9.66386e-09	1.92625e-07
Solyc03g112760.2.1	4480.78	0.35655	0.0836617	4.26181	2.02775e-05	0.000186613
Solyc03g112850.2.1	4458.99	-0.298643	0.0738978	-4.0413	5.3156e-05	0.000435151
Solyc03g112870.2.1	2360.81	-0.203938	0.0566178	-3.60202	0.000315752	0.00206883
Solyc03g112900.2.1	2547.97	0.193338	0.0779102	2.48155	0.0130812	0.0464616
Solyc03g112930.2.1	111.033	-0.820929	0.268473	-3.05777	0.00222988	0.0108475
Solyc03g112970.1.1	7.22922	2.50624	0.996358	2.5154	0.0118897	0.0431078
Solyc03g113030.2.1	458.951	-0.305112	0.119713	-2.5487	0.0108126	0.0399864
Solyc03g113090.2.1	293.304	-0.657763	0.201822	-3.25912	0.00111758	0.00606189
Solyc03g113100.2.1	1484.96	-0.420308	0.08464	-4.96583	6.84066e-07	9.16744e-06
Solyc03g113130.2.1	6.73046	-3.50897	1.4309	-2.45229	0.0141951	0.0495895
Solyc03g113220.2.1	966.754	0.294161	0.0808895	3.63657	0.000276288	0.00184742
Solyc03g113270.2.1	2937.93	0.715522	0.114721	6.23707	4.45847e-10	1.16429e-08
Solyc03g113280.2.1	2613.06	0.377624	0.0894173	4.22317	2.40893e-05	0.000218478
Solyc03g113380.2.1	448.533	0.294945	0.118891	2.4808	0.0131086	0.0465432
Solyc03g113420.2.1	680.666	0.570964	0.138123	4.13374	3.56903e-05	0.000308687
Solyc03g113430.2.1	632.463	0.586934	0.128569	4.56512	4.99219e-06	5.40876e-05
Solyc03g113450.2.1	380.781	-0.811664	0.201474	-4.02863	5.61031e-05	0.000455942
Solyc03g113460.1.1	302.812	0.716228	0.156627	4.57283	4.81181e-06	5.22931e-05
Solyc03g113620.2.1	1126.62	0.373221	0.132667	2.81322	0.00490481	0.0209007
Solyc03g113690.1.1	3.43233	6.14642	1.73004	3.55275	0.000381222	0.00242025
Solyc03g113710.2.1	43.3046	-1.12987	0.437528	-2.58239	0.00981182	0.0369668
Solyc03g113730.2.1	1720.09	-0.421507	0.077763	-5.42041	5.9464e-08	1.00771e-06
Solyc03g113760.2.1	105.613	-0.934244	0.248794	-3.7551	0.000173274	0.00122595
Solyc03g113790.2.1	2767.71	0.482006	0.0785006	6.14016	8.24384e-10	2.03163e-08
Solyc03g113800.2.1	4911.64	-0.209957	0.0527148	-3.98289	6.80814e-05	0.000540281
Solyc03g113890.1.1	5.908	-2.99975	1.16548	-2.57383	0.0100579	0.0377203
Solyc03g113900.2.1	159.487	-0.785815	0.197022	-3.98847	6.65006e-05	0.000529515
Solyc03g113910.2.1	358.843	-2.33025	0.489689	-4.75863	1.94908e-06	2.33802e-05
Solyc03g113930.1.1	48.083	-8.65712	1.28635	-6.72999	1.6968e-11	5.79253e-10
Solyc03g113950.2.1	315.154	0.436106	0.170369	2.55977	0.0104741	0.0389596
Solyc03g113970.2.1	82.6825	-0.967249	0.318283	-3.03896	0.00237396	0.0114411
Solyc03g113990.2.1	1483.64	0.89204	0.0982329	9.08087	1.07714e-19	1.10802e-17
Solyc03g114060.2.1	2117.8	0.284875	0.0780788	3.64855	0.000263722	0.00177383
Solyc03g114070.2.1	826.588	-0.525641	0.107434	-4.89271	9.94585e-07	1.2758e-05
Solyc03g114120.2.1	484.1	-0.423931	0.109816	-3.86038	0.000113211	0.000843944
Solyc03g114130.1.1	531.244	0.946812	0.151852	6.23509	4.51513e-10	1.17537e-08
Solyc03g114170.2.1	1455.09	-0.225369	0.0891454	-2.5281	0.0114682	0.0419225
Solyc03g114240.2.1	273.003	-0.698127	0.149516	-4.66923	3.02326e-06	3.45692e-05
Solyc03g114250.2.1	1351.76	0.528332	0.107874	4.89766	9.69854e-07	1.24709e-05
Solyc03g114340.2.1	5959.58	0.272585	0.0792555	3.43931	0.000583194	0.00347531
Solyc03g114350.1.1	416.414	0.670501	0.162497	4.12622	3.68767e-05	0.000316503
Solyc03g114360.2.1	255.296	0.520968	0.153953	3.38395	0.000714517	0.00413169
Solyc03g114380.2.1	135.214	-1.34556	0.300161	-4.48279	7.36732e-06	7.60622e-05
Solyc03g114430.1.1	13.671	-2.6855	0.934096	-2.87497	0.00404062	0.0178143
Solyc03g114450.2.1	14996.4	0.485931	0.0846689	5.73919	9.51306e-09	1.89975e-07
Solyc03g114560.2.1	349.38	-1.07472	0.187693	-5.72598	1.02838e-08	2.0355e-07
Solyc03g114580.2.1	867.085	0.485755	0.107902	4.50183	6.7371e-06	7.05141e-05
Solyc03g114640.2.1	1645.01	0.627281	0.0966971	6.48707	8.75215e-11	2.60701e-09
Solyc03g114670.2.1	259.445	-0.35831	0.145642	-2.4602	0.0138859	0.0487819
Solyc03g114680.2.1	471.417	0.500119	0.104447	4.78827	1.68222e-06	2.05146e-05
Solyc03g114690.2.1	365.229	-0.719737	0.167543	-4.29584	1.7403e-05	0.000162622
Solyc03g114710.2.1	161.028	0.494495	0.187646	2.63526	0.00840737	0.0326054
Solyc03g114730.2.1	1721.31	-0.199798	0.0684757	-2.91779	0.0035252	0.0158574
Solyc03g114760.2.1	293.267	-0.507268	0.136357	-3.72014	0.000199109	0.00138207
Solyc03g114780.2.1	293.986	0.44122	0.121699	3.6255	0.000288408	0.00191504
Solyc03g114790.2.1	142.529	0.436796	0.168161	2.59749	0.00939079	0.0355886
Solyc03g114800.1.1	250.933	-0.56453	0.206788	-2.73	0.0063335	0.0259539
Solyc03g114830.2.1	76.9724	0.857032	0.322479	2.65764	0.0078691	0.0309525
Solyc03g114940.2.1	334.131	0.527045	0.16786	3.13978	0.00169073	0.00858608
Solyc03g114950.2.1	1132.03	0.671535	0.0996148	6.74132	1.56956e-11	5.41028e-10
Solyc03g115030.2.1	227.464	-0.37128	0.13172	-2.81871	0.00482165	0.0205917
Solyc03g115050.2.1	708.857	-0.711376	0.179386	-3.96561	7.32089e-05	0.000575604
Solyc03g115070.1.1	192.21	0.601792	0.197072	3.05367	0.0022606	0.0109693
Solyc03g115100.2.1	504.759	0.320476	0.127923	2.50523	0.0122371	0.0440819
Solyc03g115110.2.1	4642.1	-0.199544	0.049449	-4.03535	5.45204e-05	0.000445292
Solyc03g115170.1.1	8.29011	2.22487	0.89896	2.47494	0.0133259	0.0471731
Solyc03g115200.2.1	897.749	-1.01089	0.155094	-6.51789	7.13027e-11	2.16638e-09
Solyc03g115230.2.1	2624.7	-3.94086	0.234923	-16.7752	3.70887e-63	9.86002e-60
Solyc03g115360.2.1	3853.52	-0.512022	0.0965092	-5.30542	1.12413e-07	1.78819e-06
Solyc03g115380.1.1	201.066	-0.672052	0.255902	-2.6262	0.00863429	0.0332908
Solyc03g115420.1.1	254.968	-0.512782	0.165017	-3.10744	0.00188714	0.00943484
Solyc03g115540.1.1	62.8799	0.870489	0.320434	2.7166	0.00659571	0.0267961
Solyc03g115590.2.1	908.412	0.415654	0.0947356	4.38752	1.14652e-05	0.000112266
Solyc03g115720.2.1	488.989	0.861522	0.121254	7.10512	1.20222e-12	5.00366e-11
Solyc03g115820.2.1	21847.8	0.368937	0.083969	4.39373	1.11423e-05	0.000109711
Solyc03g115850.2.1	20.3273	1.34423	0.527149	2.55001	0.0107721	0.0398784
Solyc03g115920.2.1	273.331	2.20715	0.345036	6.39687	1.58592e-10	4.50324e-09
Solyc03g115930.1.1	52.1021	1.9663	0.354618	5.54485	2.94203e-08	5.30263e-07
Solyc03g115940.2.1	2063.89	0.763019	0.0946232	8.06377	7.39795e-16	5.05915e-14
Solyc03g116060.2.1	491.225	-1.00063	0.213802	-4.68015	2.86663e-06	3.2991e-05
Solyc03g116110.2.1	1907.9	0.256435	0.0657316	3.90124	9.57028e-05	0.000728492
Solyc03g116160.1.1	598.297	0.331722	0.10545	3.14577	0.00165649	0.00843636
Solyc03g116170.2.1	447.912	-0.691039	0.138724	-4.9814	6.31259e-07	8.51879e-06
Solyc03g116280.2.1	239.804	-0.610205	0.202687	-3.01057	0.00260757	0.0123872
Solyc03g116340.2.1	1399.39	0.575382	0.120239	4.78531	1.70721e-06	2.07534e-05
Solyc03g116460.2.1	1086.98	0.565854	0.160331	3.5293	0.000416666	0.00261406
Solyc03g116480.1.1	28.4164	1.37583	0.456821	3.01175	0.00259748	0.0123449
Solyc03g116490.1.1	136.7	1.04682	0.231449	4.52289	6.10017e-06	6.44183e-05
Solyc03g116500.2.1	344.244	-0.438033	0.11511	-3.80534	0.000141609	0.00102197
Solyc03g116570.2.1	1167.1	0.815386	0.131649	6.19366	5.87837e-10	1.48481e-08
Solyc03g116630.2.1	469.596	0.974772	0.222473	4.38153	1.17849e-05	0.000114973
Solyc03g116670.2.1	3674.19	0.578479	0.116168	4.97969	6.36852e-07	8.58882e-06
Solyc03g116690.2.1	24.9526	3.06255	0.4968	6.16456	7.06811e-10	1.76645e-08
Solyc03g116700.2.1	228.846	1.96457	0.198721	9.88607	4.78444e-23	7.26824e-21
Solyc03g116710.2.1	636.437	0.6403	0.106141	6.03255	1.61396e-09	3.75145e-08
Solyc03g116740.2.1	436.007	-0.909475	0.153771	-5.91449	3.32911e-09	7.25446e-08
Solyc03g116870.2.1	6898.23	0.450646	0.0754119	5.97579	2.28975e-09	5.13697e-08
Solyc03g116880.2.1	552.501	-0.354309	0.0935979	-3.78543	0.00015344	0.00109944
Solyc03g116890.2.1	250.27	1.51307	0.49036	3.08563	0.0020312	0.0100213
Solyc03g116920.1.1	90.2925	-0.746586	0.293445	-2.54421	0.0109526	0.0404268
Solyc03g117020.2.1	1128.67	-0.519612	0.0856332	-6.06787	1.29614e-09	3.06634e-08
Solyc03g117030.1.1	496.032	-0.529669	0.11633	-4.55315	5.28476e-06	5.69672e-05
Solyc03g117060.2.1	905.566	-0.260259	0.0917672	-2.83607	0.00456718	0.0196908
Solyc03g117080.2.1	77.9199	-0.859022	0.324277	-2.64904	0.00807215	0.0315934
Solyc03g117180.2.1	446.489	-0.286628	0.110928	-2.58391	0.0097686	0.0368301
Solyc03g117320.2.1	697.045	-0.257962	0.0949391	-2.71713	0.006585	0.0267577
Solyc03g117360.2.1	2638.56	0.211235	0.0689067	3.06552	0.00217293	0.010619
Solyc03g117480.2.1	1698.66	-0.505315	0.11335	-4.458	8.27266e-06	8.41027e-05
Solyc03g117510.2.1	318.987	-0.44726	0.13483	-3.31721	0.000909201	0.00508331
Solyc03g117560.2.1	255.808	-1.15663	0.20832	-5.55217	2.8214e-08	5.09818e-07
Solyc03g117570.2.1	37.8858	-0.995612	0.351853	-2.82962	0.00466028	0.0200313
Solyc03g117590.2.1	2300.24	1.05015	0.142918	7.34788	2.01381e-13	9.5177e-12
Solyc03g117600.2.1	763.632	0.332301	0.123405	2.69276	0.00708634	0.0284148
Solyc03g117630.1.1	224.041	-2.12474	0.259096	-8.2006	2.39182e-16	1.71277e-14
Solyc03g117640.1.1	191.247	0.543168	0.202688	2.67982	0.00736609	0.0293265
Solyc03g117680.2.1	311.376	0.721733	0.19444	3.71186	0.000205744	0.00142255
Solyc03g117730.2.1	141.102	-1.21741	0.436811	-2.78704	0.00531925	0.0224152
Solyc03g117780.2.1	1036.6	-0.263645	0.0779735	-3.38121	0.00072168	0.00416744
Solyc03g117800.2.1	1322.21	0.398333	0.116934	3.40648	0.000658064	0.00384392
Solyc03g117850.2.1	2755.41	0.403459	0.0974876	4.13857	3.49475e-05	0.000303373
Solyc03g117860.2.1	127.848	1.70993	0.256875	6.65664	2.80149e-11	9.13836e-10
Solyc03g117870.2.1	2161.91	0.317399	0.0979273	3.24117	0.00119039	0.00639001
Solyc03g117890.2.1	15304.2	0.238235	0.0865839	2.75149	0.00593253	0.0245473
Solyc03g117940.2.1	862.309	-0.247467	0.0892552	-2.77258	0.00556134	0.0232603
Solyc03g117950.2.1	2078.26	0.653717	0.089606	7.29546	2.97645e-13	1.36724e-11
Solyc03g117960.2.1	107.626	-2.40057	0.235885	-10.1769	2.51481e-24	4.21141e-22
Solyc03g117980.2.1	1468.92	0.955855	0.15996	5.97558	2.29273e-09	5.13823e-08
Solyc03g118020.2.1	3607.49	-0.258078	0.0566408	-4.55639	5.20391e-06	5.61526e-05
Solyc03g118040.2.1	7852.73	-1.12228	0.0858589	-13.0712	4.81222e-39	2.92418e-36
Solyc03g118060.2.1	12.3969	-3.27341	0.700802	-4.67095	2.99809e-06	3.43182e-05
Solyc03g118110.2.1	1036.91	0.227839	0.0872748	2.6106	0.00903845	0.0345675
Solyc03g118130.2.1	3661.93	0.45088	0.103574	4.35322	1.34154e-05	0.00012884
Solyc03g118170.2.1	3268.62	0.441382	0.122352	3.60747	0.000309199	0.00203278
Solyc03g118200.2.1	483.711	-0.409622	0.107344	-3.81598	0.000135644	0.000983931
Solyc03g118290.2.1	5096.5	0.445835	0.0630586	7.07018	1.54734e-12	6.2923e-11
Solyc03g118310.2.1	389.191	-0.966787	0.130891	-7.38617	1.51113e-13	7.2877e-12
Solyc03g118340.2.1	2308.27	-0.231496	0.0667454	-3.46835	0.000523672	0.00317216
Solyc03g118370.2.1	781.955	-0.380159	0.121878	-3.11918	0.00181357	0.00912276
Solyc03g118410.2.1	5511.02	-0.71814	0.0910837	-7.88439	3.16066e-15	1.9428e-13
[truncated: 4,098 more rows]

## Sheet: Crio_Leaf_DEG_WDvsCtrl
Genes	baseMean	log2FoldChange	lfcSE	stat	pvalue	adjusted-pvalue
Solyc00g009020.2.1	3955.48	-0.387863	0.0747257	-5.19049	2.1e-07	6.97e-06
Solyc00g009080.2.1	245.193	-0.825124	0.171492	-4.81143	1.5e-06	3.89e-05
Solyc00g009100.2.1	1635.02	-0.353159	0.104941	-3.36532	0.00076455	0.0073817
Solyc00g009110.2.1	1347.51	0.495803	0.121151	4.09245	4.27e-05	0.00068396
Solyc00g047700.2.1	1313.31	-0.602738	0.106223	-5.67425	1.39e-08	6.4e-07
Solyc00g085070.2.1	2965.94	0.453334	0.116858	3.87935	0.00010473	0.00147913
Solyc00g136560.2.1	239.792	0.985886	0.327715	3.00836	0.00262659	0.0196787
Solyc00g140060.2.1	510.611	-0.520795	0.169626	-3.07026	0.00213871	0.0167817
Solyc00g323130.2.1	321.79	-1.14728	0.275057	-4.17105	3.03e-05	0.00051719
Solyc01g005020.2.1	1260.56	0.220176	0.0764286	2.8808	0.00396664	0.0272933
Solyc01g005240.2.1	1486.52	-0.507078	0.0969104	-5.23244	1.67e-07	5.72e-06
Solyc01g005250.2.1	1232	-0.567122	0.0822936	-6.89144	5.52e-12	6.01e-10
Solyc01g005320.2.1	21.3045	-2.27474	0.776963	-2.92774	0.00341436	0.024232
Solyc01g005420.2.1	426.743	1.00504	0.226607	4.43516	9.2e-06	0.00018701
Solyc01g005490.2.1	512.112	0.424358	0.131713	3.22184	0.00127372	0.0111385
Solyc01g005530.2.1	117.482	-0.701676	0.254353	-2.75867	0.00580363	0.036454
Solyc01g005540.2.1	1252.81	-0.422282	0.106296	-3.97271	7.11e-05	0.0010592
Solyc01g005560.2.1	4990.87	-0.460872	0.0748413	-6.158	7.37e-10	4.64e-08
Solyc01g005580.2.1	845.939	-0.331896	0.115046	-2.88491	0.00391524	0.0270723
Solyc01g005590.2.1	83.5098	-2.13499	0.701895	-3.04175	0.00235208	0.018113
Solyc01g005760.2.1	494.571	1.09183	0.206198	5.29505	1.19e-07	4.33e-06
Solyc01g005870.1.1	472.376	1.19506	0.279339	4.27816	1.88e-05	0.00034818
Solyc01g006160.2.1	2190.91	-0.793506	0.142607	-5.56429	2.63e-08	1.13e-06
Solyc01g006170.2.1	235.646	-0.727189	0.202163	-3.59705	0.00032185	0.00369343
Solyc01g006190.2.1	1175.5	0.429314	0.103911	4.13157	3.6e-05	0.00059448
Solyc01g006200.2.1	71.8392	0.835124	0.302106	2.76434	0.00570377	0.0359744
Solyc01g006300.2.1	1145.38	1.33173	0.348883	3.81712	0.00013502	0.00182398
Solyc01g006450.2.1	1237.11	-0.570065	0.11365	-5.01595	5.28e-07	1.56e-05
Solyc01g006520.2.1	619.368	0.546759	0.126145	4.33438	1.46e-05	0.00027968
Solyc01g006550.2.1	124.143	1.76302	0.327509	5.38313	7.32e-08	2.79e-06
Solyc01g006560.2.1	8697.09	0.587213	0.127141	4.6186	3.86e-06	8.8e-05
Solyc01g006650.1.1	43.2313	-1.37177	0.433231	-3.16636	0.00154357	0.0129438
Solyc01g006690.2.1	1221.08	0.256979	0.0975349	2.63474	0.00842018	0.0483559
Solyc01g006720.2.1	2931.91	0.304194	0.102632	2.96392	0.00303747	0.0220674
Solyc01g006870.2.1	925.803	0.402794	0.105989	3.80035	0.00014449	0.0019297
Solyc01g006930.2.1	374.027	1.40735	0.184401	7.63202	2.31e-14	4.69e-12
Solyc01g006940.2.1	3301.46	-0.381692	0.0835702	-4.56733	4.94e-06	0.00010961
Solyc01g006980.2.1	1575.83	-0.376455	0.0814344	-4.6228	3.79e-06	8.67e-05
Solyc01g007000.2.1	85.8916	1.9235	0.547799	3.51133	0.00044587	0.00477778
Solyc01g007010.2.1	407.542	0.882592	0.253871	3.47654	0.00050793	0.0053029
Solyc01g007070.2.1	1351	0.726002	0.110383	6.57713	4.8e-11	3.98e-09
Solyc01g007150.2.1	1934.49	-0.21388	0.0763742	-2.80042	0.00510354	0.0331555
Solyc01g007220.2.1	348.462	0.55196	0.205184	2.69007	0.00714367	0.0426882
Solyc01g007260.2.1	89.8512	0.966835	0.349887	2.76327	0.00572246	0.036058
Solyc01g007320.2.1	2174.06	0.991776	0.281849	3.51883	0.00043346	0.00468008
Solyc01g007370.2.1	98.1688	-0.86934	0.258454	-3.36362	0.00076927	0.00740938
Solyc01g007440.1.1	43.5085	-1.3967	0.521255	-2.6795	0.00737324	0.0436454
Solyc01g007460.2.1	36.9286	-1.41739	0.443236	-3.19782	0.0013847	0.0119025
Solyc01g007640.2.1	76.6875	-1.48936	0.348204	-4.27727	1.89e-05	0.00034827
Solyc01g007660.2.1	750.647	-0.688208	0.153548	-4.48205	7.39e-06	0.00015453
Solyc01g007670.2.1	1112.42	-0.464094	0.130636	-3.55258	0.00038148	0.00423132
Solyc01g007710.2.1	4741.41	-1.78627	0.669461	-2.66822	0.00762533	0.0448262
Solyc01g007720.2.1	619.903	-1.57501	0.218013	-7.22441	5.03e-13	7.2e-11
Solyc01g007750.2.1	398.894	-0.499944	0.151586	-3.29809	0.00097346	0.00902006
Solyc01g007980.2.1	509.905	0.780929	0.192777	4.05095	5.1e-05	0.00079926
Solyc01g007990.2.1	275.372	0.503353	0.174758	2.88028	0.00397326	0.0273011
Solyc01g008080.2.1	3563.58	-0.83176	0.137941	-6.02981	1.64e-09	9.6e-08
Solyc01g008090.2.1	2042.12	-0.885276	0.111043	-7.9724	1.56e-15	4.36e-13
Solyc01g008130.2.1	46.2352	1.27514	0.445485	2.86238	0.00420479	0.0285762
Solyc01g008160.2.1	528.904	-0.652163	0.136463	-4.77905	1.76e-06	4.45e-05
Solyc01g008290.2.1	278.565	-0.602147	0.16583	-3.6311	0.00028221	0.00333867
Solyc01g008310.2.1	1455.9	-0.23321	0.0672498	-3.46783	0.00052469	0.00545208
Solyc01g008420.2.1	167.932	0.986038	0.244243	4.03712	5.41e-05	0.00083925
Solyc01g008440.2.1	349.014	0.37474	0.141355	2.65107	0.00802384	0.0466043
Solyc01g008620.2.1	102.642	2.00224	0.618946	3.23492	0.00121676	0.0107229
Solyc01g008780.2.1	1889.76	0.75734	0.12168	6.22402	4.85e-10	3.17e-08
Solyc01g008800.1.1	290.667	0.512906	0.178397	2.87508	0.00403928	0.0276592
Solyc01g008820.2.1	1097.91	-0.256504	0.0919798	-2.7887	0.00529206	0.0340798
Solyc01g008830.1.1	278.963	0.780347	0.208708	3.73895	0.00018479	0.00236169
Solyc01g008910.2.1	110.647	-0.755489	0.238384	-3.16922	0.0015285	0.0128412
Solyc01g008920.2.1	1639.15	0.467819	0.121413	3.8531	0.00011663	0.00161731
Solyc01g008930.2.1	957.098	0.549086	0.118359	4.63917	3.5e-06	8.08e-05
Solyc01g008940.2.1	41.8185	-1.43988	0.450467	-3.19641	0.00139149	0.0119453
Solyc01g009010.2.1	1796.87	-0.218576	0.0822178	-2.6585	0.00784887	0.0457617
Solyc01g009100.2.1	2639.94	-0.551173	0.115494	-4.77231	1.82e-06	4.59e-05
Solyc01g009180.2.1	1005.29	-0.237347	0.0873228	-2.71804	0.00656691	0.0400572
Solyc01g009310.2.1	1752.12	0.389495	0.0997752	3.90372	9.47e-05	0.00135217
Solyc01g009520.2.1	2401.74	-0.451501	0.0843261	-5.35422	8.59e-08	3.19e-06
Solyc01g009690.1.1	50.4188	1.48568	0.495878	2.99606	0.00273493	0.0202615
Solyc01g009700.1.1	82.1761	1.44384	0.424579	3.40064	0.00067228	0.00663596
Solyc01g009820.2.1	588.417	0.41081	0.131509	3.12383	0.00178515	0.0145168
Solyc01g009990.2.1	10305.5	-0.54755	0.07739	-7.07521	1.49e-12	1.86e-10
Solyc01g010050.2.1	2134.12	-0.248907	0.0936215	-2.65865	0.00784545	0.0457551
Solyc01g010150.2.1	226.388	0.570909	0.209884	2.72011	0.00652602	0.0398837
Solyc01g010200.2.1	1354.49	0.596453	0.124629	4.78583	1.7e-06	4.33e-05
Solyc01g010220.2.1	196.211	-0.664005	0.240779	-2.75773	0.00582035	0.0365476
Solyc01g010270.2.1	505.465	0.470886	0.171118	2.75182	0.00592647	0.0371085
Solyc01g010290.2.1	507.636	0.60531	0.13814	4.38185	1.18e-05	0.00022957
Solyc01g010440.2.1	828.488	-0.317602	0.11308	-2.80865	0.00497491	0.0325537
Solyc01g010540.2.1	1606.08	-0.447719	0.104239	-4.29512	1.75e-05	0.00032653
Solyc01g010580.2.1	2046.45	-0.443821	0.0954556	-4.64951	3.33e-06	7.79e-05
Solyc01g010640.2.1	1790.61	-0.441529	0.125223	-3.52593	0.000422	0.0045812
Solyc01g010650.2.1	289.12	-0.709282	0.182121	-3.89456	9.84e-05	0.00139731
Solyc01g010780.2.1	581.453	0.389439	0.120703	3.22641	0.00125352	0.0109787
Solyc01g010860.2.1	299.795	0.647707	0.207405	3.12291	0.00179071	0.0145408
Solyc01g010880.2.1	137.024	0.649931	0.236409	2.74918	0.00597437	0.0373614
Solyc01g010950.2.1	371.56	0.508906	0.169401	3.00416	0.00266314	0.0198702
Solyc01g011000.2.1	3041.48	-0.320884	0.084763	-3.78566	0.0001533	0.00202156
Solyc01g014140.2.1	92.3866	0.987289	0.371123	2.66027	0.00780775	0.0456021
Solyc01g014840.2.1	95.856	1.2005	0.386324	3.10751	0.0018867	0.0151629
Solyc01g016470.2.1	514.053	-0.857348	0.177499	-4.83017	1.36e-06	3.6e-05
Solyc01g022750.2.1	757.404	-0.479996	0.141349	-3.39582	0.00068424	0.00673373
Solyc01g028810.2.1	23728.1	-0.532008	0.0680563	-7.81717	5.4e-15	1.25e-12
Solyc01g028830.2.1	578.135	0.517542	0.123958	4.17513	2.98e-05	0.00051045
Solyc01g028900.2.1	1402.07	0.245126	0.0934304	2.62362	0.00870003	0.0494211
Solyc01g034150.2.1	288.409	0.511921	0.185712	2.75653	0.00584174	0.0366587
Solyc01g044350.2.1	190.447	0.701174	0.184245	3.80566	0.00014143	0.00189769
Solyc01g044360.2.1	2735.1	-0.27239	0.0770102	-3.53707	0.0004046	0.00442265
Solyc01g049680.2.1	783.232	0.304711	0.104025	2.92919	0.00339843	0.0241433
Solyc01g056690.2.1	928.909	0.301853	0.0965025	3.12793	0.00176045	0.0143865
Solyc01g056780.2.1	6093	-0.406631	0.103488	-3.92926	8.52e-05	0.00123313
Solyc01g056940.2.1	5151.62	-0.574866	0.0857246	-6.70596	2e-11	1.85e-09
Solyc01g057000.2.1	40.2767	2.03984	0.759228	2.68673	0.00721543	0.0430008
Solyc01g057210.2.1	1216.99	0.350441	0.0961905	3.64319	0.00026928	0.00321176
Solyc01g057260.2.1	67.877	1.09573	0.359129	3.05109	0.00228011	0.0176476
Solyc01g057570.2.1	231.788	0.476833	0.17147	2.78085	0.00542165	0.0346119
Solyc01g057780.2.1	1553.86	-0.352325	0.100518	-3.50508	0.00045647	0.00485735
Solyc01g057830.2.1	14159.9	-0.237804	0.083619	-2.84389	0.00445658	0.0298289
Solyc01g058260.2.1	1667.42	0.544515	0.133645	4.07434	4.61e-05	0.000734
Solyc01g058270.2.1	230.512	0.443437	0.169301	2.61922	0.00881322	0.0499073
Solyc01g058320.2.1	417.709	0.784223	0.190011	4.12726	3.67e-05	0.00060274
Solyc01g058350.1.1	38.0872	1.35329	0.485666	2.78647	0.00532854	0.0342041
Solyc01g059880.2.1	1949.51	0.386501	0.0916419	4.21751	2.47e-05	0.00043602
Solyc01g059930.2.1	1998.96	0.295489	0.0870547	3.39429	0.00068807	0.00676479
Solyc01g060070.2.1	94.0839	1.04632	0.310966	3.36475	0.00076613	0.00738984
Solyc01g060130.2.1	381.574	-1.12625	0.139547	-8.07078	6.99e-16	2.07e-13
Solyc01g060140.2.1	1732.29	0.528349	0.0692624	7.62823	2.38e-14	4.78e-12
Solyc01g065510.2.1	211.391	-0.968507	0.33442	-2.89608	0.00377857	0.0263639
Solyc01g065530.2.1	1149.83	0.775506	0.195167	3.97355	7.08e-05	0.00105626
Solyc01g065690.2.1	146.011	0.690323	0.209676	3.29232	0.00099363	0.00913687
Solyc01g065750.2.1	56.9202	-1.24298	0.379064	-3.27907	0.00104149	0.00948931
Solyc01g066290.2.1	42.104	2.28692	0.616839	3.70748	0.00020933	0.00260993
Solyc01g066430.2.1	763.572	0.883783	0.314088	2.8138	0.00489591	0.0321743
Solyc01g066700.2.1	20.4113	1.70433	0.60846	2.80105	0.00509369	0.0331023
Solyc01g066710.2.1	12.3558	2.65301	0.978822	2.71041	0.00672003	0.0407689
Solyc01g066740.2.1	1060.13	-0.437717	0.151934	-2.88096	0.00396461	0.0272933
Solyc01g066840.2.1	4747.16	-0.592683	0.109354	-5.41985	5.96e-08	2.31e-06
Solyc01g067010.2.1	404.743	1.08349	0.212075	5.10902	3.24e-07	1.02e-05
Solyc01g067020.2.1	123.259	2.08887	0.377969	5.52655	3.27e-08	1.37e-06
Solyc01g067280.2.1	200.52	0.860225	0.231491	3.71602	0.00020239	0.00253928
Solyc01g067290.2.1	5740.2	-0.460036	0.0877485	-5.24267	1.58e-07	5.51e-06
Solyc01g067510.2.1	981.305	-0.370531	0.107855	-3.43546	0.00059154	0.00599036
Solyc01g067550.2.1	891.467	0.411734	0.101779	4.04535	5.22e-05	0.0008141
Solyc01g067570.2.1	140.641	0.829982	0.254228	3.26472	0.00109573	0.00987943
Solyc01g067590.2.1	711.801	0.324774	0.123671	2.62612	0.00863646	0.0491863
Solyc01g067660.2.1	2661.13	0.652938	0.0958804	6.80992	9.77e-12	9.81e-10
Solyc01g067730.2.1	3574.05	-0.483531	0.126428	-3.82456	0.00013101	0.0017831
Solyc01g067900.2.1	1160.4	-0.523992	0.15619	-3.35482	0.00079415	0.00760117
Solyc01g067930.2.1	538.303	-0.343946	0.116879	-2.94274	0.00325323	0.0233487
Solyc01g068060.2.1	903.932	0.35338	0.117498	3.00753	0.00263376	0.0197027
Solyc01g068130.2.1	758.615	-0.627953	0.181094	-3.46756	0.00052521	0.00545397
Solyc01g068270.2.1	614.283	0.411225	0.11916	3.45102	0.00055847	0.00572447
Solyc01g068400.2.1	428.091	-0.608667	0.162141	-3.75393	0.00017409	0.00224799
Solyc01g068530.2.1	3033.07	-0.909771	0.114429	-7.95055	1.86e-15	5.06e-13
Solyc01g073660.2.1	754.166	0.465343	0.132594	3.50955	0.00044887	0.0048031
Solyc01g073690.2.1	1579.2	-0.374953	0.0937024	-4.00153	6.29e-05	0.00095308
Solyc01g073750.2.1	3606.21	0.437507	0.0886118	4.93734	7.92e-07	2.2e-05
Solyc01g073820.2.1	18.3655	2.24817	0.783799	2.8683	0.00412678	0.0281615
Solyc01g073870.2.1	483.412	0.316834	0.113489	2.79176	0.00524225	0.0338357
Solyc01g073960.2.1	1116.96	0.301148	0.0913416	3.29695	0.00097742	0.00903647
Solyc01g074000.2.1	1267.56	-0.732405	0.266958	-2.74352	0.00607836	0.0378689
Solyc01g079090.2.1	4131.05	-0.351664	0.0707566	-4.97005	6.69e-07	1.91e-05
Solyc01g079150.2.1	645.943	0.604385	0.192811	3.13459	0.00172094	0.0141333
Solyc01g079200.2.1	44.9786	2.68815	0.786451	3.41808	0.00063065	0.00631255
Solyc01g079260.2.1	217.292	0.876411	0.235017	3.72914	0.00019213	0.0024352
Solyc01g079300.2.1	13.1103	4.74492	1.66749	2.84555	0.00443352	0.029727
Solyc01g079450.2.1	4330.35	-0.256284	0.0801518	-3.19748	0.00138633	0.0119062
Solyc01g079530.2.1	195.688	1.12582	0.317162	3.54967	0.00038572	0.00426647
Solyc01g079580.2.1	454.817	-0.676853	0.168488	-4.01723	5.89e-05	0.00090345
Solyc01g079600.2.1	792.332	1.0705	0.35578	3.00889	0.00262203	0.0196519
Solyc01g079610.2.1	921.121	-1.06211	0.122436	-8.67477	4.14e-18	2.01e-15
Solyc01g079710.2.1	541.335	-0.343241	0.112026	-3.06395	0.00218437	0.0170927
Solyc01g079820.2.1	1410.94	-0.320236	0.0890425	-3.59643	0.00032261	0.00369581
Solyc01g079870.2.1	1025.01	0.422559	0.113682	3.71703	0.00020158	0.00253235
Solyc01g079880.2.1	9927.4	0.915248	0.157937	5.79503	6.83e-09	3.36e-07
Solyc01g080020.2.1	854.841	-0.986918	0.165164	-5.97539	2.3e-09	1.3e-07
Solyc01g080130.2.1	1401.74	-0.30731	0.0777569	-3.95219	7.74e-05	0.00114146
Solyc01g080200.2.1	1440.17	0.289582	0.0916984	3.15798	0.00158867	0.0132494
Solyc01g080220.2.1	915.838	0.879473	0.171353	5.13253	2.86e-07	9.23e-06
Solyc01g080280.2.1	78988.9	-0.252263	0.0892172	-2.82751	0.00469111	0.0310274
Solyc01g080460.2.1	10943	0.966285	0.193425	4.99565	5.86e-07	1.71e-05
Solyc01g080810.2.1	3598.77	-0.230362	0.0836572	-2.75365	0.00589355	0.0369489
Solyc01g080870.2.1	383.559	1.12846	0.415312	2.71715	0.00658472	0.0401438
Solyc01g080910.2.1	426.424	0.436731	0.159094	2.74511	0.00604901	0.0377215
Solyc01g081010.2.1	3012.99	-0.357035	0.102356	-3.48817	0.00048633	0.00512311
Solyc01g081060.2.1	1735.21	0.690603	0.189893	3.63681	0.00027604	0.00327348
Solyc01g081160.2.1	43.2426	1.69103	0.606745	2.78705	0.00531902	0.034165
Solyc01g081210.2.1	162.548	0.773965	0.238516	3.24491	0.00117487	0.0104229
Solyc01g081270.2.1	42.7544	2.41086	0.591304	4.07718	4.56e-05	0.00072742
Solyc01g081310.2.1	163.622	2.21302	0.267326	8.27834	1.25e-16	4.52e-14
Solyc01g081440.2.1	391.976	-0.508184	0.156481	-3.24757	0.00116396	0.0103446
Solyc01g081480.2.1	1728.88	0.436646	0.116969	3.73301	0.00018921	0.00240269
Solyc01g081490.2.1	3556.29	-0.393453	0.099408	-3.95796	7.56e-05	0.00111839
Solyc01g081520.2.1	892.219	-0.322941	0.094646	-3.41209	0.00064466	0.00643339
Solyc01g081570.2.1	3479.93	-0.403201	0.0982302	-4.10465	4.05e-05	0.00065456
Solyc01g086650.2.1	511.44	-2.33482	0.207899	-11.2305	2.89e-29	5.75e-26
Solyc01g086670.2.1	123.145	2.134	0.498159	4.28378	1.84e-05	0.00034102
Solyc01g086680.2.1	26.2548	3.42919	0.873601	3.92535	8.66e-05	0.00125061
Solyc01g086750.2.1	2817.53	-0.233204	0.0733035	-3.18134	0.00146595	0.0124079
Solyc01g086810.2.1	510.54	1.04869	0.149366	7.02091	2.2e-12	2.64e-10
Solyc01g086870.2.1	798.156	0.437085	0.130446	3.35071	0.00080606	0.00768186
Solyc01g086890.2.1	2168.55	0.310101	0.0848459	3.65488	0.0002573	0.00310039
Solyc01g086920.2.1	4874.89	-0.278099	0.101127	-2.75	0.00595956	0.0372805
Solyc01g086950.2.1	345.243	0.449814	0.1592	2.82547	0.00472119	0.0312012
Solyc01g087020.2.1	51.0934	-1.67578	0.53814	-3.11402	0.00184554	0.0149105
Solyc01g087040.2.1	1782.49	-0.819289	0.130965	-6.25579	3.96e-10	2.62e-08
Solyc01g087120.2.1	4445.64	-0.367293	0.0697981	-5.26222	1.42e-07	5.05e-06
Solyc01g087150.2.1	83.8447	1.52213	0.54502	2.79279	0.00522561	0.0337502
Solyc01g087200.2.1	332.372	0.512246	0.165672	3.09192	0.00198864	0.0158288
Solyc01g087240.2.1	712.091	0.701224	0.124369	5.63826	1.72e-08	7.68e-07
Solyc01g087250.2.1	906.004	0.279432	0.0979105	2.85395	0.00431788	0.0291457
Solyc01g087260.2.1	11257.8	0.641434	0.122374	5.24157	1.59e-07	5.53e-06
Solyc01g087390.2.1	71.9261	0.899051	0.310184	2.89845	0.00375018	0.0262025
Solyc01g087400.2.1	338.848	0.544565	0.165216	3.29608	0.00098043	0.00904479
Solyc01g087520.2.1	3201.58	-0.428778	0.103157	-4.15655	3.23e-05	0.00054576
Solyc01g087540.2.1	1378.96	-0.344603	0.121598	-2.83395	0.00459762	0.0305469
Solyc01g087560.2.1	965.548	-0.469419	0.11032	-4.25508	2.09e-05	0.00038046
Solyc01g087570.2.1	226.965	-0.812266	0.225681	-3.59917	0.00031923	0.003674
Solyc01g087620.2.1	1982.76	0.357007	0.105458	3.3853	0.000711	0.00693201
Solyc01g087730.2.1	12485.2	-0.255222	0.0743742	-3.43159	0.00060005	0.00605185
Solyc01g087750.2.1	5943.66	-0.285073	0.0873662	-3.26297	0.00110253	0.00992884
Solyc01g087970.2.1	741.72	-0.533631	0.129621	-4.11686	3.84e-05	0.00062851
Solyc01g087980.2.1	233.119	1.60002	0.288382	5.54828	2.88e-08	1.23e-06
Solyc01g088050.2.1	770.069	-0.737817	0.112866	-6.53709	6.27e-11	5.03e-09
Solyc01g088060.2.1	124.061	0.644057	0.239228	2.69223	0.00709769	0.0424645
Solyc01g088080.2.1	1777.58	-0.30643	0.09179	-3.33839	0.00084267	0.00797349
Solyc01g088310.2.1	210.13	-0.48996	0.181456	-2.70015	0.00693082	0.0418182
Solyc01g088370.2.1	3852.68	-0.419348	0.070556	-5.94348	2.79e-09	1.53e-07
Solyc01g088450.2.1	27.4278	-2.1962	0.666887	-3.29322	0.00099048	0.00912057
Solyc01g088600.2.1	950.668	-0.529491	0.110668	-4.78449	1.71e-06	4.35e-05
Solyc01g088610.2.1	5778.27	-0.643708	0.0995536	-6.46595	1.01e-10	7.65e-09
Solyc01g088640.2.1	262.252	0.676434	0.188996	3.57909	0.0003448	0.00388936
Solyc01g088650.2.1	291.041	-0.688263	0.163507	-4.20938	2.56e-05	0.00044895
Solyc01g088680.2.1	24.1752	1.79367	0.646072	2.77627	0.00549874	0.0349715
Solyc01g088760.2.1	392.216	0.754238	0.224384	3.36137	0.00077556	0.00746266
Solyc01g088800.2.1	997.652	0.286737	0.102361	2.80124	0.00509072	0.0330938
Solyc01g089870.2.1	1944.1	-0.340069	0.117519	-2.89375	0.00380677	0.0265005
Solyc01g089880.2.1	159.533	0.762592	0.279535	2.72808	0.0063705	0.0391981
Solyc01g089890.2.1	23.9737	2.05154	0.548733	3.73869	0.00018498	0.00236261
Solyc01g089970.2.1	6569.51	-0.349751	0.0786683	-4.4459	8.75e-06	0.00017863
Solyc01g090200.2.1	3124.64	-0.360184	0.0791288	-4.55187	5.32e-06	0.00011653
Solyc01g090450.2.1	202.077	0.582352	0.200267	2.90787	0.003639	0.0255423
Solyc01g090500.2.1	128.172	-0.722116	0.262331	-2.75269	0.00591079	0.0370336
Solyc01g090550.2.1	271.298	0.595077	0.218942	2.71796	0.0065685	0.0400572
Solyc01g090560.2.1	66.1739	1.80441	0.432369	4.17333	3e-05	0.00051318
Solyc01g090690.2.1	1369.34	-0.216323	0.0762045	-2.83872	0.00452945	0.0302455
Solyc01g090790.2.1	1655.09	0.506593	0.154162	3.28611	0.0010158	0.00931063
Solyc01g091030.2.1	197.08	0.931969	0.281319	3.31286	0.00092348	0.00865177
Solyc01g091050.2.1	967.938	0.766324	0.225135	3.40384	0.00066447	0.00658558
Solyc01g091220.2.1	1309.02	-0.538044	0.107843	-4.98914	6.06e-07	1.76e-05
Solyc01g091260.2.1	1452.94	-1.70931	0.243185	-7.02887	2.08e-12	2.51e-10
Solyc01g091320.2.1	4066.01	0.356058	0.12448	2.86038	0.00423139	0.0287178
Solyc01g091450.2.1	582.906	-0.424751	0.115509	-3.67722	0.00023579	0.00288031
Solyc01g091530.2.1	3540.43	-0.699424	0.092148	-7.59023	3.19e-14	6.17e-12
Solyc01g091580.2.1	2018.47	-0.397081	0.10036	-3.95655	7.6e-05	0.00112331
Solyc01g091640.2.1	1448.17	-0.262937	0.0771028	-3.41022	0.0006491	0.00646149
Solyc01g091660.2.1	101.097	-1.04699	0.396029	-2.64373	0.00819983	0.0474603
Solyc01g091710.2.1	359.407	-0.414699	0.149022	-2.7828	0.00538914	0.0344708
Solyc01g091840.2.1	104.572	0.985421	0.310765	3.17095	0.00151943	0.012779
Solyc01g091950.2.1	1064.33	0.478108	0.117733	4.06095	4.89e-05	0.00077063
Solyc01g094080.2.1	1035.5	-0.407749	0.10672	-3.82072	0.00013306	0.00180243
Solyc01g094140.2.1	51.8991	1.75665	0.614735	2.85757	0.00426899	0.0289236
Solyc01g094170.2.1	189.713	-0.702067	0.248493	-2.8253	0.00472367	0.0312073
Solyc01g094280.2.1	584.556	-0.442918	0.117573	-3.76718	0.0001651	0.00214312
Solyc01g094410.2.1	1782.97	0.374241	0.121605	3.07752	0.00208731	0.0164561
Solyc01g094420.2.1	1008.22	0.270529	0.10237	2.64266	0.00822584	0.0475485
Solyc01g094500.2.1	261.13	-0.592305	0.15685	-3.77625	0.0001592	0.00207875
Solyc01g094540.2.1	194.043	-1.15789	0.266489	-4.34498	1.39e-05	0.00026728
Solyc01g094660.2.1	476.872	0.457657	0.165075	2.77241	0.00556428	0.0352848
Solyc01g094680.2.1	1074.34	0.420218	0.109474	3.83851	0.00012378	0.00170108
Solyc01g094700.2.1	3384.23	0.334011	0.110593	3.02018	0.00252623	0.0191795
Solyc01g094770.2.1	669.25	0.451923	0.129144	3.49937	0.00046636	0.00494147
Solyc01g094790.2.1	898.672	-0.332558	0.106488	-3.12298	0.00179032	0.0145408
Solyc01g094840.2.1	183.613	0.839433	0.269038	3.12013	0.00180773	0.0146406
Solyc01g094890.2.1	2279.72	0.385936	0.0938767	4.11109	3.94e-05	0.00063916
Solyc01g094910.2.1	700.377	0.950084	0.150429	6.31585	2.69e-10	1.84e-08
Solyc01g094940.2.1	720.24	-0.467032	0.1221	-3.825	0.00013077	0.00178164
Solyc01g094950.2.1	4469.96	0.437015	0.0948575	4.60707	4.08e-06	9.22e-05
Solyc01g095030.2.1	995.409	0.727889	0.106361	6.84361	7.72e-12	8.09e-10
Solyc01g095120.2.1	457.823	-0.393439	0.142318	-2.7645	0.00570104	0.0359686
Solyc01g095140.2.1	543.508	0.919048	0.331861	2.76938	0.0056163	0.0355015
Solyc01g095150.2.1	2443.06	0.733282	0.158015	4.64059	3.47e-06	8.07e-05
Solyc01g095170.2.1	37.1339	1.36131	0.382033	3.56334	0.00036617	0.00409347
Solyc01g095410.2.1	2581.45	0.479285	0.091063	5.26322	1.42e-07	5.03e-06
Solyc01g095420.2.1	293.694	-0.468686	0.178404	-2.62711	0.00861139	0.0490716
Solyc01g095430.2.1	27051.7	-0.266438	0.0980124	-2.71841	0.0065597	0.040028
Solyc01g095510.2.1	282.618	0.659376	0.209705	3.14431	0.00166478	0.0137687
Solyc01g095590.2.1	875.799	0.451811	0.108974	4.14603	3.38e-05	0.00056615
Solyc01g095620.2.1	3568.85	0.786958	0.137098	5.74011	9.46e-09	4.5e-07
Solyc01g095630.2.1	1960.92	1.06703	0.260377	4.09803	4.17e-05	0.0006703
Solyc01g095680.2.1	695.382	-0.868319	0.149446	-5.81025	6.24e-09	3.13e-07
Solyc01g095690.2.1	325.88	-0.572884	0.211621	-2.70712	0.00678688	0.0410992
Solyc01g095700.2.1	1409.73	0.385682	0.13695	2.81624	0.00485896	0.0320054
Solyc01g095720.2.1	175.003	1.44755	0.284147	5.09437	3.5e-07	1.09e-05
Solyc01g096010.2.1	879.473	-0.467693	0.131917	-3.54536	0.00039208	0.00432249
Solyc01g096090.2.1	994.913	-0.256862	0.0902682	-2.84555	0.00443355	0.029727
Solyc01g096290.2.1	2426.91	-0.319389	0.0973603	-3.28048	0.00103629	0.00945925
Solyc01g096320.2.1	226.855	3.30859	0.566292	5.84256	5.14e-09	2.64e-07
Solyc01g096370.2.1	751.422	0.419453	0.10836	3.87092	0.00010842	0.00152474
Solyc01g096480.2.1	993.81	-0.589939	0.137754	-4.28256	1.85e-05	0.00034231
Solyc01g096500.2.1	1139.64	0.318662	0.116825	2.72768	0.00637806	0.0392203
Solyc01g096580.2.1	2201.06	-0.421345	0.0904871	-4.65641	3.22e-06	7.6e-05
Solyc01g096590.2.1	2440.62	-0.360835	0.102496	-3.5205	0.00043074	0.00465828
Solyc01g096640.2.1	340.515	0.686075	0.190158	3.60793	0.00030865	0.00356669
Solyc01g096760.2.1	202.212	-0.625143	0.205101	-3.04797	0.00230389	0.017797
Solyc01g096810.2.1	1283.97	0.551066	0.130659	4.2176	2.47e-05	0.00043602
Solyc01g096870.2.1	3719.33	-0.34295	0.0990032	-3.46403	0.00053215	0.00549524
Solyc01g096960.2.1	126.689	-0.655681	0.224018	-2.92691	0.00342347	0.0242865
Solyc01g097120.2.1	1071.83	0.485125	0.119102	4.07321	4.64e-05	0.00073679
Solyc01g097160.2.1	1449.27	-0.209271	0.0751558	-2.7845	0.00536104	0.0343684
Solyc01g097270.2.1	1622.5	0.779527	0.261549	2.98043	0.00287845	0.021097
Solyc01g097280.2.1	40.8733	-4.93167	1.58574	-3.11001	0.00187081	0.0150747
Solyc01g097310.2.1	2574.83	-0.281356	0.0888705	-3.16591	0.00154597	0.0129578
Solyc01g097350.2.1	456.806	-0.411011	0.119422	-3.44166	0.00057816	0.00588608
Solyc01g097460.2.1	15297.7	-0.299959	0.101118	-2.96641	0.003013	0.0219106
Solyc01g097510.2.1	269.797	0.689172	0.234612	2.9375	0.00330873	0.0236836
Solyc01g097520.2.1	1111.19	0.498989	0.170167	2.93235	0.00336407	0.023959
Solyc01g097640.2.1	466.374	-0.636897	0.128079	-4.9727	6.6e-07	1.89e-05
Solyc01g097760.2.1	4032.37	-0.563329	0.0996789	-5.65143	1.59e-08	7.15e-07
Solyc01g097770.2.1	10141	0.413206	0.111034	3.72145	0.00019809	0.00250109
Solyc01g097870.2.1	2323.08	-0.604572	0.109635	-5.51443	3.5e-08	1.45e-06
Solyc01g097920.2.1	295.309	-0.789607	0.198082	-3.98626	6.71e-05	0.0010119
Solyc01g098000.2.1	989.41	-0.629176	0.115552	-5.44496	5.18e-08	2.03e-06
Solyc01g098120.2.1	388.709	0.928093	0.186703	4.97096	6.66e-07	1.9e-05
Solyc01g098150.2.1	802.394	-0.388003	0.137919	-2.81326	0.00490418	0.0322058
Solyc01g098350.2.1	713.669	0.306532	0.108309	2.83016	0.00465245	0.0308391
Solyc01g098380.2.1	951.479	-0.335832	0.118775	-2.82747	0.00469177	0.0310274
Solyc01g098390.2.1	354.102	0.814602	0.163562	4.98039	6.35e-07	1.82e-05
Solyc01g098430.2.1	1355.56	0.367924	0.104575	3.51829	0.00043434	0.00468701
Solyc01g098460.2.1	389.592	0.485338	0.146352	3.31623	0.00091241	0.00856011
Solyc01g098500.2.1	2579.85	0.265073	0.0975717	2.7167	0.00659371	0.0401863
Solyc01g098530.2.1	29.9571	2.14974	0.521911	4.11899	3.81e-05	0.00062324
Solyc01g098550.2.1	1705.81	-0.403472	0.097154	-4.15291	3.28e-05	0.00055171
Solyc01g098560.2.1	511.063	0.488497	0.145358	3.36064	0.00077762	0.00747164
Solyc01g098590.2.1	608.176	0.852947	0.196155	4.34832	1.37e-05	0.00026349
Solyc01g098640.2.1	9687.53	-0.259218	0.096797	-2.67795	0.00740733	0.0437774
Solyc01g098760.2.1	2198.47	-0.398865	0.110961	-3.59464	0.00032484	0.00371064
Solyc01g098880.2.1	1673.21	-0.329133	0.0855388	-3.84776	0.0001192	0.00164379
Solyc01g098910.2.1	220.603	1.08537	0.309395	3.50803	0.00045144	0.00481934
Solyc01g099130.2.1	604.611	0.559893	0.12791	4.37725	1.2e-05	0.00023332
Solyc01g099160.2.1	123.98	1.47377	0.399147	3.69231	0.00022223	0.00274158
Solyc01g099260.2.1	1719.17	0.296768	0.1086	2.73266	0.00628252	0.0389094
Solyc01g099340.2.1	180.473	0.730214	0.229443	3.18256	0.00145981	0.0123717
Solyc01g099370.2.1	1694.88	0.649949	0.235404	2.76099	0.00576261	0.0362651
Solyc01g099400.2.1	616.099	0.316736	0.116671	2.71478	0.00663203	0.040358
Solyc01g099590.2.1	109.549	0.91088	0.263367	3.4586	0.000543	0.00559272
Solyc01g099600.2.1	501.188	0.450611	0.154196	2.92233	0.00347418	0.0245587
Solyc01g099630.2.1	3193.18	-0.800738	0.17195	-4.6568	3.21e-06	7.6e-05
Solyc01g099670.2.1	3299.34	-0.58624	0.112619	-5.2055	1.93e-07	6.54e-06
Solyc01g099680.2.1	2934.94	0.277398	0.085347	3.25023	0.0011531	0.0102711
Solyc01g099800.2.1	78.9073	1.15043	0.341872	3.3651	0.00076516	0.00738406
Solyc01g099810.2.1	259.022	0.974583	0.26	3.74839	0.00017797	0.00228925
Solyc01g099830.2.1	3731.94	-0.673623	0.0859275	-7.83943	4.53e-15	1.1e-12
Solyc01g099850.2.1	235.345	0.594071	0.19083	3.11309	0.0018514	0.0149456
Solyc01g099880.2.1	76.7119	1.31662	0.34191	3.85078	0.00011774	0.00163044
Solyc01g099900.2.1	7772.93	-0.49255	0.0711472	-6.92297	4.42e-12	4.89e-10
Solyc01g099910.2.1	304.779	-0.63798	0.169749	-3.75836	0.00017103	0.00221281
Solyc01g099980.2.1	99.4594	2.31692	0.351488	6.59174	4.35e-11	3.64e-09
Solyc01g100040.2.1	1897.37	0.365376	0.135416	2.69817	0.00697214	0.041953
Solyc01g100080.2.1	152.188	-0.6964	0.221139	-3.14915	0.00163748	0.0135768
Solyc01g100110.2.1	1390.4	-0.308193	0.10356	-2.97597	0.00292063	0.0213432
Solyc01g100230.2.1	874.906	-1.06218	0.178008	-5.96702	2.42e-09	1.35e-07
Solyc01g100240.2.1	303.015	0.923584	0.214009	4.31564	1.59e-05	0.00030073
Solyc01g100350.2.1	2407.82	0.260414	0.0606437	4.29416	1.75e-05	0.00032764
Solyc01g100360.2.1	1630.52	-0.290044	0.081223	-3.57096	0.00035568	0.00399413
Solyc01g100380.2.1	9468.81	-0.635482	0.0998451	-6.36467	1.96e-10	1.38e-08
Solyc01g100430.2.1	321.22	-0.407721	0.15378	-2.65133	0.00801756	0.046595
Solyc01g100520.2.1	7346.61	-0.196254	0.0734033	-2.67364	0.00750321	0.0442127
Solyc01g100570.2.1	2617.69	-0.30654	0.100287	-3.05662	0.00223847	0.0174406
Solyc01g100700.2.1	462.374	-0.522742	0.151519	-3.45	0.00056058	0.00572932
Solyc01g100850.2.1	602.89	0.42969	0.13414	3.2033	0.00135864	0.0117468
Solyc01g100940.2.1	67.1588	-0.931358	0.319707	-2.91316	0.00357791	0.0251689
Solyc01g101010.2.1	418.281	0.456613	0.129905	3.51497	0.0004398	0.00473572
Solyc01g101060.2.1	8283.74	0.224292	0.0843323	2.65962	0.00782292	0.0456505
Solyc01g101130.2.1	271.082	0.687048	0.200505	3.42659	0.00061122	0.00614583
Solyc01g101240.2.1	7758.97	0.383077	0.0927002	4.13243	3.59e-05	0.00059365
Solyc01g102300.2.1	970.335	1.17333	0.19384	6.05308	1.42e-09	8.42e-08
Solyc01g102330.2.1	744.513	-0.70705	0.12083	-5.85158	4.87e-09	2.51e-07
Solyc01g102580.2.1	3156.17	-0.288774	0.0763533	-3.78207	0.00015553	0.00204282
Solyc01g102590.2.1	712.838	-0.433625	0.113519	-3.81986	0.00013353	0.00180751
Solyc01g102600.2.1	441.58	-0.370105	0.13845	-2.67319	0.00751329	0.044259
Solyc01g102610.2.1	9240.82	0.574805	0.151149	3.8029	0.00014301	0.0019125
Solyc01g102710.2.1	1775.79	0.297861	0.111065	2.68186	0.00732139	0.0434372
Solyc01g102720.2.1	351.73	0.596435	0.195106	3.05698	0.0022358	0.0174377
Solyc01g102800.2.1	1043.95	-0.326049	0.102197	-3.1904	0.00142078	0.0121288
Solyc01g102840.2.1	541.345	1.28706	0.408828	3.14817	0.00164298	0.013611
Solyc01g102960.2.1	406.665	-3.58053	0.644908	-5.55199	2.82e-08	1.21e-06
Solyc01g103050.2.1	3501.8	0.393642	0.0619493	6.35426	2.09e-10	1.47e-08
Solyc01g103110.2.1	2032.51	0.514286	0.132623	3.87782	0.0001054	0.00148746
Solyc01g103160.2.1	513.083	-0.469306	0.166805	-2.8135	0.00490047	0.0321936
Solyc01g103350.2.1	702.944	0.338143	0.103663	3.26194	0.00110652	0.00995868
Solyc01g103410.2.1	3742.76	0.422595	0.0838518	5.03978	4.66e-07	1.41e-05
Solyc01g103440.2.1	714.057	-0.398684	0.117572	-3.39098	0.00069644	0.00682337
Solyc01g103450.2.1	25288.3	-0.394502	0.0739871	-5.33204	9.71e-08	3.57e-06
Solyc01g103490.2.1	981.132	0.440822	0.0872893	5.05012	4.42e-07	1.34e-05
Solyc01g103510.2.1	1061.6	-0.750306	0.127116	-5.90252	3.58e-09	1.93e-07
Solyc01g103630.2.1	10.1663	-3.47686	1.15822	-3.00189	0.0026831	0.0199695
Solyc01g103660.2.1	129.475	0.670874	0.233478	2.87339	0.00406093	0.0277883
Solyc01g103750.2.1	3457	-0.326496	0.0877035	-3.72272	0.00019709	0.00249164
Solyc01g103800.2.1	2211.76	-0.525414	0.0891769	-5.89182	3.82e-09	2.03e-07
Solyc01g103920.2.1	43.9901	2.25573	0.57716	3.90832	9.29e-05	0.0013305
Solyc01g103990.2.1	4121.68	1.08531	0.102874	10.5499	5.09e-26	8.43e-23
Solyc01g104030.2.1	1499.34	0.554141	0.10019	5.53088	3.19e-08	1.34e-06
Solyc01g104280.2.1	188.923	-0.553881	0.202287	-2.7381	0.00617957	0.0383974
Solyc01g104320.2.1	620.164	0.508476	0.152053	3.34407	0.0008256	0.00783058
Solyc01g104370.2.1	2374.5	-0.417256	0.116211	-3.5905	0.00033004	0.00375932
Solyc01g104410.2.1	141.073	0.569707	0.20516	2.77689	0.0054881	0.0349276
Solyc01g104560.2.1	1412.06	-0.267569	0.0837758	-3.19387	0.0014038	0.0120176
Solyc01g104590.2.1	10853.3	-0.48026	0.134732	-3.56455	0.00036448	0.00407921
Solyc01g104680.2.1	3389.79	-0.397503	0.132786	-2.99356	0.00275745	0.0204055
Solyc01g104700.2.1	3252.57	-0.227412	0.0724025	-3.14094	0.00168409	0.0138937
Solyc01g104740.2.1	280.012	-2.65829	0.325292	-8.17202	3.03e-16	9.89e-14
Solyc01g104840.2.1	1572.49	-0.329683	0.109877	-3.00047	0.0026956	0.0200522
Solyc01g104910.2.1	1753.05	0.537682	0.111742	4.81182	1.5e-06	3.89e-05
Solyc01g104950.2.1	5106.63	-0.390884	0.115804	-3.37541	0.00073706	0.00715103
Solyc01g105010.2.1	525.471	-0.614714	0.192848	-3.18756	0.00143477	0.0122063
Solyc01g105050.2.1	50132	-0.301575	0.10018	-3.01031	0.00260977	0.0195998
Solyc01g105060.2.1	895.655	-0.469552	0.112942	-4.15747	3.22e-05	0.00054404
Solyc01g105100.2.1	885.162	-0.389121	0.11211	-3.47088	0.00051875	0.00540167
Solyc01g105120.2.1	7093.76	0.365257	0.096401	3.78893	0.0001513	0.00200311
Solyc01g105170.2.1	1581.94	-0.460505	0.0958155	-4.80616	1.54e-06	3.98e-05
Solyc01g105180.2.1	78.0661	0.969222	0.314469	3.08209	0.00205552	0.01627
Solyc01g105290.2.1	1224.58	0.419377	0.131692	3.18452	0.00144994	0.0123091
Solyc01g105370.2.1	136.962	0.837858	0.231081	3.62582	0.00028804	0.00338358
Solyc01g105420.2.1	414.22	0.397151	0.130668	3.03939	0.00237061	0.0182416
Solyc01g105540.2.1	3101.38	-0.259296	0.0889553	-2.9149	0.00355797	0.0250531
Solyc01g105660.2.1	204.27	0.806028	0.249102	3.23573	0.00121332	0.010702
Solyc01g105670.2.1	719.466	0.464181	0.113244	4.09896	4.15e-05	0.00066814
Solyc01g105680.2.1	1314.86	-0.314106	0.104092	-3.01759	0.00254795	0.0192856
Solyc01g106000.2.1	1415.15	0.523665	0.149064	3.51302	0.00044304	0.00475578
Solyc01g106010.2.1	1354.85	0.398469	0.103676	3.84341	0.00012133	0.00166859
Solyc01g106090.2.1	1363.12	-0.594103	0.113682	-5.22599	1.73e-07	5.9e-06
Solyc01g106210.2.1	2913.6	-0.718943	0.0888436	-8.09223	5.86e-16	1.77e-13
Solyc01g106260.2.1	956.603	-0.374011	0.113061	-3.30805	0.00093946	0.00877672
Solyc01g106280.2.1	4888.36	0.283066	0.104964	2.6968	0.00700099	0.0420757
Solyc01g106380.2.1	283.193	-0.570318	0.167954	-3.39567	0.0006846	0.00673402
Solyc01g106390.2.1	312.924	1.45764	0.293423	4.96771	6.77e-07	1.92e-05
Solyc01g106690.2.1	1094.25	-1.00766	0.175356	-5.74637	9.12e-09	4.37e-07
Solyc01g106860.2.1	1268.7	0.331216	0.111353	2.97448	0.00293482	0.0214351
Solyc01g107090.2.1	26.031	2.17933	0.779936	2.79425	0.00520209	0.033631
Solyc01g107170.2.1	284.64	1.21657	0.286459	4.24693	2.17e-05	0.0003919
Solyc01g107190.2.1	174.117	-2.21152	0.293475	-7.53563	4.86e-14	8.95e-12
Solyc01g107310.2.1	314.993	0.691243	0.220255	3.13838	0.00169883	0.0139748
Solyc01g107330.2.1	3009.66	-0.792463	0.10336	-7.66705	1.76e-14	3.69e-12
Solyc01g107360.2.1	179.939	0.596044	0.193616	3.07849	0.00208052	0.0164171
Solyc01g107450.2.1	277.486	-1.17933	0.249897	-4.71927	2.37e-06	5.84e-05
Solyc01g107460.2.1	3569.9	0.714952	0.173025	4.13208	3.59e-05	0.00059365
Solyc01g107500.2.1	760.241	0.376717	0.12429	3.03096	0.00243778	0.018665
Solyc01g107590.2.1	2659.19	0.403881	0.0869799	4.64338	3.43e-06	8e-05
Solyc01g107640.2.1	2259.4	-0.379045	0.0722743	-5.24454	1.57e-07	5.47e-06
Solyc01g107740.2.1	92.4127	0.883644	0.329892	2.67859	0.00739327	0.0437203
Solyc01g107750.2.1	1378.64	0.28547	0.099241	2.87653	0.00402072	0.0275511
Solyc01g107780.2.1	104.314	3.07597	0.531797	5.78411	7.29e-09	3.55e-07
Solyc01g107820.2.1	3533.1	1.34017	0.161214	8.31303	9.33e-17	3.44e-14
Solyc01g107870.2.1	19605.7	-0.337623	0.0525075	-6.43	1.28e-10	9.37e-09
Solyc01g107910.2.1	814.511	1.25872	0.14382	8.75204	2.1e-18	1.04e-15
Solyc01g108080.2.1	460.195	0.564013	0.15496	3.63973	0.00027292	0.00324427
Solyc01g108160.2.1	732.505	0.31213	0.108125	2.88674	0.00389258	0.0269608
Solyc01g108200.2.1	150.082	-0.72334	0.219125	-3.30104	0.00096326	0.0089403
Solyc01g108240.2.1	752.726	1.13267	0.421383	2.68798	0.00718858	0.0429152
Solyc01g108280.2.1	937.388	0.403012	0.11064	3.64257	0.00026993	0.00321639
Solyc01g108300.2.1	501.313	-1.19436	0.15048	-7.93697	2.07e-15	5.5e-13
Solyc01g108540.2.1	125.638	1.00844	0.273239	3.69068	0.00022366	0.00275408
Solyc01g108620.2.1	438.502	0.504678	0.164883	3.06082	0.00220729	0.0172585
Solyc01g108630.2.1	6290.5	-0.82408	0.132234	-6.232	4.61e-10	3.03e-08
Solyc01g108640.1.1	35.85	-2.01175	0.590136	-3.40897	0.00065209	0.00648147
Solyc01g108650.2.1	491.994	-0.573607	0.173462	-3.30682	0.00094363	0.00880126
Solyc01g108660.2.1	1310.46	-0.386635	0.0755292	-5.11901	3.07e-07	9.76e-06
Solyc01g109090.2.1	324.848	0.970194	0.267902	3.62145	0.00029295	0.00343111
Solyc01g109110.2.1	213.321	1.81962	0.287255	6.3345	2.38e-10	1.64e-08
Solyc01g109120.2.1	391.156	0.877235	0.204946	4.28033	1.87e-05	0.00034512
Solyc01g109220.2.1	283.94	-0.701897	0.245353	-2.86076	0.00422623	0.0286994
Solyc01g109250.2.1	221.892	1.30679	0.29498	4.4301	9.42e-06	0.00019028
Solyc01g109330.2.1	105.579	0.784312	0.267056	2.93688	0.00331532	0.0237188
Solyc01g109340.2.1	160.313	0.573265	0.216555	2.64721	0.00811599	0.0470708
Solyc01g109500.2.1	154.033	-2.11367	0.555927	-3.80207	0.00014349	0.00191763
Solyc01g109560.2.1	784.831	0.274923	0.103342	2.66032	0.00780655	0.0456021
Solyc01g109620.2.1	1844.63	-0.228989	0.0871337	-2.62802	0.00858828	0.0490101
Solyc01g109690.1.1	115.288	-1.02775	0.376847	-2.72724	0.00638669	0.0392491
Solyc01g109790.2.1	913.982	0.715504	0.123631	5.78741	7.15e-09	3.49e-07
Solyc01g109830.2.1	735.924	0.463695	0.133979	3.46095	0.00053827	0.00554975
Solyc01g109850.2.1	4462.5	-0.294713	0.0613507	-4.80374	1.56e-06	4.02e-05
Solyc01g109880.2.1	711.431	0.418767	0.13394	3.12652	0.00176887	0.0144198
Solyc01g109910.2.1	364.135	0.620763	0.150841	4.11536	3.87e-05	0.00063054
Solyc01g110000.2.1	1035.81	-0.556921	0.168768	-3.29992	0.00096714	0.0089679
Solyc01g110040.2.1	817.313	-0.597125	0.15313	-3.89945	9.64e-05	0.0013751
Solyc01g110060.2.1	647.042	-0.914042	0.163014	-5.60714	2.06e-08	9.06e-07
Solyc01g110120.2.1	6934.96	-0.175478	0.0665922	-2.6351	0.00841113	0.0483179
Solyc01g110400.2.1	183.143	-0.876035	0.228772	-3.82929	0.00012851	0.00176001
Solyc01g110480.2.1	1803.27	0.323238	0.110469	2.92604	0.00343306	0.0243458
Solyc01g110530.2.1	1226.73	-0.418757	0.0986339	-4.24557	2.18e-05	0.00039372
Solyc01g110540.2.1	1384.94	-0.431673	0.106259	-4.06246	4.86e-05	0.00076626
Solyc01g110550.2.1	1092.92	-0.45029	0.109809	-4.10066	4.12e-05	0.00066488
Solyc01g110580.2.1	161.249	-0.842716	0.221853	-3.79853	0.00014556	0.00193871
Solyc01g111040.2.1	1320.78	0.633364	0.146339	4.32805	1.5e-05	0.00028673
Solyc01g111190.2.1	136.159	0.831693	0.211541	3.93159	8.44e-05	0.00122481
Solyc01g111200.2.1	1886.76	-0.720168	0.118948	-6.05449	1.41e-09	8.39e-08
Solyc01g111260.2.1	894.491	0.591808	0.143766	4.11645	3.85e-05	0.00062871
Solyc01g111370.2.1	624.469	-0.357391	0.12144	-2.94294	0.00325113	0.0233469
Solyc01g111400.2.1	994.133	0.359653	0.118733	3.02909	0.00245288	0.0187586
Solyc01g111440.2.1	1397.93	0.604195	0.175556	3.4416	0.00057828	0.00588608
Solyc01g111500.2.1	233.463	1.01932	0.186918	5.4533	4.94e-08	1.95e-06
Solyc01g111620.2.1	677.401	-0.574013	0.101967	-5.6294	1.81e-08	8.03e-07
Solyc01g111650.2.1	2468.91	-0.218005	0.08252	-2.64184	0.00824564	0.0476146
Solyc01g111660.2.1	6156.03	-0.546447	0.107722	-5.07277	3.92e-07	1.21e-05
Solyc01g111830.2.1	3775.1	-0.527111	0.0779406	-6.76298	1.35e-11	1.3e-09
Solyc01g111860.2.1	337.332	0.576897	0.162159	3.55761	0.00037425	0.00416922
Solyc01g111880.2.1	92.9306	-1.47805	0.417902	-3.53684	0.00040495	0.00442265
Solyc01g111980.2.1	1192.57	0.892302	0.276166	3.23104	0.00123342	0.0108553
Solyc01g112000.2.1	1437.65	0.608581	0.170143	3.57687	0.00034773	0.00391815
Solyc01g112220.2.1	86.1025	0.889234	0.330915	2.6872	0.0072054	0.042954
Solyc01g112280.2.1	683.754	0.44738	0.120675	3.7073	0.00020948	0.00261014
Solyc01g112290.2.1	3673.88	-0.338183	0.0753415	-4.48867	7.17e-06	0.00015056
Solyc02g005180.2.1	775.431	0.440227	0.153563	2.86675	0.00414704	0.0282609
Solyc02g014310.2.1	4015.78	-0.424104	0.0968089	-4.38084	1.18e-05	0.00022997
Solyc02g014830.2.1	362.385	-0.410663	0.140543	-2.92197	0.0034782	0.0245609
Solyc02g020910.2.1	2780.75	0.52093	0.0985042	5.28841	1.23e-07	4.46e-06
Solyc02g021440.2.1	1942.22	0.241515	0.0864446	2.79387	0.00520811	0.033659
Solyc02g021590.2.1	709.708	0.344868	0.116386	2.96314	0.00304521	0.0221075
Solyc02g022850.1.1	121.258	0.772453	0.278754	2.7711	0.00558679	0.035376
Solyc02g023950.2.1	512.054	-0.464954	0.129627	-3.58687	0.00033467	0.00380117
Solyc02g023970.2.1	2181.3	-0.273321	0.0896058	-3.05026	0.00228641	0.0176826
Solyc02g030300.2.1	946.797	0.948354	0.176667	5.36803	7.96e-08	3.01e-06
Solyc02g031900.1.1	148.137	0.543496	0.207099	2.62433	0.00868193	0.0493323
Solyc02g031970.1.1	592.383	-0.422121	0.118802	-3.55316	0.00038064	0.00422435
Solyc02g032120.2.1	415.775	0.627972	0.149014	4.21417	2.51e-05	0.00044107
Solyc02g032640.1.1	16.243	6.82486	1.59041	4.29127	1.78e-05	0.00033069
Solyc02g032650.2.1	165.352	2.84981	0.307459	9.26891	1.88e-20	1.1e-17
Solyc02g032660.2.1	231.404	1.48118	0.304597	4.86277	1.16e-06	3.1e-05
Solyc02g032950.2.1	133.714	1.96451	0.579297	3.39119	0.0006959	0.0068215
Solyc02g032960.2.1	1644.16	-0.490063	0.0801176	-6.11679	9.55e-10	5.88e-08
Solyc02g036350.2.1	5076.61	0.370868	0.103917	3.5689	0.00035849	0.00401889
Solyc02g036360.1.1	1134.63	-0.434026	0.0865503	-5.01473	5.31e-07	1.56e-05
Solyc02g036370.2.1	542.256	0.916545	0.330297	2.77491	0.00552166	0.0350928
Solyc02g036480.1.1	89.2661	1.57731	0.438729	3.59518	0.00032417	0.00370655
Solyc02g037490.1.1	43.0622	-1.39775	0.425644	-3.28384	0.00102403	0.00936881
Solyc02g037530.2.1	1243.38	0.594914	0.151902	3.91643	8.99e-05	0.00129215
Solyc02g037550.2.1	515.342	2.35396	0.204621	11.504	1.26e-30	3.13e-27
Solyc02g049070.2.1	1850.19	-0.48949	0.0900609	-5.4351	5.48e-08	2.14e-06
Solyc02g061760.2.1	885.77	0.303806	0.104566	2.90539	0.00366795	0.0257274
Solyc02g061790.2.1	355.639	-0.510832	0.172215	-2.96625	0.00301456	0.0219106
Solyc02g061820.2.1	1279.43	-0.409473	0.108868	-3.76118	0.00016912	0.00218948
Solyc02g062140.2.1	521.016	0.56278	0.170702	3.29686	0.00097771	0.00903647
Solyc02g062330.1.1	22.3469	1.786	0.670325	2.66438	0.00771303	0.0452215
Solyc02g062350.2.1	1201.1	-0.509509	0.114707	-4.44184	8.92e-06	0.00018166
Solyc02g062550.2.1	75.4893	1.06612	0.346941	3.0729	0.00211987	0.0166629
Solyc02g062610.2.1	4252.89	0.388279	0.129266	3.00372	0.002667	0.0198916
Solyc02g062800.2.1	170.006	0.996087	0.232359	4.28685	1.81e-05	0.00033672
Solyc02g062970.2.1	2205	0.216203	0.0820965	2.63353	0.00845034	0.0484452
Solyc02g063000.2.1	1434.54	0.918233	0.141363	6.49555	8.27e-11	6.38e-09
Solyc02g063020.1.1	61.9745	1.14967	0.367737	3.12635	0.0017699	0.0144223
Solyc02g063090.2.1	792.713	-0.453278	0.135655	-3.3414	0.00083357	0.00789864
Solyc02g063130.2.1	1893.92	-0.408579	0.097727	-4.18082	2.9e-05	0.00049999
Solyc02g063150.2.1	143185	-0.35076	0.101488	-3.45618	0.0005479	0.00563733
Solyc02g063230.1.1	33.3986	-1.40322	0.478971	-2.92965	0.00339346	0.0241207
Solyc02g063280.2.1	226.152	-0.483711	0.168599	-2.86901	0.00411761	0.0281182
Solyc02g063380.1.1	54.8972	-1.08928	0.411732	-2.6456	0.00815459	0.0472259
Solyc02g063430.2.1	231.174	-1.01446	0.283439	-3.57913	0.00034474	0.00388936
Solyc02g064550.2.1	2306.25	0.434798	0.128833	3.37489	0.00073844	0.00715928
Solyc02g064670.1.1	1472.48	-0.687561	0.13702	-5.01797	5.22e-07	1.55e-05
Solyc02g064770.2.1	3487.96	0.44375	0.112547	3.94281	8.05e-05	0.00118007
Solyc02g064940.1.1	5022.9	0.381423	0.112291	3.39673	0.00068195	0.00671456
Solyc02g064980.1.1	87.7289	2.38454	0.630867	3.77978	0.00015697	0.00205628
Solyc02g065070.2.1	899.357	0.583416	0.103522	5.63567	1.74e-08	7.78e-07
Solyc02g065170.2.1	1069.62	-0.837848	0.108059	-7.75366	8.93e-15	2e-12
Solyc02g065190.2.1	10.7517	4.66355	1.73935	2.6812	0.00733592	0.0434836
Solyc02g065220.2.1	1820.23	0.569175	0.150686	3.77723	0.00015858	0.00207336
Solyc02g065280.2.1	896.085	1.45869	0.479291	3.04343	0.00233894	0.0180468
Solyc02g065470.1.1	372.037	-0.639875	0.192496	-3.32409	0.00088706	0.00835834
Solyc02g065530.2.1	140.76	0.820977	0.253589	3.23744	0.00120609	0.0106479
Solyc02g065540.1.1	202.46	-0.840977	0.225399	-3.73105	0.00019068	0.00241835
Solyc02g065700.2.1	490.43	0.484026	0.146789	3.29743	0.00097575	0.00903094
Solyc02g066920.2.1	1017.4	-0.734859	0.116491	-6.30827	2.82e-10	1.92e-08
Solyc02g066930.2.1	364.45	-0.724337	0.16106	-4.49732	6.88e-06	0.00014567
Solyc02g067030.2.1	1307.85	0.421401	0.0844061	4.99254	5.96e-07	1.74e-05
Solyc02g067050.2.1	1007.66	-1.13649	0.217068	-5.23567	1.64e-07	5.68e-06
Solyc02g067310.2.1	644.358	-0.344327	0.114356	-3.01102	0.00260375	0.0195721
Solyc02g067320.1.1	586.823	-0.320331	0.11893	-2.69344	0.00707179	0.0423732
Solyc02g067340.2.1	530.807	-0.466318	0.13451	-3.4668	0.00052669	0.00546145
Solyc02g067460.2.1	8805.65	-0.42782	0.084061	-5.08939	3.59e-07	1.12e-05
Solyc02g067580.2.1	373.483	-0.653373	0.19155	-3.41097	0.00064732	0.00644698
Solyc02g067700.1.1	26.9308	-2.34122	0.687355	-3.40612	0.00065892	0.00654285
Solyc02g067730.1.1	17.9309	-2.65677	0.89101	-2.98175	0.00286607	0.0210344
Solyc02g067790.2.1	70.1578	1.35977	0.397079	3.42443	0.00061608	0.00618538
Solyc02g067860.2.1	310.741	0.520281	0.159453	3.26292	0.00110271	0.00992884
Solyc02g067910.1.1	103.665	-1.39196	0.394819	-3.52557	0.00042257	0.00458488
Solyc02g068030.1.1	216.545	2.10015	0.315373	6.65928	2.75e-11	2.43e-09
Solyc02g068080.2.1	900.778	-0.825069	0.127481	-6.47208	9.67e-11	7.4e-09
Solyc02g068090.2.1	8426.69	-0.539994	0.0929906	-5.80697	6.36e-09	3.17e-07
Solyc02g068110.2.1	487.122	-0.613857	0.169548	-3.62055	0.00029398	0.0034391
Solyc02g068450.2.1	898.952	-0.356524	0.130673	-2.72836	0.00636493	0.039188
Solyc02g068490.2.1	893.71	0.44226	0.121803	3.63095	0.00028237	0.00333867
Solyc02g068680.1.1	93.0466	1.63829	0.472531	3.46704	0.00052622	0.00545946
Solyc02g068750.1.1	578.56	0.395946	0.121438	3.26048	0.00111224	0.00999661
Solyc02g068830.1.1	63.3397	2.39958	0.481908	4.97934	6.38e-07	1.83e-05
Solyc02g068900.2.1	272.518	0.641957	0.243407	2.63738	0.0083549	0.0480775
Solyc02g068920.2.1	1520.32	0.473166	0.109302	4.32898	1.5e-05	0.0002858
Solyc02g069060.2.1	124.469	-1.12626	0.310521	-3.62701	0.00028672	0.00337597
Solyc02g069120.2.1	276.142	-0.538677	0.154124	-3.49508	0.00047392	0.00500858
Solyc02g069250.2.1	109.551	0.62196	0.225649	2.75632	0.00584554	0.036671
Solyc02g069260.2.1	2315.59	-0.317473	0.0991316	-3.20254	0.00136221	0.011765
Solyc02g069370.2.1	960.138	0.254366	0.0962993	2.64141	0.00825613	0.0476475
Solyc02g069410.2.1	1163.09	-0.321841	0.11524	-2.79279	0.00522551	0.0337502
Solyc02g069780.2.1	1464.06	0.373283	0.0924955	4.03569	5.44e-05	0.00084373
Solyc02g069850.2.1	2847.59	-0.659847	0.104622	-6.30694	2.85e-10	1.93e-08
Solyc02g069920.2.1	834.462	-0.364467	0.116607	-3.12559	0.00177447	0.0144536
Solyc02g070040.1.1	351.441	1.0439	0.389139	2.6826	0.00730528	0.0433742
Solyc02g070280.2.1	465.972	0.690739	0.184444	3.74498	0.00018041	0.00231606
Solyc02g070320.2.1	1926.71	-0.324415	0.100094	-3.24111	0.00119063	0.010544
Solyc02g070330.2.1	1722.75	-0.360554	0.126556	-2.84898	0.00438602	0.0295055
Solyc02g070340.2.1	2172.72	-0.363336	0.0982866	-3.69669	0.00021843	0.00270464
Solyc02g070360.2.1	4250.51	-0.355833	0.0901751	-3.94602	7.95e-05	0.00116694
Solyc02g070390.2.1	807.941	-0.813426	0.165739	-4.90788	9.21e-07	2.53e-05
Solyc02g070540.2.1	687.458	-0.587358	0.139591	-4.2077	2.58e-05	0.00045191
Solyc02g070570.2.1	1990.36	-0.369766	0.102456	-3.60903	0.00030734	0.00355778
Solyc02g070580.1.1	261.941	-0.78854	0.163969	-4.80908	1.52e-06	3.93e-05
Solyc02g070640.2.1	1561.16	-0.600991	0.118901	-5.05456	4.31e-07	1.31e-05
Solyc02g070650.2.1	1373.72	-0.504523	0.135744	-3.71673	0.00020182	0.0025337
Solyc02g070670.2.1	1331.08	0.273189	0.0910563	3.00022	0.00269785	0.0200615
Solyc02g070790.2.1	1571.09	-0.32334	0.091574	-3.53091	0.00041413	0.00450803
Solyc02g070940.1.1	113727	-0.571624	0.128176	-4.45967	8.21e-06	0.00016892
Solyc02g070950.1.1	33433.8	-0.924541	0.123707	-7.47366	7.8e-14	1.39e-11
Solyc02g070970.1.1	38105.9	-0.784093	0.228222	-3.43566	0.00059111	0.00599036
Solyc02g070980.1.1	29216.9	-1.3936	0.229345	-6.07644	1.23e-09	7.41e-08
Solyc02g070990.1.1	16237.7	-0.851605	0.246628	-3.453	0.0005544	0.00569244
Solyc02g071000.1.1	29455.8	-0.873485	0.195903	-4.45876	8.24e-06	0.00016946
Solyc02g071010.1.1	95094.4	-0.437687	0.129079	-3.39085	0.00069677	0.00682337
Solyc02g071090.2.1	336.943	1.34341	0.180844	7.42856	1.1e-13	1.88e-11
Solyc02g071100.2.1	265.243	0.68859	0.156835	4.39053	1.13e-05	0.00022212
Solyc02g071210.2.1	1128.59	0.315434	0.097693	3.22882	0.001243	0.0109203
Solyc02g071250.2.1	713.44	0.489605	0.115144	4.25211	2.12e-05	0.00038449
Solyc02g071270.1.1	486.845	0.390021	0.139356	2.79874	0.00513028	0.0332641
Solyc02g071360.2.1	46.3009	1.12768	0.419589	2.68759	0.00719696	0.0429294
Solyc02g071380.2.1	1738.46	1.23349	0.181384	6.80042	1.04e-11	1.02e-09
Solyc02g071450.2.1	167.175	0.527961	0.185607	2.84451	0.004448	0.0298054
Solyc02g071510.2.1	598.995	0.512806	0.121203	4.23096	2.33e-05	0.0004149
Solyc02g071610.2.1	1021.49	-0.447994	0.15732	-2.84766	0.00440421	0.0296079
Solyc02g071750.2.1	87.6489	1.21847	0.365352	3.33505	0.00085283	0.00805815
Solyc02g071800.2.1	467.341	0.685391	0.143334	4.78178	1.74e-06	4.4e-05
Solyc02g071860.2.1	2647.34	0.291657	0.0861372	3.38596	0.00070929	0.00692553
Solyc02g071970.1.1	13.6257	6.13288	1.59377	3.84803	0.00011907	0.00164315
Solyc02g071980.2.1	406.125	0.763385	0.167604	4.55468	5.25e-06	0.00011517
Solyc02g072130.2.1	3765.75	-0.280945	0.0961937	-2.92062	0.00349337	0.0246593
Solyc02g072450.2.1	24.9466	1.78582	0.643109	2.77686	0.00548865	0.0349276
Solyc02g072470.2.1	50.2696	2.87493	0.58004	4.95642	7.18e-07	2.02e-05
Solyc02g072540.2.1	1553.57	0.580296	0.135191	4.29242	1.77e-05	0.0003293
Solyc02g075630.1.1	297.243	0.536794	0.182431	2.94245	0.00325621	0.0233581
Solyc02g076660.2.1	435.25	0.673729	0.14779	4.55868	5.15e-06	0.00011344
Solyc02g076680.2.1	770.705	0.57869	0.13602	4.25443	2.1e-05	0.00038097
Solyc02g076720.2.1	2516.29	-0.334698	0.103711	-3.22723	0.00124996	0.0109669
Solyc02g076790.2.1	292.454	-0.511012	0.156902	-3.2569	0.00112637	0.0101076
Solyc02g076800.1.1	51.1794	1.16482	0.382272	3.0471	0.00231059	0.0178418
Solyc02g076870.2.1	825.623	0.417771	0.110696	3.77402	0.00016064	0.00209335
Solyc02g077040.2.1	1075.9	1.18568	0.2703	4.38655	1.15e-05	0.00022555
Solyc02g077080.2.1	1753.29	0.313652	0.1053	2.97866	0.00289515	0.0212038
Solyc02g077110.2.1	254.822	-0.680658	0.22371	-3.04259	0.00234553	0.0180731
Solyc02g077120.2.1	37.2523	1.99269	0.623138	3.19783	0.00138464	0.0119025
Solyc02g077140.2.1	480.727	1.01745	0.133239	7.63629	2.24e-14	4.59e-12
Solyc02g077240.2.1	32.3375	-2.63881	0.863443	-3.05616	0.00224195	0.0174499
Solyc02g077280.2.1	1287.42	-0.48006	0.0992423	-4.83726	1.32e-06	3.48e-05
Solyc02g077300.1.1	62.1834	-1.69451	0.465766	-3.63811	0.00027464	0.00326081
Solyc02g077480.1.1	2253.08	-0.649208	0.171375	-3.78822	0.00015173	0.00200616
Solyc02g077670.2.1	734.912	-1.25932	0.178414	-7.05843	1.68e-12	2.08e-10
Solyc02g077730.2.1	67.1513	-1.77316	0.488723	-3.62815	0.00028546	0.00336516
Solyc02g077990.2.1	13713.8	-0.433167	0.0672172	-6.44428	1.16e-10	8.72e-09
Solyc02g078110.1.1	80.7447	1.00429	0.33167	3.02797	0.00246201	0.0188138
Solyc02g078120.1.1	2386.26	-0.358139	0.0751995	-4.76253	1.91e-06	4.79e-05
Solyc02g078150.2.1	28.6801	-2.3104	0.861734	-2.68111	0.00733794	0.0434836
Solyc02g078200.2.1	497.988	-0.331567	0.115058	-2.88173	0.00395494	0.0272694
Solyc02g078400.2.1	3571.27	0.891736	0.127219	7.00948	2.39e-12	2.82e-10
Solyc02g078450.2.1	570.213	-0.950893	0.212777	-4.46896	7.86e-06	0.00016292
Solyc02g078520.2.1	1423.45	0.304703	0.0997666	3.05416	0.00225694	0.017516
Solyc02g078540.2.1	1950.9	-0.446252	0.0922274	-4.8386	1.31e-06	3.47e-05
Solyc02g078700.2.1	19.9261	2.82489	0.786705	3.59079	0.00032968	0.00375735
Solyc02g078800.2.1	1217.54	0.321365	0.121599	2.64282	0.00822175	0.0475457
Solyc02g078940.2.1	877.713	0.309082	0.10295	3.00226	0.00267984	0.0199648
Solyc02g079000.2.1	1356.13	-0.427315	0.0814938	-5.24352	1.58e-07	5.49e-06
Solyc02g079020.2.1	450.099	0.351413	0.123685	2.84119	0.00449456	0.0300629
Solyc02g079050.2.1	96.7196	-1.09403	0.281631	-3.88462	0.00010249	0.00144952
Solyc02g079090.2.1	93.4352	0.996088	0.30099	3.30937	0.00093506	0.00874104
Solyc02g079200.1.1	1026	-0.388462	0.130509	-2.97651	0.00291546	0.021318
Solyc02g079210.2.1	457.95	-0.438069	0.132574	-3.30433	0.00095205	0.0088569
Solyc02g079390.2.1	224.731	0.513288	0.176908	2.90144	0.00371456	0.0260085
Solyc02g079430.2.1	210.452	0.986887	0.249124	3.96143	7.45e-05	0.00110717
Solyc02g079490.2.1	1033.03	0.736703	0.18928	3.89213	9.94e-05	0.00140938
Solyc02g079640.2.1	373.075	0.47184	0.153078	3.08235	0.00205373	0.0162623
Solyc02g079650.2.1	206.887	0.735556	0.24114	3.05033	0.00228592	0.0176826
Solyc02g079710.2.1	24.3249	5.11816	1.22709	4.17096	3.03e-05	0.00051719
Solyc02g079770.2.1	4598.91	-0.405595	0.106748	-3.79956	0.00014496	0.00193459
Solyc02g079860.1.1	11.8946	2.70175	0.946644	2.85403	0.0043169	0.0291457
Solyc02g079890.1.1	33.6399	6.92304	1.63911	4.22365	2.4e-05	0.00042708
Solyc02g079930.2.1	179.899	-1.99048	0.336365	-5.9176	3.27e-09	1.78e-07
Solyc02g080010.2.1	364.981	1.16915	0.218102	5.36055	8.3e-08	3.1e-06
Solyc02g080080.2.1	125.369	1.24435	0.315866	3.93949	8.17e-05	0.00118927
Solyc02g080440.2.1	1993.88	0.655953	0.136921	4.79074	1.66e-06	4.24e-05
Solyc02g080480.2.1	276.749	0.513783	0.179775	2.85792	0.00426432	0.0289085
Solyc02g080640.2.1	5489.91	-0.742956	0.133458	-5.56695	2.59e-08	1.12e-06
Solyc02g080670.2.1	382.755	-0.749754	0.282867	-2.65055	0.00803611	0.0466347
Solyc02g080810.2.1	31498.9	-0.271824	0.0938945	-2.895	0.0037916	0.026427
Solyc02g080880.2.1	1478.01	0.434201	0.14024	3.09613	0.00196063	0.015656
Solyc02g080890.2.1	124.835	0.973148	0.322463	3.01786	0.00254567	0.0192759
Solyc02g081000.1.1	197.817	-0.55474	0.205106	-2.70465	0.00683774	0.0413236
Solyc02g081130.1.1	35.2437	1.40748	0.438381	3.21064	0.00132442	0.0115136
Solyc02g081200.1.1	926.506	-0.580318	0.101668	-5.708	1.14e-08	5.38e-07
Solyc02g081310.2.1	462.918	-0.431454	0.125597	-3.43524	0.00059203	0.0059923
Solyc02g081410.2.1	692.097	-0.383163	0.103388	-3.70606	0.00021051	0.00261972
Solyc02g081500.2.1	291.975	2.31797	0.337984	6.85823	6.97e-12	7.38e-10
Solyc02g081550.2.1	143.312	1.14389	0.362531	3.15529	0.00160341	0.0133555
Solyc02g081560.1.1	107.515	1.88157	0.657623	2.86117	0.00422085	0.0286756
Solyc02g081580.2.1	786.898	0.321991	0.109202	2.94857	0.00319247	0.022992
Solyc02g081910.1.1	743.869	-0.401426	0.1428	-2.81111	0.00493708	0.0323593
Solyc02g081920.2.1	1300.33	-0.596191	0.11544	-5.16451	2.41e-07	7.92e-06
Solyc02g081970.2.1	684.91	0.678024	0.134768	5.03103	4.88e-07	1.47e-05
Solyc02g082000.2.1	7608.93	-0.650203	0.0934311	-6.95917	3.42e-12	3.81e-10
Solyc02g082060.1.1	485.509	0.842039	0.175466	4.79888	1.6e-06	4.11e-05
Solyc02g082200.2.1	2676.25	-0.375588	0.0859659	-4.36903	1.25e-05	0.00024111
Solyc02g082350.2.1	629.122	-0.360042	0.117292	-3.06962	0.00214333	0.0168046
Solyc02g082500.1.1	317.215	-0.782773	0.195317	-4.00769	6.13e-05	0.00093494
Solyc02g082700.2.1	6141.92	0.265045	0.0804313	3.2953	0.00098317	0.00906166
Solyc02g082740.1.1	142.224	0.807055	0.214131	3.76899	0.00016391	0.00212904
Solyc02g082920.2.1	1405.94	1.96853	0.270997	7.26405	3.76e-13	5.75e-11
Solyc02g083040.1.1	24.8289	2.49561	0.65275	3.82323	0.00013172	0.00179031
Solyc02g083280.2.1	4532.55	0.739913	0.198142	3.73426	0.00018827	0.00239688
Solyc02g083410.2.1	1080.46	-0.401159	0.141364	-2.83777	0.00454304	0.0303118
Solyc02g083460.2.1	268.918	0.58224	0.181908	3.20074	0.00137076	0.0118183
Solyc02g083500.2.1	1505.72	-0.649173	0.0950493	-6.82986	8.5e-12	8.81e-10
Solyc02g083620.2.1	227.55	-0.504087	0.180044	-2.7998	0.00511344	0.0331873
Solyc02g083860.2.1	1070.41	1.30693	0.29485	4.43253	9.31e-06	0.00018834
Solyc02g083900.2.1	3963.35	0.321722	0.112864	2.85053	0.00436464	0.0293915
Solyc02g084240.2.1	857.204	0.435081	0.121456	3.58221	0.0003407	0.00385423
Solyc02g084360.2.1	4248.38	-0.317775	0.0881752	-3.60391	0.00031347	0.00361187
Solyc02g084500.2.1	335.717	0.516955	0.142528	3.62705	0.00028668	0.00337597
Solyc02g084570.2.1	790.723	0.47386	0.151233	3.13332	0.00172841	0.014183
Solyc02g084620.2.1	666.926	0.381784	0.119745	3.18831	0.00143105	0.0121955
Solyc02g084740.2.1	198.73	0.637191	0.217033	2.93592	0.00332562	0.0237617
Solyc02g084750.2.1	1620.26	-0.371553	0.0929786	-3.99612	6.44e-05	0.00097289
Solyc02g084760.2.1	676.832	0.309171	0.11094	2.78682	0.00532274	0.0341778
Solyc02g084850.2.1	112.652	5.97503	0.819259	7.29321	3.03e-13	4.7e-11
Solyc02g084930.2.1	192.305	0.656879	0.225489	2.91313	0.00357822	0.0251689
Solyc02g084950.2.1	116.485	1.23989	0.329252	3.76579	0.00016603	0.00215148
Solyc02g084980.2.1	206.224	1.49053	0.317803	4.69012	2.73e-06	6.59e-05
Solyc02g084990.2.1	2547.05	0.593643	0.0993766	5.97367	2.32e-09	1.31e-07
Solyc02g085000.2.1	332.323	0.590446	0.15852	3.72474	0.00019552	0.00247335
Solyc02g085010.1.1	135.414	1.12186	0.360732	3.10995	0.00187117	0.0150747
Solyc02g085150.2.1	31.4391	3.11427	0.777503	4.00547	6.19e-05	0.00094089
Solyc02g085180.2.1	147.459	0.886952	0.232361	3.81713	0.00013502	0.00182398
Solyc02g085420.2.1	2718.9	-0.348835	0.0941116	-3.70661	0.00021005	0.00261567
Solyc02g085520.2.1	1722.57	-0.427268	0.0924902	-4.6196	3.84e-06	8.76e-05
Solyc02g085540.1.1	550.015	-1.30057	0.239621	-5.42761	5.71e-08	2.22e-06
Solyc02g085640.2.1	721.382	0.363868	0.122408	2.97258	0.0029531	0.0215417
Solyc02g085700.1.1	1573.12	-0.409683	0.0937368	-4.37056	1.24e-05	0.00023965
Solyc02g085780.2.1	881.505	-0.288676	0.0945018	-3.05471	0.00225276	0.0174999
Solyc02g085790.2.1	1034.73	-0.336948	0.096407	-3.49506	0.00047395	0.00500858
Solyc02g086160.2.1	1920.84	-0.383136	0.099908	-3.83489	0.00012562	0.00172274
Solyc02g086210.2.1	86.6282	1.35	0.306996	4.39746	1.1e-05	0.00021583
Solyc02g086240.2.1	2351.95	-0.631227	0.088637	-7.12148	1.07e-12	1.38e-10
Solyc02g086550.2.1	445.253	0.52823	0.126388	4.17943	2.92e-05	0.00050261
Solyc02g086670.2.1	1207.41	0.439378	0.113904	3.85743	0.00011459	0.0015945
Solyc02g086730.1.1	4505.86	-1.06172	0.227872	-4.6593	3.17e-06	7.54e-05
Solyc02g086740.1.1	2086.27	-1.52127	0.185533	-8.19947	2.41e-16	8.43e-14
Solyc02g086800.2.1	356.899	0.733189	0.152116	4.81994	1.44e-06	3.75e-05
Solyc02g086840.2.1	548.388	-0.447356	0.167574	-2.6696	0.00759422	0.0446564
Solyc02g086880.2.1	1567.1	0.467798	0.134204	3.48573	0.0004908	0.00515921
Solyc02g086910.2.1	6007.99	-0.488233	0.0919677	-5.30875	1.1e-07	4.03e-06
Solyc02g087000.2.1	1380.13	0.474616	0.128865	3.68305	0.00023046	0.00282747
Solyc02g087060.2.1	745.873	0.983946	0.195861	5.02368	5.07e-07	1.51e-05
Solyc02g087110.2.1	977.76	0.536446	0.165554	3.24032	0.00119396	0.0105594
Solyc02g087150.2.1	4473.18	-0.458867	0.0833533	-5.50509	3.69e-08	1.51e-06
Solyc02g087190.1.1	617.816	-0.73175	0.156808	-4.66652	3.06e-06	7.32e-05
Solyc02g087210.2.1	454.871	1.2792	0.362972	3.52424	0.00042469	0.00460041
Solyc02g087220.2.1	305.572	0.515216	0.166449	3.09534	0.00196588	0.0156789
Solyc02g087250.2.1	1843.29	-0.246278	0.0923923	-2.66557	0.00768582	0.0451151
Solyc02g087280.2.1	317.609	0.738438	0.193649	3.81328	0.00013714	0.0018501
Solyc02g087330.2.1	750.818	-0.628618	0.123997	-5.06961	3.99e-07	1.22e-05
Solyc02g087350.1.1	975.94	0.83189	0.254485	3.26891	0.00107962	0.00976075
Solyc02g087400.1.1	3029.45	-0.684585	0.0963879	-7.10239	1.23e-12	1.55e-10
Solyc02g087410.2.1	37.5269	-1.40968	0.451171	-3.12449	0.00178116	0.0144903
Solyc02g087430.2.1	442.218	0.39404	0.135312	2.91209	0.00359015	0.025235
Solyc02g087620.2.1	2812.06	-0.275108	0.0800055	-3.43861	0.0005847	0.00593924
Solyc02g087720.1.1	428.844	-0.336932	0.126509	-2.6633	0.00773781	0.0453133
Solyc02g087780.2.1	425.737	0.484613	0.127275	3.8076	0.00014032	0.00188542
Solyc02g087890.2.1	17.6396	2.5749	0.724109	3.55596	0.0003766	0.00418653
Solyc02g088090.1.1	585.842	1.35427	0.375483	3.60675	0.00031005	0.0035808
Solyc02g088200.2.1	44.3735	1.79406	0.54242	3.30751	0.0009413	0.00878564
Solyc02g088390.2.1	581.442	-0.831371	0.163533	-5.08382	3.7e-07	1.14e-05
Solyc02g088560.2.1	1762.97	-0.62862	0.103426	-6.07796	1.22e-09	7.36e-08
Solyc02g088610.2.1	2085.64	-0.723099	0.104692	-6.90693	4.95e-12	5.44e-10
Solyc02g088700.2.1	1653.39	-0.422401	0.0973227	-4.34022	1.42e-05	0.00027288
Solyc02g088780.2.1	140.995	-0.577647	0.191369	-3.0185	0.00254031	0.0192643
Solyc02g088910.2.1	355.032	-0.63372	0.192235	-3.29659	0.00097868	0.00904118
Solyc02g088930.2.1	560.262	-0.405885	0.153352	-2.64676	0.0081268	0.0471198
Solyc02g089060.2.1	104.422	0.948427	0.303905	3.1208	0.0018036	0.0146208
Solyc02g089070.2.1	1179.48	-0.472022	0.132246	-3.56926	0.00035799	0.00401554
Solyc02g089090.2.1	3185.87	0.400777	0.11818	3.39124	0.00069578	0.0068215
Solyc02g089120.2.1	864.013	1.04071	0.156278	6.65938	2.75e-11	2.43e-09
Solyc02g089160.2.1	330.249	-0.566038	0.193015	-2.93261	0.00336124	0.0239505
Solyc02g089250.2.1	1714.68	-0.365733	0.110644	-3.30549	0.0009481	0.00882842
Solyc02g089360.2.1	590.082	0.332804	0.11937	2.788	0.0053034	0.0341151
Solyc02g089440.2.1	977.308	-0.436196	0.129834	-3.35965	0.00078041	0.0074876
Solyc02g089540.2.1	722.947	0.594117	0.161041	3.68922	0.00022494	0.00276648
Solyc02g089610.1.1	6097.59	0.667331	0.147701	4.51811	6.24e-06	0.0001348
Solyc02g089620.2.1	1574.83	0.671385	0.190723	3.52022	0.00043119	0.00466069
Solyc02g089630.2.1	116.961	3.30265	0.575898	5.73479	9.76e-09	4.63e-07
Solyc02g089720.1.1	168.337	1.01994	0.283918	3.59239	0.00032766	0.00373861
Solyc02g089770.2.1	71.5115	1.58583	0.38068	4.16578	3.1e-05	0.00052772
Solyc02g089870.1.1	282.771	0.683158	0.223597	3.05531	0.00224826	0.0174827
Solyc02g089890.2.1	182.033	-1.16136	0.203596	-5.70424	1.17e-08	5.48e-07
Solyc02g089900.1.1	609.777	0.663454	0.233956	2.83581	0.00457097	0.0304512
Solyc02g089930.2.1	530.824	1.13356	0.154595	7.33245	2.26e-13	3.66e-11
Solyc02g090000.2.1	128.572	0.746321	0.247854	3.01114	0.00260271	0.0195721
Solyc02g090100.1.1	2113.27	-0.819543	0.244416	-3.35307	0.00079921	0.00763493
Solyc02g090350.2.1	284.034	1.05278	0.238262	4.41859	9.93e-06	0.00019869
Solyc02g090380.2.1	524.539	0.611277	0.180938	3.37837	0.00072916	0.00708476
Solyc02g090530.2.1	517.645	0.613343	0.136033	4.50879	6.52e-06	0.00013921
Solyc02g090820.2.1	534.812	-0.685537	0.174491	-3.92878	8.54e-05	0.0012347
Solyc02g090970.1.1	321.593	2.87797	0.43025	6.68906	2.25e-11	2.04e-09
Solyc02g091250.1.1	77.1459	1.67408	0.43367	3.86027	0.00011326	0.00157938
Solyc02g091280.2.1	3632.85	-0.301576	0.0907811	-3.32201	0.00089372	0.00841657
Solyc02g091380.1.1	76.6669	1.79842	0.383827	4.68549	2.79e-06	6.73e-05
Solyc02g091430.2.1	418.176	0.429169	0.129685	3.30933	0.00093521	0.00874104
Solyc02g091500.1.1	856.329	0.653221	0.227985	2.86519	0.00416758	0.0283621
Solyc02g091520.2.1	170.941	0.636473	0.208711	3.04954	0.00229193	0.0177183
Solyc02g091640.2.1	789.077	-0.527384	0.133387	-3.95379	7.69e-05	0.0011347
Solyc02g091730.1.1	124.7	1.05069	0.302744	3.47055	0.00051939	0.00540547
Solyc02g091880.2.1	1198.72	-0.626067	0.132465	-4.72629	2.29e-06	5.65e-05
Solyc02g091930.2.1	605.367	0.627153	0.137549	4.55948	5.13e-06	0.00011313
Solyc02g091970.2.1	1339.08	-0.301399	0.105655	-2.85268	0.00433529	0.0292137
Solyc02g092150.2.1	118.979	0.723918	0.25966	2.78794	0.0053044	0.0341151
Solyc02g092160.2.1	552.986	0.454333	0.133537	3.40231	0.00066819	0.0066069
Solyc02g092270.2.1	1697.8	-0.342536	0.101769	-3.36582	0.00076318	0.00737207
Solyc02g092430.1.1	1610.53	-1.03337	0.150306	-6.87514	6.19e-12	6.7e-10
Solyc02g092470.2.1	704.41	-0.346646	0.108588	-3.19231	0.0014114	0.0120694
Solyc02g092550.2.1	83.1096	-1.82995	0.311448	-5.87561	4.21e-09	2.2e-07
Solyc02g092590.2.1	226.342	0.633877	0.226741	2.7956	0.00518043	0.0335335
Solyc02g092620.2.1	155.733	0.58432	0.21817	2.67828	0.00740023	0.0437485
Solyc02g092750.2.1	259.611	1.1433	0.227917	5.0163	5.27e-07	1.56e-05
Solyc02g092790.2.1	2328.96	-1.30111	0.152189	-8.5493	1.24e-17	5.13e-15
Solyc02g092800.2.1	3853.39	-0.343998	0.093773	-3.66841	0.00024406	0.00296854
Solyc02g092830.2.1	76.023	-1.42839	0.319369	-4.47254	7.73e-06	0.00016089
Solyc02g093170.2.1	1592.48	-0.402551	0.100615	-4.00091	6.31e-05	0.00095486
Solyc02g093180.2.1	45.0218	2.16362	0.669887	3.22983	0.00123863	0.0108963
Solyc02g093220.2.1	682.531	0.694976	0.139279	4.9898	6.04e-07	1.75e-05
Solyc02g093270.2.1	423.262	0.562561	0.170265	3.30403	0.00095305	0.00885837
Solyc02g093340.2.1	967.015	-0.353826	0.112029	-3.15835	0.00158667	0.0132382
Solyc02g093430.2.1	1211.91	0.715387	0.160636	4.45347	8.45e-06	0.00017298
Solyc02g093460.2.1	1208.69	-0.325861	0.0937251	-3.47677	0.00050749	0.00530111
Solyc02g093550.2.1	738.057	-0.34403	0.107828	-3.19055	0.00142001	0.0121274
Solyc02g093630.2.1	3413.59	-0.310924	0.0697446	-4.45803	8.27e-06	0.00016986
Solyc02g093720.2.1	2629.59	0.721071	0.141831	5.08402	3.7e-07	1.14e-05
Solyc02g093860.2.1	408.927	0.610333	0.136098	4.48453	7.31e-06	0.0001529
Solyc02g093900.2.1	2618.56	-0.198949	0.062279	-3.19448	0.00140085	0.0119998
Solyc02g093920.2.1	1039	0.230368	0.0877811	2.62434	0.0086817	0.0493323
Solyc02g093930.2.1	160.168	0.60472	0.208604	2.89888	0.00374493	0.026184
Solyc02g093970.2.1	1036.36	-0.424989	0.11111	-3.82495	0.0001308	0.00178164
Solyc02g094000.1.1	262.96	2.45029	0.609978	4.01701	5.89e-05	0.00090361
Solyc02g094030.2.1	602.662	0.712279	0.164863	4.32043	1.56e-05	0.0002954
Solyc02g094040.2.1	12.246	2.28913	0.804403	2.84575	0.00443067	0.029727
Solyc02g094330.2.1	501.621	-0.523962	0.163976	-3.19536	0.00139655	0.0119733
Solyc02g094470.2.1	4277.73	-0.322898	0.0705553	-4.57653	4.73e-06	0.00010547
Solyc03g005000.2.1	1780.97	0.509284	0.123053	4.13875	3.49e-05	0.00058197
Solyc03g005010.2.1	1315.42	-0.312722	0.0880741	-3.55067	0.00038425	0.00425732
Solyc03g005120.2.1	1408	0.451052	0.109779	4.10874	3.98e-05	0.00064466
Solyc03g005190.2.1	2029.93	-0.496266	0.0990275	-5.0114	5.4e-07	1.59e-05
Solyc03g005230.2.1	22173	-0.243492	0.0867311	-2.80744	0.00499373	0.0326446
Solyc03g005260.2.1	3275.49	-0.68901	0.106573	-6.46514	1.01e-10	7.66e-09
Solyc03g005470.2.1	1414.95	-0.425745	0.141769	-3.00309	0.00267253	0.0199179
Solyc03g005760.1.1	107596	-0.327933	0.1004	-3.26625	0.0010898	0.00983491
Solyc03g005780.1.1	47267.2	-0.698318	0.147705	-4.72779	2.27e-06	5.61e-05
Solyc03g005900.2.1	481.975	-0.486279	0.160202	-3.03541	0.00240205	0.018455
Solyc03g006050.2.1	255.888	-0.447949	0.161629	-2.77146	0.00558062	0.0353738
Solyc03g006220.2.1	206.277	-0.742709	0.20933	-3.54803	0.00038812	0.0042859
Solyc03g006240.2.1	497.747	0.534834	0.188368	2.8393	0.00452121	0.0302006
Solyc03g006310.2.1	97.5855	-1.30601	0.354754	-3.68146	0.0002319	0.00283623
Solyc03g006340.2.1	18.4377	-2.58834	0.824552	-3.13909	0.00169474	0.0139469
Solyc03g006410.2.1	133.707	-1.6629	0.430173	-3.86566	0.00011079	0.00155146
Solyc03g006490.2.1	478.775	-1.06435	0.351897	-3.02462	0.00248948	0.0189511
Solyc03g006540.2.1	598.188	-0.441049	0.147376	-2.99268	0.00276538	0.0204566
Solyc03g006610.2.1	126.394	0.933981	0.25544	3.65636	0.00025582	0.00308707
Solyc03g006620.2.1	173.873	1.36355	0.275535	4.94874	7.47e-07	2.09e-05
Solyc03g006880.2.1	1099.61	-1.0451	0.107845	-9.69074	3.3e-22	2.53e-19
Solyc03g007000.2.1	365.844	-0.416026	0.151537	-2.74538	0.00604407	0.0377187
Solyc03g007040.2.1	339.138	0.53312	0.142053	3.75296	0.00017476	0.00225377
Solyc03g007110.2.1	1687.6	-0.332124	0.0957441	-3.46888	0.00052264	0.00543363
Solyc03g007230.2.1	194.897	1.39075	0.325111	4.27777	1.89e-05	0.00034825
Solyc03g007260.2.1	486.952	0.464473	0.152774	3.04026	0.00236375	0.0181958
Solyc03g007370.2.1	1917.34	0.725841	0.162506	4.46656	7.95e-06	0.00016459
Solyc03g007530.2.1	1300.39	0.66306	0.131911	5.02658	4.99e-07	1.5e-05
Solyc03g007540.2.1	431.641	-0.557584	0.154676	-3.60486	0.00031232	0.00360278
Solyc03g007600.2.1	1434.74	-0.358829	0.119034	-3.0145	0.00257399	0.019415
Solyc03g007670.2.1	2227.15	-0.242516	0.0768933	-3.15393	0.00161086	0.0134007
Solyc03g007860.1.1	574.474	-0.472421	0.163207	-2.89461	0.00379624	0.0264408
Solyc03g007890.2.1	1628.73	-2.92871	0.304843	-9.60728	7.45e-22	5.11e-19
Solyc03g007980.1.1	1010.14	-0.711129	0.118439	-6.00418	1.92e-09	1.1e-07
Solyc03g013240.2.1	1669.86	0.502596	0.118052	4.2574	2.07e-05	0.00037706
Solyc03g019670.2.1	714.143	-0.394717	0.125045	-3.15661	0.00159614	0.0133005
Solyc03g019720.2.1	1064.45	-0.598314	0.113471	-5.27283	1.34e-07	4.81e-06
Solyc03g019760.2.1	2052.8	0.350843	0.0957204	3.66528	0.00024706	0.00299777
Solyc03g019770.2.1	554.425	0.513523	0.176861	2.90354	0.00368975	0.0258712
Solyc03g019780.2.1	4664.17	-0.516277	0.0864258	-5.97365	2.32e-09	1.31e-07
Solyc03g019790.2.1	886.331	0.337319	0.126196	2.67297	0.00751834	0.0442757
Solyc03g019890.2.1	1563.29	-0.747613	0.128512	-5.81748	5.97e-09	3.02e-07
Solyc03g019940.2.1	2851.59	-0.241437	0.0863083	-2.79737	0.00515199	0.0333939
Solyc03g019950.2.1	1351.85	0.366703	0.116876	3.13755	0.00170368	0.0140089
Solyc03g020030.2.1	51.1871	-1.56595	0.493694	-3.17191	0.00151439	0.012742
Solyc03g025270.2.1	1972.84	-0.341931	0.107285	-3.18712	0.00143696	0.0122197
Solyc03g025310.2.1	1592.97	-0.317223	0.108675	-2.91899	0.00351166	0.0247797
Solyc03g025340.1.1	954.657	-0.460374	0.159371	-2.88869	0.00386848	0.0268313
Solyc03g025360.2.1	867.745	0.285355	0.103945	2.74524	0.00604668	0.0377187
Solyc03g025450.2.1	489.843	0.736645	0.165358	4.45486	8.39e-06	0.00017221
Solyc03g025520.2.1	4005.89	-0.48716	0.0902526	-5.39774	6.75e-08	2.58e-06
Solyc03g025530.2.1	1990.95	-0.286552	0.0688725	-4.16063	3.17e-05	0.00053749
Solyc03g025610.1.1	599.383	-0.394198	0.132651	-2.97169	0.0029617	0.0215879
Solyc03g025670.2.1	261.227	1.31841	0.245657	5.36686	8.01e-08	3.02e-06
Solyc03g025720.2.1	2278.76	0.662819	0.180443	3.67328	0.00023946	0.00292327
Solyc03g025770.2.1	22.7521	2.74626	0.859623	3.19473	0.00139964	0.0119946
Solyc03g025910.2.1	833.018	-0.55542	0.126419	-4.39348	1.12e-05	0.00021956
Solyc03g025980.2.1	195.873	0.583375	0.193752	3.01093	0.0026045	0.0195721
Solyc03g026080.2.1	102.721	1.00575	0.327919	3.06708	0.00216162	0.016928
Solyc03g026110.2.1	1247.38	0.256407	0.0952953	2.69066	0.00713118	0.0426264
Solyc03g026210.2.1	1358.96	-0.387177	0.119783	-3.23233	0.00122786	0.010816
Solyc03g026270.1.1	97.1366	1.25884	0.375405	3.35328	0.00079859	0.00763493
Solyc03g026370.1.1	35.9758	1.75989	0.589782	2.98396	0.00284542	0.0209165
Solyc03g031460.1.1	213.818	-0.592966	0.197229	-3.00649	0.00264283	0.0197557
Solyc03g031620.2.1	726.523	-1.16931	0.180198	-6.48904	8.64e-11	6.64e-09
Solyc03g031650.2.1	138.447	0.8579	0.228837	3.74895	0.00017757	0.00228559
Solyc03g031700.2.1	2259.13	0.398232	0.111947	3.55735	0.00037462	0.00416922
Solyc03g031720.2.1	1524.6	-0.28246	0.0773056	-3.65381	0.00025838	0.00310847
Solyc03g031800.2.1	345.452	-0.664439	0.25136	-2.64338	0.00820829	0.0474954
Solyc03g031860.2.1	2708.24	0.399962	0.123941	3.22703	0.00125082	0.0109696
Solyc03g031920.2.1	1545.03	0.584336	0.13338	4.381	1.18e-05	0.00022997
Solyc03g031940.2.1	897.451	-0.375072	0.138268	-2.71264	0.00667486	0.0405599
Solyc03g031970.2.1	1725.55	0.39365	0.109988	3.57902	0.00034488	0.00388936
Solyc03g031990.2.1	1007.14	0.65401	0.210381	3.10869	0.00187918	0.0151208
Solyc03g032000.2.1	502.156	-0.695263	0.146272	-4.75323	2e-06	5e-05
Solyc03g032060.1.1	66.4038	-1.12733	0.4234	-2.66258	0.00775452	0.0453845
Solyc03g033600.2.1	455.025	-0.396645	0.137023	-2.89473	0.00379482	0.0264401
Solyc03g033610.1.1	164.058	-0.821435	0.184035	-4.46347	8.06e-06	0.00016664
Solyc03g033750.1.1	37.8406	2.80833	0.693685	4.04841	5.16e-05	0.00080543
Solyc03g033770.1.1	80.5743	1.6371	0.362951	4.51053	6.47e-06	0.00013821
Solyc03g033840.2.1	233.584	1.48967	0.272304	5.4706	4.49e-08	1.8e-06
Solyc03g034020.2.1	233.98	0.819907	0.217077	3.77704	0.00015871	0.0020736
Solyc03g034190.2.1	1327.36	-0.497883	0.111395	-4.46953	7.84e-06	0.00016283
Solyc03g034380.1.1	134.429	-1.32274	0.343151	-3.85468	0.00011588	0.00161027
Solyc03g034390.1.1	144.918	-1.06841	0.318808	-3.35125	0.00080448	0.00767289
Solyc03g043950.2.1	1306.14	0.381422	0.129667	2.94154	0.00326581	0.0234101
Solyc03g044000.1.1	3724.87	-0.377218	0.0683536	-5.51862	3.42e-08	1.42e-06
Solyc03g044150.2.1	3238.49	-0.529328	0.0709703	-7.45844	8.76e-14	1.53e-11
Solyc03g044660.2.1	382.229	-0.565498	0.159965	-3.53514	0.00040757	0.00444635
Solyc03g045070.1.1	2366.01	0.531284	0.118366	4.48849	7.17e-06	0.00015056
Solyc03g046270.2.1	64.5003	-1.23481	0.420671	-2.93533	0.00333193	0.0237983
Solyc03g046340.2.1	1771.02	-0.302106	0.0983765	-3.07092	0.002134	0.0167513
Solyc03g046570.2.1	242.168	0.661247	0.25158	2.62838	0.00857933	0.0489742
Solyc03g046580.1.1	20.7889	2.17995	0.6986	3.12045	0.00180574	0.0146304
Solyc03g051900.2.1	851.352	-0.378271	0.11753	-3.21851	0.00128861	0.0112366
Solyc03g053020.2.1	554.261	-0.475271	0.17432	-2.72643	0.00640236	0.0393014
Solyc03g058160.2.1	262.665	-1.08421	0.208587	-5.19787	2.02e-07	6.74e-06
Solyc03g058920.2.1	2116.38	-0.321513	0.0953138	-3.37321	0.00074298	0.00719441
Solyc03g058970.2.1	1498.08	0.237902	0.07858	3.02751	0.00246576	0.0188186
Solyc03g059160.1.1	109.604	0.655286	0.231353	2.83241	0.00461991	0.0306643
Solyc03g059260.2.1	2502.1	1.06531	0.124546	8.55357	1.19e-17	5.05e-15
Solyc03g063030.2.1	183.067	-0.777055	0.214595	-3.62103	0.00029343	0.00343469
Solyc03g063040.2.1	60.2136	-1.08201	0.355503	-3.0436	0.00233766	0.0180439
Solyc03g071590.2.1	3122.96	-0.581589	0.110125	-5.28116	1.28e-07	4.63e-06
Solyc03g077910.2.1	222.001	-0.576802	0.190888	-3.02168	0.00251375	0.0191101
Solyc03g078290.2.1	1720.36	-0.50922	0.0932929	-5.45829	4.81e-08	1.91e-06
Solyc03g078350.2.1	92.2812	-0.997117	0.354966	-2.80905	0.00496877	0.0325349
Solyc03g078360.1.1	34.1144	1.39412	0.483955	2.88067	0.00396827	0.0272951
Solyc03g078370.1.1	50.5482	2.29937	0.568142	4.04718	5.18e-05	0.00080842
Solyc03g078380.1.1	854.753	0.490992	0.108087	4.54255	5.56e-06	0.00012113
Solyc03g078490.2.1	163.051	2.58199	0.315291	8.18923	2.63e-16	9.02e-14
Solyc03g078630.2.1	359.985	0.592587	0.173086	3.42366	0.00061785	0.00619683
Solyc03g078730.1.1	33.5512	1.26695	0.482146	2.62774	0.00859551	0.0490189
Solyc03g078790.1.1	39.5904	1.87093	0.454812	4.11362	3.89e-05	0.0006327
Solyc03g079940.2.1	2636.49	-0.233096	0.0823772	-2.82962	0.00466036	0.0308607
Solyc03g080050.2.1	668.983	-0.375666	0.109233	-3.43912	0.0005836	0.00593109
Solyc03g080060.1.1	1529.45	0.48028	0.171385	2.80234	0.00507332	0.0330131
Solyc03g080090.2.1	2247.05	0.509683	0.15224	3.34789	0.00081428	0.00774541
Solyc03g080140.2.1	1163.37	0.343055	0.103752	3.3065	0.00094469	0.00880489
Solyc03g080160.2.1	4513.02	-1.00876	0.116541	-8.6558	4.89e-18	2.27e-15
Solyc03g080180.2.1	2412.13	0.433424	0.103363	4.19322	2.75e-05	0.00047796
Solyc03g082370.1.1	213.575	1.99963	0.552569	3.61879	0.00029598	0.00345846
Solyc03g082520.1.1	65.7186	1.89136	0.369447	5.11943	3.06e-07	9.76e-06
Solyc03g082530.1.1	70.9124	1.51365	0.460359	3.28797	0.00100911	0.00925358
Solyc03g082570.2.1	1194.36	-0.56264	0.113246	-4.96829	6.75e-07	1.92e-05
Solyc03g082690.2.1	433.47	0.785549	0.208052	3.77574	0.00015954	0.00208171
Solyc03g082920.2.1	4962.16	-1.64656	0.121356	-13.568	6.2e-42	6.17e-38
Solyc03g082940.2.1	1292.82	-0.285352	0.0861399	-3.31266	0.00092412	0.00865366
Solyc03g082960.2.1	2940.14	0.403579	0.104531	3.86085	0.00011299	0.00157784
Solyc03g082970.2.1	823.565	-0.387683	0.136052	-2.84952	0.00437848	0.0294648
Solyc03g083000.2.1	193.109	1.10614	0.247948	4.46117	8.15e-06	0.00016791
Solyc03g083070.1.1	808.752	-0.407577	0.118214	-3.44778	0.00056522	0.00576787
Solyc03g083280.2.1	1080.73	-0.537918	0.102568	-5.24452	1.57e-07	5.47e-06
Solyc03g083290.2.1	581.714	-0.308243	0.114866	-2.6835	0.0072857	0.0433029
Solyc03g083480.2.1	128.783	2.20679	0.611503	3.6088	0.00030761	0.00355881
Solyc03g083530.2.1	3488.36	-0.260898	0.0883002	-2.95467	0.00312999	0.0225993
Solyc03g083970.2.1	2160.79	-0.773304	0.136399	-5.6694	1.43e-08	6.55e-07
Solyc03g093240.2.1	1461.11	-0.300272	0.111314	-2.69753	0.00698562	0.0420087
Solyc03g093400.2.1	628.784	0.429774	0.138531	3.10236	0.00191984	0.0153713
Solyc03g093540.1.1	1484.54	0.584248	0.196225	2.97744	0.00290666	0.0212724
Solyc03g094160.2.1	165.019	0.706048	0.267528	2.63916	0.00831122	0.047896
Solyc03g095180.2.1	495.472	-0.392682	0.12069	-3.25364	0.00113938	0.0101762
Solyc03g095190.2.1	626.439	-0.367912	0.120442	-3.05468	0.002253	0.0174999
Solyc03g095220.2.1	2071.02	-0.535724	0.0833155	-6.43006	1.28e-10	9.37e-09
Solyc03g095610.2.1	549.938	0.44434	0.134435	3.30523	0.00094899	0.00883251
Solyc03g095620.2.1	2594.76	0.331878	0.109667	3.02624	0.00247618	0.0188715
Solyc03g095650.2.1	264.6	2.57025	0.304616	8.43766	3.24e-17	1.24e-14
Solyc03g095690.2.1	154.501	0.701868	0.211313	3.32146	0.00089546	0.00842498
Solyc03g095700.1.1	38.0191	-2.17833	0.7134	-3.05344	0.00226233	0.0175441
Solyc03g095730.2.1	545.043	-0.946369	0.18461	-5.12631	2.95e-07	9.47e-06
Solyc03g095760.2.1	659.659	-0.318933	0.104476	-3.0527	0.00226792	0.0175798
Solyc03g096290.2.1	8944.13	0.373438	0.136917	2.72748	0.00638208	0.039233
Solyc03g096360.2.1	4304.29	-1.24184	0.247254	-5.02251	5.1e-07	1.52e-05
Solyc03g096670.2.1	228.234	1.33072	0.361311	3.68304	0.00023047	0.00282747
Solyc03g096730.2.1	2921.3	-0.273263	0.0864901	-3.15947	0.00158058	0.0131985
Solyc03g096760.1.1	195.638	-1.13292	0.287139	-3.94554	7.96e-05	0.00116841
Solyc03g096770.1.1	78.6316	-1.58941	0.550405	-2.8877	0.00388068	0.0268877
Solyc03g096780.1.1	935.685	-1.40946	0.273596	-5.15161	2.58e-07	8.44e-06
Solyc03g096800.2.1	3753.86	-0.360351	0.0896115	-4.02126	5.79e-05	0.0008902
Solyc03g096900.2.1	1965.44	0.351591	0.107958	3.25676	0.00112693	0.0101076
Solyc03g096950.2.1	801.549	0.339673	0.103873	3.27008	0.00107515	0.00974167
Solyc03g097020.2.1	279.05	-0.624761	0.165589	-3.77296	0.00016132	0.00210088
Solyc03g097030.2.1	592.183	0.568979	0.140662	4.04502	5.23e-05	0.00081463
Solyc03g097190.2.1	3219.58	-0.274918	0.0878979	-3.1277	0.00176181	0.014391
Solyc03g097210.2.1	1814.73	-0.252314	0.0838438	-3.00934	0.00261817	0.0196304
Solyc03g097250.2.1	1564.12	-0.42026	0.103498	-4.06055	4.9e-05	0.00077073
Solyc03g097260.2.1	1150.91	0.362964	0.11074	3.27762	0.00104686	0.0095339
Solyc03g097270.2.1	1359.73	0.354454	0.110693	3.20213	0.00136415	0.0117716
Solyc03g097580.2.1	296.466	0.708	0.231595	3.05706	0.0022352	0.0174377
Solyc03g097670.2.1	1771.47	0.279027	0.0976525	2.85734	0.00427205	0.0289246
Solyc03g097740.1.1	551	0.4994	0.126611	3.94436	8e-05	0.00117331
Solyc03g097870.2.1	10753.2	0.426716	0.116465	3.66391	0.00024839	0.00300839
Solyc03g097900.2.1	5994.21	-0.315624	0.0852622	-3.70181	0.00021407	0.00265572
Solyc03g097950.2.1	4308.17	-0.68654	0.0874663	-7.8492	4.19e-15	1.04e-12
Solyc03g098000.2.1	9856.33	0.67052	0.191637	3.49891	0.00046717	0.00494738
Solyc03g098010.2.1	145.25	1.76177	0.508224	3.46653	0.00052723	0.00546422
Solyc03g098280.2.1	3774.44	0.305744	0.0850728	3.59391	0.00032575	0.00371894
Solyc03g098630.2.1	587.651	0.510601	0.157558	3.24072	0.0011923	0.0105515
Solyc03g098640.2.1	190.39	-0.743403	0.232047	-3.20368	0.00135684	0.0117441
Solyc03g098730.1.1	687.385	0.99168	0.214001	4.63399	3.59e-06	8.25e-05
Solyc03g110860.2.1	533.772	-0.989876	0.179248	-5.52239	3.34e-08	1.4e-06
Solyc03g110960.2.1	614.73	-0.331029	0.11946	-2.77105	0.00558756	0.035376
Solyc03g111050.2.1	1307.51	-0.589014	0.0948466	-6.21018	5.29e-10	3.44e-08
Solyc03g111100.1.1	441.064	2.02638	0.273289	7.41479	1.22e-13	2.07e-11
Solyc03g111120.2.1	195.517	-0.829241	0.255175	-3.2497	0.00115528	0.0102859
Solyc03g111210.2.1	203.544	-0.577557	0.185657	-3.11089	0.00186525	0.0150513
Solyc03g111310.2.1	369.39	1.01545	0.246814	4.11424	3.88e-05	0.00063205
Solyc03g111670.2.1	1579.47	-0.276029	0.0787175	-3.50658	0.00045391	0.00484048
Solyc03g111690.2.1	2578.96	0.644973	0.130628	4.93749	7.91e-07	2.2e-05
Solyc03g111800.2.1	531.411	1.14105	0.210394	5.42337	5.85e-08	2.27e-06
Solyc03g111840.2.1	13784.2	-0.316471	0.0814087	-3.88744	0.00010131	0.00143483
Solyc03g111850.2.1	1331.31	-0.320434	0.0919606	-3.48448	0.0004931	0.00517798
Solyc03g111860.1.1	55.6579	2.62591	0.839594	3.12759	0.00176245	0.014391
Solyc03g111940.2.1	378.061	-0.490229	0.140439	-3.49069	0.00048178	0.00508319
Solyc03g112010.2.1	242.827	0.723276	0.266611	2.71285	0.00667071	0.0405599
Solyc03g112060.2.1	3209.44	-0.48062	0.132882	-3.61691	0.00029814	0.00347759
Solyc03g112070.2.1	1140.53	-0.411774	0.110011	-3.74303	0.00018181	0.0023296
Solyc03g112130.1.1	142.611	-1.34399	0.290006	-4.63434	3.58e-06	8.25e-05
Solyc03g112190.2.1	339.247	-0.568063	0.203413	-2.79265	0.00522777	0.0337532
Solyc03g112320.2.1	797.109	0.42731	0.120533	3.54516	0.00039238	0.00432331
Solyc03g112360.1.1	3463.1	-0.574434	0.0857286	-6.70061	2.08e-11	1.91e-09
Solyc03g112550.2.1	100.464	-0.853555	0.325567	-2.62175	0.00874807	0.0496372
Solyc03g112590.2.1	26.0831	2.1433	0.690852	3.1024	0.00191957	0.0153713
Solyc03g112670.2.1	1123.69	-0.439547	0.121814	-3.60834	0.00030816	0.00356307
Solyc03g112700.1.1	131.862	3.16071	0.616351	5.12811	2.93e-07	9.39e-06
Solyc03g112870.2.1	2360.81	-0.345085	0.0700461	-4.92654	8.37e-07	2.32e-05
Solyc03g113100.2.1	1484.96	-0.436388	0.103114	-4.23211	2.32e-05	0.00041354
Solyc03g113190.1.1	328.027	-0.516021	0.174379	-2.9592	0.00308438	0.0223267
Solyc03g113220.2.1	966.754	0.273911	0.101976	2.68604	0.0072305	0.0430648
Solyc03g113240.2.1	6343.66	-0.388555	0.108027	-3.59681	0.00032214	0.00369357
Solyc03g113270.2.1	2937.93	0.47261	0.141299	3.34476	0.00082354	0.00781854
Solyc03g113390.2.1	392.681	0.489588	0.128531	3.80912	0.00013946	0.00187894
Solyc03g113420.2.1	680.666	0.815166	0.177444	4.59393	4.35e-06	9.79e-05
Solyc03g113590.2.1	816.641	-0.475951	0.121437	-3.91934	8.88e-05	0.00127829
Solyc03g113630.2.1	1162.85	-0.388076	0.112414	-3.45221	0.00055602	0.00570613
Solyc03g113680.2.1	823.111	0.383077	0.138167	2.77256	0.00556178	0.0352802
Solyc03g113770.2.1	247.99	0.618124	0.227584	2.71603	0.00660701	0.0402427
Solyc03g113800.2.1	4911.64	-0.218675	0.0645162	-3.38945	0.00070032	0.00685139
Solyc03g113900.2.1	159.487	-0.874496	0.23606	-3.70455	0.00021177	0.00263045
Solyc03g113930.1.1	48.083	-3.38746	0.658744	-5.1423	2.71e-07	8.81e-06
Solyc03g113980.2.1	88.5334	1.75174	0.343143	5.105	3.31e-07	1.04e-05
Solyc03g113990.2.1	1483.64	0.4467	0.122616	3.64309	0.00026938	0.00321176
Solyc03g114070.2.1	826.588	-0.432894	0.131802	-3.28444	0.00102187	0.00935766
Solyc03g114100.1.1	494.046	-0.788469	0.210805	-3.74028	0.00018381	0.0023507
Solyc03g114160.1.1	53.5968	2.87117	0.629636	4.56005	5.11e-06	0.00011295
Solyc03g114350.1.1	416.414	0.525733	0.197534	2.66148	0.0077797	0.0454985
Solyc03g114370.2.1	808.512	-0.44544	0.110624	-4.02661	5.66e-05	0.00087288
Solyc03g114470.2.1	3078.22	-0.4504	0.0768472	-5.86098	4.6e-09	2.39e-07
Solyc03g114530.2.1	33.5397	-1.52667	0.476061	-3.20687	0.00134188	0.0116453
Solyc03g114560.2.1	349.38	-0.656528	0.235957	-2.78241	0.00539573	0.0344837
Solyc03g114670.2.1	259.445	-0.531699	0.162573	-3.27052	0.00107348	0.00973622
Solyc03g114760.2.1	293.267	-0.549682	0.169032	-3.25193	0.00114624	0.0102237
Solyc03g114780.2.1	293.986	0.429084	0.160605	2.67167	0.00754759	0.0444348
Solyc03g114840.2.1	26.5372	2.09193	0.758309	2.75868	0.0058035	0.036454
Solyc03g114920.1.1	698.461	-0.41252	0.113221	-3.64348	0.00026897	0.00321075
Solyc03g114950.2.1	1132.03	0.407732	0.128382	3.17593	0.00149355	0.0126142
Solyc03g115110.2.1	4642.1	-0.332772	0.0607654	-5.47634	4.34e-08	1.75e-06
Solyc03g115220.2.1	803.256	0.537801	0.199488	2.6959	0.00701978	0.0421233
Solyc03g115230.2.1	2624.7	-2.81163	0.284929	-9.8678	5.74e-23	5.19e-20
Solyc03g115360.2.1	3853.52	-0.742752	0.118123	-6.28794	3.22e-10	2.16e-08
Solyc03g115370.2.1	230.153	0.527467	0.194701	2.70911	0.00674635	0.0408912
Solyc03g115490.1.1	307.882	-1.05791	0.220798	-4.7913	1.66e-06	4.24e-05
Solyc03g115630.2.1	2134.28	-0.284075	0.0743154	-3.82255	0.00013208	0.00179288
Solyc03g115700.2.1	560.994	0.329328	0.121306	2.71485	0.00663057	0.040358
Solyc03g115920.2.1	273.331	1.37248	0.428105	3.20593	0.00134626	0.0116779
Solyc03g115980.1.1	29561	-0.629668	0.131295	-4.79584	1.62e-06	4.16e-05
Solyc03g116020.2.1	386.808	-0.480852	0.162676	-2.95588	0.00311776	0.0225192
Solyc03g116100.2.1	240.605	0.974218	0.199216	4.89025	1.01e-06	2.75e-05
Solyc03g116160.1.1	598.297	0.519892	0.130014	3.99874	6.37e-05	0.00096289
Solyc03g116170.2.1	447.912	-0.605723	0.168482	-3.59518	0.00032417	0.00370655
Solyc03g116270.2.1	112.946	0.809785	0.281506	2.87662	0.00401964	0.0275511
Solyc03g116330.2.1	317.173	0.471654	0.164703	2.86367	0.00418764	0.0284695
Solyc03g116340.2.1	1399.39	1.37811	0.151396	9.10264	8.82e-20	5.01e-17
Solyc03g116350.2.1	938.604	0.390315	0.107056	3.64588	0.00026648	0.00318853
Solyc03g116630.2.1	469.596	1.52385	0.284272	5.36052	8.3e-08	3.1e-06
Solyc03g116670.2.1	3674.19	0.496	0.143331	3.46052	0.00053914	0.00555587
Solyc03g116680.2.1	1365.53	0.436349	0.110175	3.96052	7.48e-05	0.00110992
Solyc03g116690.2.1	24.9526	2.33036	0.523927	4.44787	8.67e-06	0.00017718
Solyc03g116700.2.1	228.846	1.13532	0.245749	4.61982	3.84e-06	8.76e-05
Solyc03g116710.2.1	636.437	0.353436	0.132984	2.65772	0.00786704	0.0458274
Solyc03g116800.2.1	429.981	-0.525268	0.14308	-3.67115	0.00024146	0.00294595
Solyc03g116880.2.1	552.501	-0.351771	0.114321	-3.07706	0.00209055	0.0164752
Solyc03g116890.2.1	250.27	1.93122	0.605425	3.18985	0.00142346	0.0121464
Solyc03g117020.2.1	1128.67	-0.549462	0.104973	-5.23433	1.66e-07	5.7e-06
Solyc03g117030.1.1	496.032	-0.550723	0.141236	-3.89931	9.65e-05	0.0013751
Solyc03g117040.2.1	3238.66	0.202418	0.0590041	3.43058	0.00060229	0.00606829
Solyc03g117060.2.1	905.566	-0.445446	0.113899	-3.91087	9.2e-05	0.00131874
Solyc03g117250.2.1	846.378	-0.448028	0.145083	-3.08809	0.0020145	0.0160218
Solyc03g117360.2.1	2638.56	0.242064	0.0850291	2.84684	0.00441557	0.0296542
Solyc03g117420.2.1	1813.23	0.370022	0.138555	2.67059	0.0075719	0.0445384
Solyc03g117430.2.1	2859.27	-0.475913	0.110575	-4.30398	1.68e-05	0.00031492
Solyc03g117560.2.1	255.808	-1.02851	0.250289	-4.10928	3.97e-05	0.00064367
Solyc03g117570.2.1	37.8858	-1.21546	0.42204	-2.87995	0.00397735	0.0273198
Solyc03g117590.2.1	2300.24	0.896354	0.179813	4.98491	6.2e-07	1.79e-05
Solyc03g117630.1.1	224.041	-3.09947	0.320545	-9.66938	4.07e-22	3e-19
Solyc03g117680.2.1	311.376	0.744104	0.26731	2.78368	0.00537465	0.0344336
Solyc03g117740.2.1	4871.99	-0.265931	0.100636	-2.64251	0.00822941	0.0475485
Solyc03g117800.2.1	1322.21	1.35613	0.150439	9.0145	1.98e-19	1.06e-16
Solyc03g117810.2.1	1241.5	0.473718	0.127163	3.72529	0.00019509	0.00246958
Solyc03g117860.2.1	127.848	1.37688	0.331281	4.15624	3.24e-05	0.00054606
Solyc03g117870.2.1	2161.91	0.633539	0.121053	5.23355	1.66e-07	5.7e-06
Solyc03g117950.2.1	2078.26	0.521529	0.111379	4.68248	2.83e-06	6.81e-05
Solyc03g117960.2.1	107.626	-1.88453	0.274564	-6.86372	6.71e-12	7.16e-10
Solyc03g117980.2.1	1468.92	0.8401	0.194698	4.31489	1.6e-05	0.00030148
Solyc03g118020.2.1	3607.49	-0.441869	0.0690393	-6.40025	1.55e-10	1.12e-08
Solyc03g118040.2.1	7852.73	-1.33908	0.104938	-12.7607	2.72e-37	1.35e-33
Solyc03g118200.2.1	483.711	-0.422787	0.139154	-3.03828	0.00237935	0.0183018
Solyc03g118240.2.1	4912.89	-0.510243	0.0974947	-5.23355	1.66e-07	5.7e-06
Solyc03g118290.2.1	5096.5	0.375738	0.0783848	4.79351	1.64e-06	4.2e-05
Solyc03g118340.2.1	2308.27	-0.399081	0.0820683	-4.86279	1.16e-06	3.1e-05
Solyc03g118410.2.1	5511.02	-0.801835	0.111663	-7.18088	6.93e-13	9.38e-11
Solyc03g118450.1.1	31.3349	1.85886	0.657393	2.82763	0.00468937	0.0310274
Solyc03g118470.2.1	4417.75	0.72482	0.197881	3.66291	0.00024937	0.00301651
Solyc03g118620.2.1	764.344	0.552279	0.113374	4.87131	1.11e-06	2.99e-05
Solyc03g118630.2.1	90.5739	-1.09662	0.397478	-2.75894	0.00579901	0.036448
Solyc03g118670.2.1	867.321	-0.586761	0.100724	-5.82544	5.7e-09	2.88e-07
Solyc03g118680.2.1	633.358	-0.56544	0.110719	-5.10696	3.27e-07	1.03e-05
Solyc03g118710.2.1	797.738	0.68434	0.127784	5.35544	8.53e-08	3.17e-06
Solyc03g118840.2.1	1689.67	0.418431	0.0941383	4.44486	8.8e-06	0.00017932
Solyc03g118850.2.1	37.7485	1.79053	0.547589	3.26985	0.00107604	0.00974167
Solyc03g118910.1.1	1259.61	-0.321224	0.104346	-3.07846	0.0020807	0.0164171
Solyc03g119040.2.1	2880.86	-0.585714	0.11945	-4.90342	9.42e-07	2.58e-05
Solyc03g119110.2.1	962.119	-0.360637	0.107041	-3.36914	0.00075402	0.00729071
Solyc03g119150.2.1	3990.87	-0.439894	0.116682	-3.77004	0.00016322	0.00212149
Solyc03g119250.2.1	795.236	1.4228	0.385632	3.68955	0.00022466	0.00276464
Solyc03g119280.2.1	1544.98	-0.350223	0.0991529	-3.53215	0.00041219	0.00449191
Solyc03g119310.2.1	94.2743	0.872526	0.276919	3.15084	0.00162803	0.0135055
Solyc03g119360.2.1	3369.92	-0.601028	0.0858132	-7.00391	2.49e-12	2.9e-10
Solyc03g119440.2.1	837.127	0.299028	0.105479	2.83495	0.00458322	0.0305044
Solyc03g119450.2.1	2741.29	-0.439144	0.0978808	-4.48651	7.24e-06	0.00015175
Solyc03g119690.1.1	3357.8	0.319601	0.084253	3.79334	0.00014863	0.00197176
Solyc03g119700.2.1	2746.39	0.66109	0.140096	4.71882	2.37e-06	5.84e-05
Solyc03g119960.2.1	798.782	-0.305768	0.105397	-2.90109	0.00371864	0.0260279
Solyc03g120000.2.1	307.14	0.515297	0.167567	3.07516	0.00210387	0.016554
Solyc03g120020.2.1	1764.22	0.618967	0.234023	2.6449	0.00817151	0.0473101
Solyc03g120090.1.1	479.443	-1.51234	0.145813	-10.3717	3.33e-25	4.74e-22
Solyc03g120110.2.1	21.9571	2.16293	0.614295	3.52099	0.00042993	0.00465211
Solyc03g120230.2.1	1389.46	-0.484449	0.117416	-4.12591	3.69e-05	0.00060578
Solyc03g120260.2.1	167.877	0.916271	0.333897	2.74418	0.00606632	0.0378061
Solyc03g120390.2.1	329.487	0.786277	0.208337	3.77405	0.00016062	0.00209335
Solyc03g120470.2.1	5952.7	-0.243884	0.0797138	-3.0595	0.00221706	0.0173281
Solyc03g120550.2.1	938.553	0.719831	0.259515	2.77376	0.00554131	0.035184
Solyc03g120630.2.1	7525.04	-0.481678	0.0925657	-5.20363	1.95e-07	6.59e-06
Solyc03g120660.2.1	152.804	-0.615164	0.218338	-2.81748	0.00484023	0.0319032
Solyc03g120730.2.1	268.335	0.545437	0.171777	3.17527	0.001497	0.0126277
Solyc03g120780.2.1	1556.59	-0.618821	0.111757	-5.53721	3.07e-08	1.3e-06
Solyc03g120810.2.1	1268.48	-0.264106	0.0955856	-2.76303	0.00572672	0.0360734
Solyc03g120850.2.1	12257.4	-0.455167	0.0668767	-6.80606	1e-11	9.93e-10
Solyc03g120920.1.1	103.514	0.963959	0.291446	3.30751	0.0009413	0.00878564
Solyc03g120980.2.1	1225.18	0.650011	0.161912	4.0146	5.95e-05	0.00091079
Solyc03g120990.2.1	69.7527	-1.00305	0.354481	-2.82962	0.00466029	0.0308607
Solyc03g121090.2.1	1699.02	0.462031	0.168495	2.7421	0.00610471	0.0379974
Solyc03g121240.1.1	91.0499	-1.41695	0.270663	-5.23511	1.65e-07	5.69e-06
Solyc03g121260.2.1	1521.67	-0.393863	0.111145	-3.54368	0.00039458	0.00434037
Solyc03g121330.2.1	3852.03	-0.57774	0.110101	-5.24736	1.54e-07	5.41e-06
Solyc03g121340.1.1	39.9965	1.71608	0.510757	3.35988	0.00077977	0.0074876
Solyc03g121460.1.1	451.546	0.418915	0.143316	2.92302	0.00346658	0.0245224
Solyc03g121530.2.1	1112.45	-0.307689	0.109005	-2.82272	0.00476182	0.031428
Solyc03g121620.1.1	334.46	0.666163	0.234563	2.84002	0.00451103	0.0301595
Solyc03g121720.2.1	4453.37	-0.280496	0.100118	-2.80166	0.00508399	0.0330717
Solyc03g121880.2.1	2921.12	0.759157	0.123757	6.13428	8.55e-10	5.32e-08
Solyc03g121900.1.1	108.341	-1.42144	0.455068	-3.12358	0.00178667	0.0145232
Solyc03g121910.1.1	3576.04	-0.321472	0.100847	-3.18771	0.00143406	0.0122055
Solyc03g122190.2.1	898.977	0.629602	0.224177	2.8085	0.00497726	0.0325583
Solyc03g122310.2.1	2105.84	0.331692	0.109952	3.01669	0.0025555	0.0193206
Solyc03g122340.2.1	1860.76	1.07421	0.182983	5.87056	4.34e-09	2.26e-07
Solyc03g123370.2.1	4251.76	1.08951	0.151046	7.2131	5.47e-13	7.55e-11
Solyc03g123390.2.1	531.47	0.686035	0.195279	3.51311	0.0004429	0.00475578
Solyc03g123410.1.1	13151.6	-0.893224	0.1109	-8.05429	7.99e-16	2.34e-13
Solyc03g123500.2.1	1231.61	0.383924	0.0769739	4.98771	6.11e-07	1.76e-05
Solyc03g123540.2.1	308.968	-4.0651	0.40813	-9.9603	2.27e-23	2.15e-20
Solyc03g123560.2.1	3183.5	-0.726751	0.100511	-7.23054	4.81e-13	6.94e-11
Solyc03g123610.2.1	1848.61	-0.518405	0.122437	-4.23404	2.3e-05	0.00041112
Solyc03g123660.2.1	596.558	0.379393	0.110669	3.42819	0.00060763	0.00611596
Solyc03g123780.2.1	58.0822	1.2226	0.410021	2.98179	0.00286564	0.0210344
Solyc03g123880.2.1	2696.27	-0.533657	0.0734842	-7.2622	3.81e-13	5.79e-11
Solyc03g123980.2.1	1285.13	0.262304	0.0820819	3.19564	0.00139521	0.0119721
Solyc04g005090.2.1	1380.74	0.371373	0.11781	3.15231	0.00161984	0.0134585
Solyc04g005100.2.1	516.289	0.969396	0.187037	5.18292	2.18e-07	7.24e-06
Solyc04g005160.1.1	803.088	0.494232	0.137697	3.58928	0.00033159	0.00377058
Solyc04g005250.2.1	143.069	1.82237	0.284205	6.41217	1.43e-10	1.05e-08
Solyc04g005290.2.1	282.454	0.500357	0.178754	2.79913	0.00512402	0.0332343
Solyc04g005340.2.1	3139.54	-0.292214	0.0826176	-3.53694	0.00040479	0.00442265
Solyc04g005380.2.1	136.246	1.54835	0.407104	3.80334	0.00014276	0.0019104
Solyc04g005450.2.1	1037.66	0.319474	0.0913384	3.49769	0.0004693	0.00496735
Solyc04g005480.1.1	1082.01	0.491319	0.177447	2.76882	0.00562602	0.0355516
Solyc04g005590.2.1	287.174	-0.632265	0.241373	-2.61946	0.00880697	0.0498861
Solyc04g005630.2.1	746.265	-0.375427	0.107664	-3.48702	0.00048844	0.00514261
Solyc04g005680.2.1	5794.38	-0.409068	0.0727209	-5.62518	1.85e-08	8.21e-07
Solyc04g005800.2.1	1267.63	0.569784	0.152477	3.73684	0.00018635	0.00237546
Solyc04g006970.2.1	896.924	1.5648	0.21797	7.17898	7.02e-13	9.43e-11
Solyc04g006980.1.1	124.241	1.45444	0.312482	4.65447	3.25e-06	7.66e-05
Solyc04g007070.2.1	1295.49	0.581626	0.121709	4.77884	1.76e-06	4.45e-05
Solyc04g007130.1.1	149.247	0.717718	0.272695	2.63194	0.00848977	0.0486292
Solyc04g007470.2.1	252.601	-0.802978	0.257731	-3.11556	0.00183593	0.0148448
Solyc04g007500.1.1	406.949	0.6745	0.245245	2.75031	0.00595383	0.0372564
Solyc04g007520.2.1	69.8851	1.18459	0.385846	3.0701	0.00213985	0.0167839
Solyc04g007550.2.1	4680.79	-0.303872	0.0608332	-4.99517	5.88e-07	1.72e-05
Solyc04g007580.1.1	257.152	2.99363	0.658015	4.54948	5.38e-06	0.00011773
Solyc04g007620.1.1	65.4911	1.29923	0.435755	2.98156	0.00286779	0.0210344
Solyc04g007710.2.1	1948.99	0.328072	0.0853067	3.84579	0.00012016	0.00165477
Solyc04g007780.2.1	225.866	-0.852726	0.28883	-2.95235	0.00315368	0.0227456
Solyc04g007860.2.1	1290.41	0.316221	0.102511	3.08475	0.00203726	0.016164
Solyc04g007880.2.1	507.614	0.641863	0.186368	3.44407	0.00057303	0.00584157
Solyc04g007890.2.1	968.31	-0.506031	0.175393	-2.88513	0.00391257	0.027071
Solyc04g007980.2.1	447.457	0.581791	0.200855	2.89658	0.00377259	0.0263314
Solyc04g008040.2.1	1952.56	-0.456924	0.0887545	-5.14818	2.63e-07	8.57e-06
Solyc04g008050.2.1	508.494	-0.465988	0.145957	-3.19264	0.00140979	0.0120608
Solyc04g008110.2.1	349.263	-0.694109	0.216746	-3.20241	0.00136285	0.0117654
Solyc04g008210.1.1	892.225	-0.701786	0.176463	-3.97697	6.98e-05	0.00104748
Solyc04g008230.2.1	202.582	-1.14458	0.355398	-3.22055	0.00127947	0.0111667
Solyc04g008260.2.1	525.522	-0.698724	0.223202	-3.13046	0.00174534	0.0142845
Solyc04g008400.1.1	129.628	-0.806056	0.289389	-2.78537	0.00534661	0.0342963
Solyc04g008460.2.1	2038.33	-0.68395	0.118408	-5.77624	7.64e-09	3.69e-07
Solyc04g008490.1.1	755.931	-0.363633	0.134698	-2.69962	0.00694191	0.0418347
Solyc04g008520.2.1	1845.52	-0.316661	0.0989838	-3.19912	0.00137847	0.0118643
Solyc04g008600.2.1	83.0246	-0.845217	0.307134	-2.75195	0.00592423	0.0371061
Solyc04g008650.2.1	385.801	-0.492164	0.184924	-2.66143	0.00778086	0.0454985
Solyc04g008710.2.1	2822.84	-0.718068	0.102813	-6.98424	2.86e-12	3.29e-10
Solyc04g008800.2.1	453.455	-0.666553	0.165985	-4.01573	5.93e-05	0.00090743
Solyc04g008810.2.1	1950.56	-0.704843	0.120961	-5.82701	5.64e-09	2.86e-07
Solyc04g009030.2.1	155071	-0.301231	0.101848	-2.95766	0.00309986	0.0224061
Solyc04g009130.2.1	231.146	-0.485173	0.169214	-2.86721	0.00414106	0.0282299
Solyc04g009200.2.1	9398.28	-0.599686	0.0592281	-10.125	4.28e-24	4.48e-21
Solyc04g009250.1.1	26.6533	1.23061	0.450854	2.72951	0.00634282	0.0391059
Solyc04g009260.1.1	614.934	-0.397087	0.115766	-3.43009	0.00060339	0.00607636
Solyc04g009300.2.1	872.882	-0.32538	0.0954449	-3.40909	0.0006518	0.00648147
Solyc04g009310.2.1	471.419	-0.425489	0.139847	-3.04253	0.00234599	0.0180731
Solyc04g009350.2.1	1054.88	-0.337757	0.0859325	-3.9305	8.48e-05	0.00122859
Solyc04g009440.2.1	1327.59	1.74354	0.287933	6.05536	1.4e-09	8.37e-08
Solyc04g009540.1.1	6977.31	-0.617047	0.0883777	-6.98192	2.91e-12	3.31e-10
Solyc04g009560.2.1	1141.46	-0.244859	0.0731435	-3.34766	0.00081497	0.00774828
Solyc04g009740.2.1	1178	0.313055	0.100103	3.12733	0.00176403	0.0143924
Solyc04g009770.2.1	6505.56	-0.344784	0.0934728	-3.6886	0.00022549	0.00277154
Solyc04g009860.2.1	241.578	1.01113	0.26554	3.80781	0.0001402	0.00188542
Solyc04g009900.2.1	318.001	-0.7062	0.248858	-2.83776	0.00454312	0.0303118
Solyc04g009940.2.1	1035.46	-0.57366	0.102713	-5.58508	2.34e-08	1.01e-06
Solyc04g009950.2.1	1637.46	-0.248368	0.0863541	-2.87616	0.00402545	0.027574
Solyc04g009960.2.1	1110.67	0.653485	0.158107	4.13319	3.58e-05	0.00059275
Solyc04g010240.2.1	2970.15	-0.425184	0.0940954	-4.51865	6.22e-06	0.00013461
Solyc04g011390.1.1	1913.22	-0.742208	0.22042	-3.36724	0.00075924	0.00733758
Solyc04g011440.2.1	1713.98	-1.82503	0.306634	-5.95182	2.65e-09	1.47e-07
Solyc04g011530.2.1	221.405	-0.583968	0.166408	-3.50926	0.00044935	0.0048031
Solyc04g011880.1.1	93.7415	-1.63601	0.422954	-3.86805	0.00010971	0.00153957
Solyc04g012120.2.1	4450.29	-0.453341	0.075975	-5.96698	2.42e-09	1.35e-07
Solyc04g014210.2.1	845.653	0.39344	0.122828	3.20317	0.00135925	0.0117468
Solyc04g014390.2.1	495.057	-0.690791	0.166907	-4.13877	3.49e-05	0.00058197
Solyc04g014400.2.1	1961.67	1.15948	0.181337	6.3941	1.61e-10	1.15e-08
Solyc04g014480.2.1	250.159	-1.8146	0.241758	-7.50584	6.1e-14	1.1e-11
Solyc04g014600.2.1	74.7386	-2.93437	0.506188	-5.79699	6.75e-09	3.33e-07
Solyc04g014710.2.1	549.805	-0.423009	0.140619	-3.00818	0.00262816	0.019683
Solyc04g014720.2.1	2729.26	-0.319507	0.0884107	-3.61389	0.00030163	0.003508
Solyc04g014900.2.1	126.915	0.787729	0.261695	3.0101	0.00261158	0.0196031
Solyc04g014950.2.1	55.814	1.32422	0.414415	3.1954	0.00139637	0.0119733
Solyc04g015040.2.1	2444.32	-0.314101	0.0970906	-3.23513	0.00121586	0.0107197
Solyc04g015200.2.1	140.862	0.731079	0.215902	3.38616	0.00070878	0.00692396
Solyc04g015370.2.1	800.786	-0.37886	0.107486	-3.52472	0.00042393	0.00459462
Solyc04g015490.2.1	6014.83	-0.265909	0.0810358	-3.28137	0.00103302	0.00943808
Solyc04g015520.2.1	369.174	0.592203	0.165444	3.57949	0.00034427	0.00388936
Solyc04g015620.2.1	757.162	-0.526248	0.174851	-3.0097	0.00261509	0.0196147
Solyc04g016220.2.1	2044.09	0.377175	0.139042	2.71268	0.0066742	0.0405599
Solyc04g016260.2.1	2001.39	-0.424395	0.0939513	-4.51718	6.27e-06	0.00013499
Solyc04g016380.2.1	785.674	-0.440317	0.117806	-3.73765	0.00018575	0.00237087
Solyc04g017720.2.1	2775.3	-0.323923	0.117874	-2.74803	0.00599538	0.037481
Solyc04g024340.2.1	255.173	0.563026	0.205975	2.73347	0.00626715	0.0388384
Solyc04g025040.1.1	4370.13	0.608329	0.153711	3.95761	7.57e-05	0.00111918
Solyc04g026100.1.1	2259.6	-0.424151	0.099154	-4.2777	1.89e-05	0.00034825
Solyc04g026350.2.1	1551.46	-0.265617	0.0926237	-2.8677	0.00413467	0.0282056
Solyc04g026360.2.1	182.226	-0.564761	0.190769	-2.96044	0.003072	0.0222533
Solyc04g039940.1.1	44.4112	-1.23844	0.466455	-2.65501	0.00793062	0.0461437
Solyc04g039990.2.1	147.627	0.93031	0.267538	3.47729	0.0005065	0.00529352
Solyc04g040130.1.1	26.8214	1.76699	0.662683	2.66643	0.00766627	0.0450269
Solyc04g040160.2.1	3584.5	0.420329	0.134023	3.13624	0.00171131	0.0140658
Solyc04g040180.2.1	75.8838	1.93821	0.378411	5.12198	3.02e-07	9.66e-06
Solyc04g048900.2.1	1473.07	1.20109	0.154268	7.78575	6.93e-15	1.59e-12
Solyc04g048950.2.1	228.406	0.586064	0.180233	3.25171	0.00114714	0.0102271
Solyc04g049010.2.1	645.566	0.357249	0.132166	2.70303	0.00687103	0.0414952
Solyc04g049360.2.1	726.304	0.394003	0.121361	3.24654	0.00116819	0.0103776
Solyc04g049450.2.1	1691.1	-0.307752	0.0819881	-3.75362	0.0001743	0.00224928
Solyc04g049760.2.1	478.666	0.487752	0.169085	2.88466	0.00391842	0.0270832
Solyc04g049840.2.1	599.901	-0.522307	0.154271	-3.38565	0.00071009	0.00692993
Solyc04g049920.2.1	8.82864	-3.18643	1.05291	-3.02631	0.00247555	0.0188715
Solyc04g050140.2.1	193.688	0.725392	0.210222	3.4506	0.00055934	0.00572475
Solyc04g050310.2.1	92.9753	-1.14218	0.419688	-2.7215	0.00649865	0.0397578
Solyc04g050540.2.1	1561.01	-0.419949	0.1044	-4.02249	5.76e-05	0.00088692
Solyc04g050820.1.1	119.961	1.39786	0.386948	3.61253	0.00030322	0.00352235
Solyc04g050960.2.1	559.44	0.301481	0.106365	2.8344	0.00459122	0.0305248
Solyc04g051470.1.1	44.4259	1.42565	0.537598	2.65189	0.00800432	0.0465453
Solyc04g051580.2.1	1387.83	-0.341064	0.118784	-2.87129	0.00408795	0.027954
Solyc04g051660.2.1	337.145	-0.551857	0.17962	-3.07237	0.00212368	0.0166834
Solyc04g051680.2.1	239.063	-0.497141	0.188746	-2.63391	0.00844081	0.0484234
Solyc04g051690.2.1	86.4922	2.30334	0.614094	3.7508	0.00017627	0.0022718
Solyc04g051800.2.1	22561.1	0.363207	0.130308	2.78729	0.00531504	0.0341588
Solyc04g051860.2.1	426.285	0.359014	0.1361	2.63788	0.00834268	0.0480217
Solyc04g053120.2.1	1428.89	-0.340913	0.10965	-3.10912	0.00187648	0.0151052
Solyc04g053130.2.1	2830.84	0.856531	0.125688	6.81474	9.44e-12	9.54e-10
Solyc04g054180.2.1	510.448	-0.474798	0.143011	-3.32	0.00090018	0.00846138
Solyc04g054270.2.1	334.352	-0.378808	0.144528	-2.621	0.00876722	0.0497176
Solyc04g054320.2.1	558.723	0.8489	0.161117	5.26885	1.37e-07	4.9e-06
Solyc04g054460.2.1	1175.21	-0.642539	0.0966832	-6.64582	3.02e-11	2.62e-09
Solyc04g054740.2.1	21730.7	0.492868	0.102956	4.78715	1.69e-06	4.3e-05
Solyc04g054760.2.1	222.976	1.2413	0.220296	5.63467	1.75e-08	7.81e-07
Solyc04g055200.2.1	724.895	-0.475924	0.133984	-3.55209	0.00038219	0.00423688
Solyc04g055210.2.1	231.702	-0.751042	0.201244	-3.732	0.00018997	0.00241082
Solyc04g056390.2.1	4035.92	-0.374064	0.113455	-3.29702	0.00097715	0.00903647
Solyc04g056600.2.1	601.445	0.330784	0.112316	2.94511	0.00322839	0.0232004
Solyc04g056630.2.1	860.698	0.322917	0.101918	3.16841	0.00153276	0.012864
Solyc04g057870.2.1	2902.62	-0.266776	0.0813309	-3.28013	0.00103761	0.00946693
Solyc04g057930.2.1	1460.63	0.4294	0.0921615	4.65922	3.17e-06	7.54e-05
Solyc04g058090.2.1	986.198	-0.286032	0.0992198	-2.88281	0.00394143	0.0271856
Solyc04g063210.2.1	1111.94	-0.536098	0.163865	-3.27159	0.00106944	0.00970835
Solyc04g063280.2.1	1070.79	0.356831	0.100839	3.53861	0.00040224	0.00440754
Solyc04g063290.2.1	4048.91	-0.458166	0.0894738	-5.12068	3.04e-07	9.71e-06
Solyc04g063360.2.1	1486.45	-0.35428	0.104574	-3.38785	0.00070442	0.00688466
Solyc04g064500.2.1	1181.3	-0.31894	0.106319	-2.99985	0.0027011	0.0200748
Solyc04g064510.2.1	672.704	0.281763	0.105355	2.67442	0.00748579	0.0441608
Solyc04g064530.1.1	421.924	0.788265	0.230352	3.42201	0.0006216	0.00623137
Solyc04g064870.2.1	584.919	-0.379916	0.133015	-2.85618	0.00428771	0.0289778
Solyc04g070990.2.1	448.028	0.50739	0.122871	4.12944	3.64e-05	0.00059853
Solyc04g071030.1.1	504.068	0.8257	0.253714	3.25445	0.0011361	0.0101606
Solyc04g071340.2.1	9003.67	0.42816	0.135889	3.15081	0.00162821	0.0135055
Solyc04g071420.2.1	785.595	-0.3678	0.113385	-3.24382	0.00117938	0.0104583
Solyc04g071480.1.1	2304.52	0.512462	0.144673	3.54222	0.00039678	0.0043563
Solyc04g071560.2.1	1401.02	-0.4766	0.0928516	-5.13292	2.85e-07	9.23e-06
Solyc04g071610.2.1	1813.3	0.425573	0.159937	2.66087	0.00779386	0.0455611
Solyc04g071620.2.1	4789.65	0.464998	0.149666	3.10691	0.00189051	0.0151813
Solyc04g071880.2.1	1290.11	-0.317134	0.114195	-2.77712	0.00548423	0.0349243
Solyc04g071890.2.1	328.948	0.635107	0.215887	2.94185	0.00326257	0.0233953
Solyc04g071940.2.1	1377.29	0.331121	0.101299	3.26875	0.00108026	0.00976204
Solyc04g071980.2.1	144.545	0.713369	0.236898	3.01129	0.00260138	0.0195709
Solyc04g072010.2.1	270.453	0.561541	0.165016	3.40295	0.00066662	0.00660014
Solyc04g072050.2.1	863.228	0.503394	0.112119	4.48981	7.13e-06	0.00014995
Solyc04g072110.2.1	235.022	-0.673768	0.150878	-4.46565	7.98e-06	0.00016512
Solyc04g072160.2.1	693.449	-1.77653	0.245139	-7.247	4.26e-13	6.33e-11
Solyc04g072220.2.1	863.728	0.347248	0.0940377	3.69265	0.00022193	0.00274125
Solyc04g072240.2.1	1509.24	-0.448333	0.108338	-4.1383	3.5e-05	0.00058263
Solyc04g072260.1.1	964.786	-0.459383	0.130432	-3.52202	0.00042828	0.00463672
Solyc04g072440.2.1	1347.68	0.452	0.108793	4.1547	3.26e-05	0.00054835
Solyc04g072460.2.1	146.168	0.762405	0.236101	3.22915	0.00124159	0.0109176
Solyc04g072660.2.1	1567.39	-0.780347	0.111827	-6.97817	2.99e-12	3.38e-10
Solyc04g072700.2.1	122.372	1.62831	0.472384	3.447	0.00056684	0.00578146
Solyc04g072740.2.1	2584.86	0.715219	0.0933703	7.66003	1.86e-14	3.85e-12
Solyc04g072840.2.1	189.923	0.611237	0.226674	2.69655	0.00700617	0.0420814
Solyc04g072890.2.1	271.137	0.638028	0.213706	2.98554	0.00283079	0.020832
Solyc04g072910.2.1	1012.22	-0.310422	0.0846633	-3.66654	0.00024586	0.00298674
Solyc04g074000.2.1	1081.4	1.97604	0.264449	7.4723	7.88e-14	1.39e-11
Solyc04g074020.2.1	94.4377	2.8095	0.35883	7.82962	4.89e-15	1.17e-12
Solyc04g074030.2.1	283.35	2.40345	0.305232	7.87419	3.43e-15	8.86e-13
Solyc04g074040.2.1	2057.7	-0.294692	0.0858512	-3.43259	0.00059785	0.00603885
Solyc04g074050.2.1	163.647	2.23533	0.223909	9.98317	1.81e-23	1.8e-20
Solyc04g074080.2.1	767.821	0.567091	0.132927	4.26619	1.99e-05	0.00036334
Solyc04g074300.2.1	5504.52	-0.611441	0.0988138	-6.18781	6.1e-10	3.9e-08
Solyc04g074410.1.1	2221.95	-0.681206	0.238778	-2.85288	0.00433245	0.0292044
Solyc04g074550.2.1	1462.1	-0.456608	0.0902085	-5.06169	4.16e-07	1.27e-05
Solyc04g074640.2.1	4474.46	-0.366403	0.107019	-3.42373	0.00061768	0.00619683
Solyc04g074690.2.1	395.688	-0.529046	0.150956	-3.50464	0.00045723	0.00486283
Solyc04g074750.2.1	908.316	-0.497875	0.120039	-4.14761	3.36e-05	0.00056322
Solyc04g074870.2.1	191.31	-0.752234	0.242217	-3.10562	0.00189884	0.015242
Solyc04g076010.2.1	954.584	0.563811	0.161067	3.50048	0.00046441	0.00492873
Solyc04g076020.2.1	479.882	0.431645	0.131978	3.27059	0.00107325	0.00973622
Solyc04g076190.1.1	612.035	-0.973005	0.214634	-4.53332	5.81e-06	0.000126
Solyc04g076390.2.1	1370.74	-0.384542	0.0997975	-3.85322	0.00011657	0.00161731
Solyc04g076530.2.1	501.028	0.545673	0.137779	3.96048	7.48e-05	0.00110992
Solyc04g076820.1.1	952.734	0.591134	0.179999	3.28409	0.00102311	0.00936472
Solyc04g076870.2.1	8496.87	-0.478874	0.103774	-4.61457	3.94e-06	8.94e-05
Solyc04g076880.2.1	1204.91	-0.559364	0.13111	-4.26638	1.99e-05	0.00036334
Solyc04g076990.2.1	766.913	0.407614	0.15489	2.63164	0.00849744	0.0486591
Solyc04g077020.2.1	27609.2	-0.265863	0.0599756	-4.43285	9.3e-06	0.00018825
Solyc04g077120.2.1	706.463	1.05472	0.151249	6.97343	3.09e-12	3.48e-10
Solyc04g077130.1.1	1980.86	-1.30232	0.246903	-5.27464	1.33e-07	4.78e-06
Solyc04g077390.2.1	2266.26	0.353132	0.129368	2.72968	0.00633953	0.0391043
Solyc04g077440.2.1	4141.57	0.316892	0.0974168	3.25295	0.00114214	0.0101963
Solyc04g077650.2.1	14.4882	7.19242	1.67418	4.29609	1.74e-05	0.00032572
Solyc04g077920.2.1	1639.98	0.370896	0.105545	3.51411	0.00044123	0.00474858
Solyc04g077980.1.1	2992.77	0.719636	0.209426	3.43623	0.00058986	0.0059825
Solyc04g078110.1.1	300.002	1.20924	0.196723	6.14691	7.9e-10	4.94e-08
Solyc04g078290.2.1	502.05	1.02188	0.160945	6.34922	2.16e-10	1.51e-08
Solyc04g078340.2.1	10.0139	3.21113	1.17282	2.73794	0.00618248	0.0383974
Solyc04g078380.1.1	984.723	-0.799966	0.156432	-5.11382	3.16e-07	1e-05
Solyc04g078460.2.1	637.81	0.815055	0.176403	4.62041	3.83e-06	8.76e-05
Solyc04g078600.2.1	474.102	-0.766525	0.149934	-5.11242	3.18e-07	1.01e-05
Solyc04g078700.2.1	1357.11	0.281939	0.0834821	3.37724	0.00073216	0.00710695
Solyc04g078750.2.1	1472.5	-0.744975	0.0987833	-7.5415	4.65e-14	8.8e-12
Solyc04g078820.2.1	620.161	0.406121	0.109432	3.71116	0.00020631	0.00258197
Solyc04g078830.2.1	1493.89	0.204126	0.0714466	2.85705	0.00427602	0.0289252
Solyc04g078840.2.1	499.361	0.882049	0.155692	5.66533	1.47e-08	6.67e-07
Solyc04g078880.2.1	306.682	0.969993	0.290795	3.33566	0.00085097	0.00804443
Solyc04g079000.2.1	1039.81	-0.610306	0.103855	-5.87652	4.19e-09	2.19e-07
Solyc04g079220.1.1	145.918	0.922444	0.346021	2.66586	0.00767917	0.0450893
Solyc04g079300.2.1	328.043	0.745169	0.148746	5.00966	5.45e-07	1.6e-05
Solyc04g079310.2.1	1367.02	-0.448831	0.118549	-3.78605	0.00015306	0.00202103
Solyc04g079350.1.1	89.798	1.29739	0.43399	2.98945	0.00279481	0.020636
Solyc04g079420.2.1	941.454	1.0565	0.191738	5.51012	3.59e-08	1.48e-06
Solyc04g079730.1.1	345.416	1.5814	0.548935	2.88085	0.00396608	0.0272933
Solyc04g079740.2.1	245.855	-0.707041	0.194199	-3.64081	0.00027178	0.00323426
Solyc04g079760.2.1	178.778	2.38596	0.553729	4.30889	1.64e-05	0.00030859
Solyc04g079790.2.1	6566.51	-0.886378	0.122559	-7.23227	4.75e-13	6.9e-11
Solyc04g079830.2.1	1909.5	0.378756	0.119517	3.16905	0.0015294	0.0128412
Solyc04g079940.2.1	553.915	1.26459	0.229938	5.4997	3.8e-08	1.55e-06
Solyc04g080050.2.1	713.457	-0.320199	0.107881	-2.96807	0.00299674	0.0218113
Solyc04g080190.2.1	1346.38	-0.431281	0.121757	-3.54213	0.0003969	0.0043563
Solyc04g080290.2.1	939.587	0.389669	0.133853	2.91117	0.00360082	0.0252922
Solyc04g080570.2.1	1107.4	-0.371742	0.0903076	-4.1164	3.85e-05	0.00062871
Solyc04g080590.2.1	1467.75	-0.31558	0.0708938	-4.45144	8.53e-06	0.00017444
Solyc04g080630.2.1	7419.89	-0.483262	0.100906	-4.78921	1.67e-06	4.27e-05
Solyc04g080640.1.1	92.3266	1.34469	0.328582	4.09242	4.27e-05	0.00068396
Solyc04g080790.2.1	617.509	0.441247	0.153007	2.88383	0.00392874	0.0271169
Solyc04g080880.2.1	1588.28	0.355593	0.0974644	3.64845	0.00026383	0.00316139
Solyc04g080920.1.1	16.7895	4.72319	1.17619	4.01565	5.93e-05	0.00090743
Solyc04g080960.2.1	12583.5	0.399718	0.126688	3.15513	0.00160424	0.0133568
Solyc04g081140.1.1	10.8104	-2.79331	0.795137	-3.51299	0.0004431	0.00475578
Solyc04g081200.2.1	878.381	-0.351024	0.121863	-2.88048	0.00397072	0.0273
Solyc04g081260.2.1	2949.87	-0.20839	0.0784798	-2.65533	0.00792316	0.0461138
Solyc04g081290.2.1	908.86	1.65482	0.217082	7.62303	2.48e-14	4.88e-12
Solyc04g081320.2.1	3952.14	-0.24713	0.0895517	-2.75963	0.00578664	0.0364048
Solyc04g081490.2.1	14212.8	-0.327933	0.0767593	-4.27222	1.94e-05	0.00035482
Solyc04g081530.1.1	446.324	0.738298	0.235168	3.13945	0.00169265	0.0139431
Solyc04g081540.2.1	326.682	-0.455508	0.142383	-3.19917	0.00137825	0.0118643
Solyc04g081570.2.1	8297.74	-0.923134	0.0948816	-9.72933	2.26e-22	1.87e-19
Solyc04g081590.2.1	839.048	-0.628089	0.135141	-4.64767	3.36e-06	7.85e-05
Solyc04g081700.2.1	38.8505	1.29438	0.492169	2.62996	0.00853956	0.0488301
Solyc04g081730.2.1	2522.88	0.275627	0.0903169	3.05177	0.00227494	0.0176144
Solyc04g081770.2.1	520.319	0.875883	0.173361	5.05236	4.36e-07	1.33e-05
Solyc04g081900.2.1	666.161	1.10967	0.141929	7.81846	5.35e-15	1.25e-12
Solyc04g081970.2.1	13322.6	-0.537613	0.137345	-3.91432	9.07e-05	0.00130254
Solyc04g082010.1.1	72212	-0.60709	0.100225	-6.05726	1.38e-09	8.3e-08
Solyc04g082030.1.1	1213.87	-0.568248	0.178086	-3.19085	0.00141853	0.0121251
Solyc04g082040.2.1	448.331	-0.738222	0.177272	-4.16435	3.12e-05	0.0005297
Solyc04g082120.2.1	2157.66	1.35353	0.389099	3.47863	0.00050398	0.00527099
Solyc04g082160.2.1	1489.05	-0.381692	0.0826233	-4.61967	3.84e-06	8.76e-05
Solyc04g082500.2.1	150.032	1.7197	0.479398	3.58721	0.00033423	0.00379835
Solyc04g082590.2.1	145.968	-0.756934	0.228906	-3.30675	0.00094386	0.00880126
Solyc04g082630.2.1	41548.6	-0.251518	0.080044	-3.14224	0.00167661	0.0138493
Solyc04g082670.2.1	1353.18	-0.275531	0.0859192	-3.20686	0.00134191	0.0116453
Solyc04g082720.2.1	202.528	-0.65012	0.189431	-3.43196	0.00059923	0.00604974
Solyc04g082760.2.1	544.737	0.32694	0.1079	3.03002	0.00244538	0.0187084
Solyc04g082960.1.1	313.796	1.78411	0.329627	5.41253	6.21e-08	2.4e-06
Solyc05g005180.2.1	2128.87	-0.588056	0.0888066	-6.62176	3.55e-11	3.04e-09
Solyc05g005200.2.1	130.186	0.670566	0.208901	3.20998	0.00132745	0.0115349
Solyc05g005230.2.1	149.729	-0.73204	0.270343	-2.70782	0.00677272	0.0410385
Solyc05g005260.1.1	1534.09	0.659004	0.184374	3.57428	0.00035119	0.00395266
Solyc05g005330.2.1	841.109	0.346274	0.120851	2.8653	0.00416608	0.0283616
Solyc05g005560.2.1	2579.91	-0.375769	0.101064	-3.71814	0.00020069	0.00252558
Solyc05g005590.2.1	943.713	-0.513252	0.117042	-4.38521	1.16e-05	0.00022656
Solyc05g005690.1.1	1068.62	-0.846667	0.138944	-6.09358	1.1e-09	6.7e-08
Solyc05g005760.2.1	1342.39	-0.358541	0.119203	-3.00782	0.0026313	0.0196917
Solyc05g005800.2.1	1096.85	-0.396602	0.104819	-3.78367	0.00015453	0.00203511
Solyc05g005870.2.1	438.885	-1.22411	0.228945	-5.34676	8.95e-08	3.3e-06
Solyc05g005880.2.1	5670.3	-0.437334	0.084943	-5.14856	2.62e-07	8.56e-06
Solyc05g005920.2.1	594.024	0.646442	0.167331	3.86325	0.00011189	0.00156463
Solyc05g005930.1.1	283.826	1.05556	0.189549	5.56878	2.57e-08	1.11e-06
Solyc05g006070.2.1	1219.42	-0.315952	0.103011	-3.06718	0.00216091	0.016928
Solyc05g006170.2.1	1662.98	-0.415577	0.101486	-4.09491	4.22e-05	0.00067774
Solyc05g006220.2.1	318.196	0.81388	0.309393	2.63057	0.00852416	0.048756
Solyc05g006390.1.1	681.446	1.09643	0.223141	4.91361	8.94e-07	2.46e-05
Solyc05g006420.2.1	663.217	-1.10188	0.172412	-6.39099	1.65e-10	1.17e-08
Solyc05g006510.1.1	98.4235	-1.27086	0.325125	-3.90884	9.27e-05	0.00132862
Solyc05g006520.2.1	1857.8	-0.390697	0.080768	-4.83727	1.32e-06	3.48e-05
Solyc05g006630.2.1	660.055	0.383815	0.117363	3.27032	0.00107426	0.00973878
Solyc05g006640.2.1	520.89	0.38461	0.136604	2.81552	0.00486988	0.0320582
Solyc05g006740.2.1	2248.55	0.419176	0.13463	3.11354	0.00184855	0.0149286
Solyc05g006820.2.1	396.624	0.507467	0.161514	3.14194	0.00167833	0.0138577
Solyc05g006830.2.1	720.088	-0.500312	0.152681	-3.27686	0.00104969	0.00954656
Solyc05g006920.2.1	1162.31	0.814079	0.138318	5.88558	3.97e-09	2.08e-07
Solyc05g006970.2.1	414.698	-0.38935	0.135054	-2.88291	0.00394019	0.0271856
Solyc05g006990.2.1	300.902	-0.529021	0.18815	-2.81169	0.00492813	0.032331
Solyc05g007060.2.1	698.283	0.649208	0.163286	3.9759	7.01e-05	0.00104902
Solyc05g007150.2.1	492.899	-1.13177	0.151947	-7.44846	9.44e-14	1.63e-11
Solyc05g007250.2.1	3479.91	-0.734885	0.0939526	-7.82187	5.2e-15	1.23e-12
Solyc05g007270.2.1	460.872	0.453436	0.146108	3.10344	0.00191287	0.0153361
Solyc05g007470.2.1	1171.4	0.602869	0.166697	3.61656	0.00029855	0.0034782
Solyc05g007510.2.1	1881.92	0.77679	0.117437	6.61452	3.73e-11	3.16e-09
Solyc05g007560.2.1	3844.91	-0.409572	0.0898653	-4.55762	5.17e-06	0.00011388
Solyc05g007770.2.1	116.301	2.62194	0.503703	5.20533	1.94e-07	6.54e-06
Solyc05g007830.2.1	3559.22	-0.579854	0.114922	-5.04564	4.52e-07	1.37e-05
Solyc05g007880.2.1	433.818	1.17563	0.135832	8.65498	4.93e-18	2.27e-15
Solyc05g007900.2.1	234.696	-1.50613	0.225741	-6.67196	2.52e-11	2.27e-09
Solyc05g007960.2.1	452.184	0.397236	0.144409	2.75077	0.00594557	0.0372164
Solyc05g008010.2.1	2999.92	-0.446326	0.105469	-4.23182	2.32e-05	0.00041369
Solyc05g008090.2.1	701.402	0.436574	0.1341	3.25558	0.00113162	0.0101251
Solyc05g008120.2.1	250.132	-0.766733	0.22508	-3.40649	0.00065803	0.00653729
Solyc05g008190.2.1	301.803	-0.423459	0.156896	-2.69897	0.0069554	0.0418903
Solyc05g008310.2.1	120.055	1.05521	0.325496	3.24185	0.00118755	0.0105261
Solyc05g008370.1.1	1519.03	-0.306655	0.10177	-3.01321	0.00258502	0.0194698
Solyc05g008390.2.1	37.3961	1.8004	0.515009	3.49586	0.00047253	0.0049989
Solyc05g008450.2.1	3895.99	-0.601667	0.0940698	-6.39596	1.6e-10	1.14e-08
Solyc05g008460.2.1	7802.82	-0.359193	0.0632713	-5.67704	1.37e-08	6.33e-07
Solyc05g008580.2.1	486.031	0.450182	0.138463	3.25127	0.00114891	0.0102383
Solyc05g008960.2.1	86.0962	1.51016	0.288518	5.23418	1.66e-07	5.7e-06
Solyc05g009030.2.1	2664.02	-0.432728	0.0788281	-5.48951	4.03e-08	1.63e-06
Solyc05g009040.2.1	43.5666	2.42013	0.632218	3.828	0.00012919	0.0017668
Solyc05g009070.2.1	467.303	0.59302	0.167615	3.53799	0.00040319	0.00441557
Solyc05g009090.1.1	79.1723	1.04725	0.347017	3.01785	0.00254571	0.0192759
Solyc05g009190.2.1	949.633	-0.31672	0.11392	-2.78019	0.00543272	0.0346715
Solyc05g009270.2.1	938.409	0.808889	0.146871	5.50748	3.64e-08	1.49e-06
Solyc05g009300.1.1	1058.13	-0.621515	0.101571	-6.11905	9.41e-10	5.82e-08
Solyc05g009370.2.1	5766.07	-0.482736	0.0800638	-6.0294	1.65e-09	9.6e-08
Solyc05g009450.1.1	412.884	-0.59861	0.155613	-3.84679	0.00011967	0.00164915
Solyc05g009500.2.1	2236.17	1.1585	0.144842	7.99834	1.26e-15	3.58e-13
Solyc05g009520.1.1	160.532	0.768791	0.23902	3.21643	0.00129796	0.0113132
Solyc05g009530.2.1	1644.11	-0.509138	0.0862738	-5.90142	3.6e-09	1.93e-07
Solyc05g009570.2.1	2919.91	-0.635826	0.0971525	-6.54462	5.96e-11	4.82e-09
Solyc05g009610.1.1	171.175	2.1715	0.36115	6.01275	1.82e-09	1.05e-07
Solyc05g009650.2.1	99.2746	2.93327	0.558323	5.25372	1.49e-07	5.27e-06
Solyc05g009720.2.1	212.001	-1.47126	0.202877	-7.25201	4.11e-13	6.19e-11
Solyc05g009790.1.1	1395.45	0.631373	0.205127	3.07797	0.00208419	0.0164381
Solyc05g009820.2.1	788.219	-0.471613	0.128069	-3.6825	0.00023095	0.00282816
Solyc05g009890.1.1	128.476	-0.792066	0.273722	-2.89369	0.00380747	0.0265005
Solyc05g010250.1.1	1120.9	-0.428468	0.130252	-3.28953	0.00100355	0.00921111
Solyc05g010320.2.1	1536.56	0.569295	0.147907	3.84899	0.0001186	0.00163855
Solyc05g010480.2.1	260.262	-0.515886	0.165201	-3.12278	0.0017915	0.0145408
Solyc05g010670.2.1	11651.7	-0.738592	0.0912604	-8.09324	5.81e-16	1.77e-13
Solyc05g010710.1.1	34.0191	1.818	0.576712	3.15236	0.00161959	0.0134585
Solyc05g011920.2.1	365.841	-0.416359	0.158219	-2.63154	0.00849988	0.0486591
Solyc05g011970.2.1	207.318	0.561076	0.187342	2.99492	0.00274513	0.0203219
Solyc05g012100.2.1	1021.98	-0.539865	0.129996	-4.15295	3.28e-05	0.00055171
Solyc05g012110.2.1	823.236	0.579116	0.176509	3.28094	0.00103462	0.0094483
Solyc05g012140.2.1	592.644	0.458885	0.145082	3.16293	0.00156192	0.01307
Solyc05g012210.2.1	159.22	1.22311	0.243654	5.01985	5.17e-07	1.54e-05
Solyc05g012230.2.1	520.85	0.863384	0.184639	4.67606	2.92e-06	7.02e-05
Solyc05g012270.2.1	1250.07	-0.39887	0.0970878	-4.10835	3.99e-05	0.00064523
Solyc05g012310.2.1	265.899	0.532496	0.187788	2.83562	0.00457365	0.0304589
Solyc05g012330.2.1	507.128	0.554891	0.162724	3.41002	0.00064959	0.00646311
Solyc05g012450.2.1	727.791	-0.448506	0.116321	-3.85577	0.00011537	0.00160423
Solyc05g012480.2.1	1430.92	-0.309771	0.0940178	-3.29482	0.00098485	0.00907295
Solyc05g012700.2.1	2169.56	0.324857	0.103776	3.13038	0.00174581	0.0142845
Solyc05g012770.2.1	209.704	0.519699	0.192603	2.69829	0.00696973	0.0419512
Solyc05g013160.2.1	2392.88	-0.309945	0.0779553	-3.97593	7.01e-05	0.00104902
Solyc05g013320.1.1	260.333	-0.851916	0.304234	-2.8002	0.00510708	0.0331677
Solyc05g013340.2.1	1299.59	-0.236592	0.0846693	-2.7943	0.00520118	0.033631
Solyc05g013380.2.1	38333.6	0.532397	0.126177	4.21943	2.45e-05	0.0004336
Solyc05g013440.2.1	4208.01	0.289068	0.0961537	3.00631	0.00264439	0.0197599
Solyc05g013530.2.1	1281.6	1.3593	0.169785	8.00601	1.18e-15	3.42e-13
Solyc05g013660.2.1	137.407	0.708222	0.249576	2.8377	0.00454395	0.0303118
Solyc05g013700.2.1	897.327	-0.417007	0.120891	-3.44945	0.00056173	0.00573814
Solyc05g013750.2.1	393.656	0.641454	0.176975	3.62454	0.00028947	0.00339838
Solyc05g013810.2.1	302.875	0.903113	0.2239	4.03356	5.49e-05	0.00085076
Solyc05g013870.2.1	985.441	-0.468112	0.158234	-2.95835	0.00309287	0.0223718
Solyc05g014030.2.1	1444.17	0.347248	0.0914087	3.79885	0.00014537	0.00193754
Solyc05g014160.2.1	106.314	0.876671	0.268812	3.26128	0.00110912	0.0099776
Solyc05g014250.2.1	265.906	0.448304	0.16128	2.77966	0.00544152	0.0346976
Solyc05g014260.2.1	1093.81	0.799162	0.145357	5.49791	3.84e-08	1.56e-06
Solyc05g014280.2.1	256.64	-2.06391	0.459142	-4.49515	6.95e-06	0.00014701
Solyc05g014470.2.1	17715.3	-0.292146	0.0647225	-4.51383	6.37e-06	0.00013667
Solyc05g014760.2.1	2614.97	0.431084	0.1424	3.02728	0.00246763	0.0188207
Solyc05g015390.2.1	3085.85	-0.430034	0.115606	-3.71983	0.00019936	0.00251077
Solyc05g015500.2.1	1254.82	0.332933	0.094874	3.50921	0.00044944	0.0048031
Solyc05g015530.2.1	1089.62	-0.813458	0.161522	-5.0362	4.75e-07	1.43e-05
Solyc05g015610.2.1	1473.36	0.614413	0.1214	5.06104	4.17e-07	1.27e-05
Solyc05g015640.2.1	210.305	0.946523	0.226702	4.17519	2.98e-05	0.00051045
Solyc05g015780.1.1	18.6886	2.20738	0.589978	3.74145	0.00018296	0.00234128
Solyc05g015800.2.1	88.3108	2.52701	0.496348	5.0912	3.56e-07	1.11e-05
Solyc05g015840.2.1	395.773	0.987512	0.19395	5.09158	3.55e-07	1.11e-05
Solyc05g015950.2.1	622.03	-0.456218	0.118529	-3.849	0.0001186	0.00163855
Solyc05g015980.2.1	774.437	-0.788303	0.117266	-6.72238	1.79e-11	1.68e-09
Solyc05g016330.2.1	1642.38	-0.298067	0.090887	-3.27953	0.0010398	0.00947823
Solyc05g017860.2.1	661.395	0.385216	0.116863	3.29632	0.00097962	0.00904205
Solyc05g017990.2.1	1262.7	-0.380701	0.129669	-2.93596	0.0033252	0.0237617
Solyc05g018150.2.1	413.993	0.374803	0.138197	2.71209	0.00668614	0.0406004
Solyc05g018180.2.1	285.7	0.646653	0.191009	3.38546	0.0007106	0.00693149
Solyc05g018340.2.1	480.363	-0.447261	0.162079	-2.75952	0.00578866	0.036405
Solyc05g018520.2.1	812.834	-0.312902	0.110423	-2.83366	0.00460189	0.0305651
Solyc05g018700.2.1	935.759	-0.290863	0.108884	-2.6713	0.0075557	0.0444693
Solyc05g018760.1.1	91.796	1.04009	0.285268	3.64599	0.00026637	0.00318853
Solyc05g018810.2.1	2114.67	-0.424764	0.0854879	-4.9687	6.74e-07	1.92e-05
Solyc05g018880.1.1	60.2075	1.01906	0.348359	2.9253	0.00344121	0.0243863
Solyc05g025820.2.1	236.993	0.883722	0.294236	3.00345	0.00266939	0.0199019
Solyc05g026560.2.1	2737.33	-0.224694	0.070543	-3.1852	0.00144652	0.0122853
Solyc05g041430.2.1	780.967	0.478798	0.127469	3.75618	0.00017253	0.00223072
Solyc05g041910.2.1	1257.48	0.491365	0.170121	2.88832	0.00387309	0.0268445
Solyc05g043330.2.1	1251.32	0.746666	0.143118	5.21714	1.82e-07	6.18e-06
Solyc05g046310.2.1	298.989	-1.57287	0.217195	-7.24171	4.43e-13	6.53e-11
Solyc05g047390.1.1	309.294	-1.10873	0.241423	-4.59246	4.38e-06	9.84e-05
Solyc05g047590.2.1	298.82	0.555812	0.20984	2.64874	0.00807918	0.046871
Solyc05g047680.2.1	23.0998	-5.92042	1.65932	-3.56798	0.00035975	0.00403076
Solyc05g049900.2.1	807.05	0.488593	0.132347	3.69177	0.0002227	0.00274566
Solyc05g049950.2.1	653.235	-0.624667	0.138288	-4.51713	6.27e-06	0.00013499
Solyc05g049960.2.1	190.977	-0.693795	0.209143	-3.31732	0.00090887	0.00853091
Solyc05g049980.2.1	490.801	-0.670386	0.252178	-2.65838	0.00785162	0.0457643
Solyc05g050130.2.1	1062.33	0.894206	0.183527	4.87235	1.1e-06	2.98e-05
Solyc05g050220.2.1	23.415	1.95302	0.715615	2.72916	0.00634967	0.0391183
Solyc05g050340.2.1	78.2671	1.47193	0.394893	3.72741	0.00019346	0.00245041
Solyc05g050360.2.1	159.664	0.902384	0.261662	3.44867	0.00056336	0.00575186
Solyc05g050380.2.1	802.516	0.84598	0.181373	4.66432	3.1e-06	7.38e-05
Solyc05g050500.1.1	3835.36	-0.269326	0.100517	-2.67939	0.0073756	0.0436454
Solyc05g050610.1.1	346.306	-0.514211	0.156615	-3.28329	0.00102604	0.00938292
Solyc05g050630.2.1	2083.6	-0.52019	0.110489	-4.70808	2.5e-06	6.08e-05
Solyc05g050770.2.1	1217.16	0.453948	0.11332	4.00591	6.18e-05	0.0009406
Solyc05g050850.2.1	510.258	-0.524778	0.13882	-3.78027	0.00015666	0.00205359
Solyc05g050910.2.1	57.0085	-1.10932	0.395786	-2.80283	0.00506556	0.0329902
Solyc05g050970.2.1	1922.26	-0.360359	0.100386	-3.58975	0.00033099	0.00376797
Solyc05g050980.2.1	931.439	-0.462715	0.119575	-3.86965	0.00010899	0.00153165
Solyc05g051000.2.1	1092.26	-0.573171	0.137295	-4.17475	2.98e-05	0.00051045
Solyc05g051580.2.1	329.833	0.861407	0.187322	4.59853	4.25e-06	9.6e-05
Solyc05g051660.1.1	805.129	0.718612	0.17011	4.2244	2.4e-05	0.00042604
Solyc05g051750.2.1	1364.55	0.411687	0.11753	3.50283	0.00046035	0.0048908
Solyc05g051800.2.1	49.3614	1.19126	0.43732	2.724	0.00644969	0.0395508
Solyc05g051850.2.1	10869.7	0.803673	0.152206	5.28016	1.29e-07	4.64e-06
Solyc05g052030.1.1	993.239	0.897985	0.160428	5.59743	2.18e-08	9.51e-07
Solyc05g052150.2.1	538.938	-0.95279	0.362468	-2.62862	0.00857322	0.0489663
Solyc05g052210.2.1	85.74	1.05922	0.304895	3.47404	0.00051268	0.00534408
Solyc05g052240.2.1	1736.35	0.59018	0.145528	4.05543	5e-05	0.00078593
Solyc05g052270.1.1	813.545	0.566239	0.134183	4.21989	2.44e-05	0.00043311
Solyc05g052300.2.1	416.078	-0.792104	0.196616	-4.02868	5.61e-05	0.00086706
Solyc05g052350.2.1	1212.06	-0.31472	0.115573	-2.72313	0.00646676	0.0396121
Solyc05g052410.1.1	89.0962	1.46689	0.546043	2.6864	0.0072227	0.0430313
Solyc05g052520.2.1	902.302	1.59309	0.202674	7.86038	3.83e-15	9.65e-13
Solyc05g052570.2.1	3248.33	0.70176	0.267894	2.61954	0.00880483	0.0498861
Solyc05g052630.2.1	3606.31	0.359384	0.0820337	4.38093	1.18e-05	0.00022997
Solyc05g052710.2.1	4986.03	-0.463967	0.0939469	-4.93861	7.87e-07	2.19e-05
Solyc05g052960.2.1	512.135	0.392306	0.111255	3.52619	0.00042159	0.00457921
Solyc05g052980.2.1	2427.03	0.467078	0.161956	2.88398	0.00392686	0.0271169
Solyc05g053010.1.1	695.36	1.7979	0.385267	4.66664	3.06e-06	7.32e-05
Solyc05g053080.2.1	1273.69	-0.489559	0.162658	-3.00974	0.00261473	0.0196147
Solyc05g053090.1.1	94.5216	1.09636	0.309498	3.54238	0.00039653	0.0043563
Solyc05g053100.2.1	2656.79	-0.349839	0.104393	-3.35116	0.00080473	0.00767289
Solyc05g053210.2.1	6678.7	1.03036	0.146445	7.03578	1.98e-12	2.42e-10
Solyc05g053230.2.1	553.341	0.574132	0.137626	4.17169	3.02e-05	0.00051642
Solyc05g053240.2.1	2619.43	0.294637	0.0786739	3.74504	0.00018036	0.00231606
Solyc05g053290.2.1	365.615	-0.533534	0.145523	-3.66633	0.00024606	0.00298738
Solyc05g053360.2.1	637.407	0.431653	0.111241	3.88035	0.0001043	0.00147412
Solyc05g053440.2.1	3303.56	-0.462444	0.104418	-4.42876	9.48e-06	0.00019127
Solyc05g053470.2.1	2228.78	-0.974257	0.145578	-6.69235	2.2e-11	2.01e-09
Solyc05g053550.2.1	4331.77	0.882196	0.234229	3.76639	0.00016563	0.00214852
Solyc05g053670.2.1	3961.45	-0.78864	0.096413	-8.17981	2.84e-16	9.43e-14
Solyc05g053730.2.1	399.867	-0.56328	0.180726	-3.11677	0.00182844	0.0147903
Solyc05g053760.2.1	1005.61	1.62524	0.303197	5.36035	8.31e-08	3.1e-06
Solyc05g053850.2.1	633.831	0.820027	0.25768	3.18234	0.0014609	0.0123756
Solyc05g053870.2.1	609.694	0.370516	0.137248	2.69962	0.00694196	0.0418347
Solyc05g053890.1.1	382.874	0.60585	0.195716	3.09555	0.00196445	0.0156739
Solyc05g053950.2.1	458.872	0.487322	0.139517	3.49291	0.00047778	0.0050464
Solyc05g054070.2.1	2082.08	-0.480293	0.099318	-4.83591	1.33e-06	3.5e-05
Solyc05g054080.2.1	348.638	0.455192	0.162341	2.80393	0.00504845	0.0329266
Solyc05g054090.2.1	206.265	-2.59689	0.653065	-3.97647	6.99e-05	0.00104889
Solyc05g054110.2.1	64.9509	-0.985647	0.308613	-3.1938	0.00140414	0.0120176
Solyc05g054120.1.1	344.208	-0.969951	0.295989	-3.27699	0.00104921	0.00954656
Solyc05g054250.1.1	34.5706	2.10408	0.648209	3.24599	0.00117044	0.0103929
Solyc05g054330.2.1	1051.22	0.718697	0.105624	6.8043	1.02e-11	9.95e-10
Solyc05g054350.2.1	2605.34	0.696321	0.143826	4.84142	1.29e-06	3.43e-05
Solyc05g054370.2.1	1064.82	0.317984	0.0961806	3.30612	0.00094599	0.00881284
Solyc05g054390.2.1	935.792	0.310322	0.115254	2.69249	0.00709204	0.0424634
Solyc05g054410.2.1	2276.13	0.345186	0.101569	3.39853	0.0006775	0.00668041
Solyc05g054550.2.1	192.496	-0.628711	0.228911	-2.74653	0.00602294	0.0376061
Solyc05g054580.2.1	9313.61	-0.399605	0.0800537	-4.99171	5.98e-07	1.74e-05
Solyc05g054610.1.1	565.727	-0.808102	0.185484	-4.35671	1.32e-05	0.00025458
Solyc05g054680.1.1	465.2	-0.468687	0.13458	-3.48258	0.00049661	0.00521146
Solyc05g054720.2.1	2273.68	-0.397365	0.108445	-3.66419	0.00024812	0.00300693
Solyc05g054810.2.1	2873.85	-0.516375	0.107122	-4.82043	1.43e-06	3.75e-05
Solyc05g054860.1.1	260.36	-0.594771	0.209811	-2.83479	0.00458554	0.0305044
Solyc05g054910.2.1	956.889	0.297936	0.0968713	3.07559	0.00210089	0.0165436
Solyc05g054960.2.1	635.683	-0.591735	0.136794	-4.32572	1.52e-05	0.00028922
Solyc05g055010.2.1	243.168	-2.02717	0.276629	-7.32812	2.33e-13	3.75e-11
Solyc05g055060.2.1	1413.17	0.310099	0.108069	2.86944	0.00411193	0.028089
Solyc05g055160.2.1	7782.73	0.529933	0.0813446	6.51467	7.28e-11	5.73e-09
Solyc05g055230.1.1	1401.55	-1.08419	0.163133	-6.64602	3.01e-11	2.62e-09
Solyc05g055300.1.1	260.357	-0.653374	0.16028	-4.07644	4.57e-05	0.00072836
Solyc05g055350.2.1	1313.84	-0.282792	0.0951918	-2.97076	0.00297067	0.0216374
Solyc05g055360.2.1	345.694	0.540712	0.174672	3.09559	0.00196422	0.0156739
Solyc05g055460.1.1	56.1309	1.35414	0.472278	2.86725	0.00414055	0.0282299
Solyc05g055550.2.1	691.335	-0.478029	0.177557	-2.69225	0.00709713	0.0424645
Solyc05g055610.2.1	427.093	-0.387855	0.13494	-2.87428	0.00404954	0.02772
Solyc05g055640.2.1	1726.33	-0.675248	0.112763	-5.98818	2.12e-09	1.21e-07
Solyc05g055730.2.1	409.514	-0.508904	0.192613	-2.64211	0.00823906	0.0475904
Solyc05g055940.2.1	1446.29	0.379996	0.118729	3.20053	0.00137175	0.0118218
Solyc05g055980.2.1	149.388	-0.756099	0.252283	-2.99703	0.00272627	0.020217
Solyc05g055990.2.1	659.655	-0.536301	0.120972	-4.43326	9.28e-06	0.00018808
Solyc05g056000.2.1	1298.87	-0.501803	0.119842	-4.18721	2.82e-05	0.00048823
Solyc05g056030.2.1	109.1	-1.28906	0.379065	-3.40063	0.0006723	0.00663596
Solyc05g056170.2.1	1365.3	0.577503	0.145191	3.97753	6.96e-05	0.00104748
Solyc05g056250.2.1	1524.13	-0.337042	0.0788939	-4.2721	1.94e-05	0.00035482
Solyc05g056290.2.1	1692.62	-0.603912	0.0848815	-7.11477	1.12e-12	1.44e-10
Solyc05g056310.2.1	2211.25	-0.240816	0.0879786	-2.73721	0.00619625	0.0384589
Solyc05g056320.2.1	1643.03	0.604856	0.11856	5.10167	3.37e-07	1.06e-05
Solyc05g056350.2.1	1954.63	-0.208886	0.0747224	-2.7955	0.00518194	0.0335335
Solyc05g056390.2.1	875.216	-1.49059	0.18779	-7.93751	2.06e-15	5.5e-13
Solyc05g056420.2.1	93.4244	-0.854349	0.268338	-3.18386	0.00145327	0.0123268
Solyc05g056510.2.1	643.702	-0.369392	0.118948	-3.1055	0.0018996	0.015242
Solyc05g056560.2.1	175.213	-1.24091	0.222142	-5.58612	2.32e-08	1.01e-06
Solyc05g056590.2.1	357.39	0.693343	0.190778	3.63429	0.00027874	0.00329964
Solyc06g005060.2.1	13821.3	-0.416054	0.0991485	-4.19627	2.71e-05	0.00047282
Solyc06g005070.1.1	163.088	0.997926	0.325743	3.06354	0.00218738	0.0171095
Solyc06g005170.2.1	1434.24	0.870504	0.277932	3.13207	0.00173576	0.0142256
Solyc06g005420.1.1	1687.73	-0.39858	0.10206	-3.90535	9.41e-05	0.00134505
Solyc06g005710.2.1	14162.4	-0.297204	0.0901195	-3.2979	0.00097412	0.00902006
Solyc06g005720.2.1	312.785	-0.444832	0.163057	-2.72808	0.00637038	0.0391981
Solyc06g005810.2.1	249.083	-0.556611	0.211827	-2.62767	0.00859721	0.0490189
Solyc06g005910.2.1	480.873	0.803132	0.232762	3.45045	0.00055965	0.00572475
Solyc06g005940.2.1	4205.78	-0.552996	0.13116	-4.21619	2.48e-05	0.00043793
Solyc06g006100.2.1	1080.05	-0.335941	0.105806	-3.17508	0.00149794	0.0126303
Solyc06g007110.2.1	1773.15	0.393454	0.0886829	4.43664	9.14e-06	0.00018591
Solyc06g007130.2.1	680.001	-0.577173	0.171729	-3.36096	0.00077672	0.00746662
Solyc06g007190.2.1	1044.6	2.07024	0.386949	5.35016	8.79e-08	3.26e-06
Solyc06g007210.2.1	1795.66	-0.679984	0.144213	-4.71513	2.42e-06	5.91e-05
Solyc06g007220.2.1	1228.37	-0.584436	0.141334	-4.13513	3.55e-05	0.00058976
Solyc06g007260.1.1	12.8775	2.40759	0.80659	2.98489	0.00283678	0.0208684
Solyc06g007340.2.1	1559.73	0.46651	0.110653	4.21597	2.49e-05	0.00043797
Solyc06g007440.2.1	587.087	-1.14765	0.175653	-6.5336	6.42e-11	5.13e-09
Solyc06g007470.2.1	2625.45	-0.615401	0.130878	-4.70211	2.57e-06	6.24e-05
Solyc06g007540.2.1	1053.66	-0.414154	0.111304	-3.72091	0.0001985	0.00250186
Solyc06g007620.2.1	535.304	-0.684126	0.165501	-4.13368	3.57e-05	0.00059201
Solyc06g007630.1.1	405.421	-0.830691	0.200086	-4.15167	3.3e-05	0.00055423
Solyc06g007670.2.1	6324.89	-0.545723	0.0827917	-6.59151	4.35e-11	3.64e-09
Solyc06g007760.2.1	3473.94	-0.510557	0.0897304	-5.6899	1.27e-08	5.93e-07
Solyc06g007870.2.1	89.3759	0.973892	0.315946	3.08246	0.00205296	0.0162623
Solyc06g008120.1.1	578.928	-0.489505	0.145046	-3.37482	0.00073863	0.00715928
Solyc06g008160.2.1	1049.77	-0.467022	0.0991592	-4.70982	2.48e-06	6.04e-05
Solyc06g008170.2.1	2211.65	-0.867276	0.118826	-7.29872	2.91e-13	4.55e-11
Solyc06g008220.2.1	970.136	-0.666495	0.0974411	-6.83998	7.92e-12	8.25e-10
Solyc06g008260.2.1	1676.62	-0.903706	0.143396	-6.30216	2.94e-10	1.99e-08
Solyc06g008300.2.1	274.415	0.976566	0.270371	3.61195	0.0003039	0.0035241
Solyc06g008450.2.1	172.295	0.98026	0.230555	4.25175	2.12e-05	0.00038476
Solyc06g008500.2.1	751.201	0.322343	0.108871	2.96078	0.00306865	0.0222398
Solyc06g008700.2.1	367.537	-0.409255	0.149844	-2.7312	0.00631044	0.0390261
Solyc06g008740.2.1	357.411	0.678319	0.150987	4.49257	7.04e-06	0.00014849
Solyc06g008870.2.1	149.858	1.01434	0.245348	4.13431	3.56e-05	0.00059136
Solyc06g008880.2.1	1402.62	0.501312	0.118619	4.22624	2.38e-05	0.00042294
Solyc06g008940.2.1	379.787	-0.506402	0.148433	-3.41166	0.00064569	0.00643781
Solyc06g009140.2.1	449.322	1.36257	0.414684	3.28581	0.00101689	0.00931639
Solyc06g009210.2.1	6506.98	-0.620059	0.085959	-7.21342	5.46e-13	7.55e-11
Solyc06g009270.2.1	834.244	0.335487	0.121054	2.77138	0.00558188	0.0353738
Solyc06g009530.2.1	1965.4	-0.228349	0.0773284	-2.95298	0.00314724	0.0227156
Solyc06g009630.1.1	8235.97	-0.416282	0.108096	-3.85105	0.00011761	0.00162977
Solyc06g009970.2.1	13589.9	-0.465021	0.0644048	-7.22028	5.19e-13	7.37e-11
Solyc06g011280.2.1	6075.77	-0.36398	0.0751252	-4.84498	1.27e-06	3.38e-05
Solyc06g011350.2.1	65.7091	0.939951	0.356187	2.63893	0.00831688	0.0479148
Solyc06g011550.2.1	325.831	0.493438	0.146917	3.35862	0.00078333	0.00750839
Solyc06g011560.2.1	797.292	0.411801	0.119162	3.45581	0.00054864	0.0056421
Solyc06g016760.1.1	68.5562	-1.34746	0.454918	-2.96199	0.00305656	0.0221737
Solyc06g016770.2.1	234.758	1.16374	0.19878	5.85439	4.79e-09	2.48e-07
Solyc06g030570.2.1	772.202	-0.527482	0.10921	-4.82999	1.37e-06	3.6e-05
Solyc06g030580.2.1	867.948	-0.359599	0.1215	-2.95966	0.00307974	0.0223012
Solyc06g034160.2.1	849.254	0.439119	0.112004	3.92056	8.83e-05	0.00127294
Solyc06g035520.2.1	78.9754	1.04993	0.374366	2.80456	0.00503857	0.032873
Solyc06g035530.2.1	239.239	-1.58086	0.200895	-7.86908	3.57e-15	9.11e-13
Solyc06g035620.2.1	550.761	1.95456	0.45079	4.33586	1.45e-05	0.00027808
Solyc06g035630.1.1	156.02	2.49814	0.452085	5.52582	3.28e-08	1.37e-06
Solyc06g035920.2.1	145.001	-1.07606	0.362099	-2.97174	0.00296119	0.0215879
Solyc06g035970.2.1	4374.54	-0.24852	0.0752486	-3.30265	0.00095775	0.00889739
Solyc06g036170.1.1	283.361	1.30824	0.227856	5.7415	9.38e-09	4.48e-07
Solyc06g036290.2.1	7327.4	-2.88534	0.35401	-8.15044	3.63e-16	1.15e-13
Solyc06g036520.1.1	96.651	1.91909	0.445034	4.31223	1.62e-05	0.00030483
Solyc06g036580.2.1	773.005	-0.307582	0.104733	-2.93681	0.00331603	0.0237188
Solyc06g048540.2.1	2128.45	-0.400189	0.0934233	-4.28361	1.84e-05	0.00034102
Solyc06g048700.1.1	30.2046	1.46009	0.535027	2.72901	0.00635252	0.0391237
Solyc06g048730.2.1	5457.26	-0.667331	0.0774855	-8.61234	7.16e-18	3.1e-15
Solyc06g048820.1.1	1037.27	0.434027	0.147133	2.9499	0.00317881	0.0229185
Solyc06g048940.2.1	601.026	0.452504	0.128802	3.51319	0.00044277	0.00475578
Solyc06g049080.2.1	2138.21	-0.339589	0.0948852	-3.57895	0.00034498	0.00388936
Solyc06g049100.2.1	84.0542	-1.31152	0.319368	-4.1066	4.02e-05	0.00064959
Solyc06g050120.2.1	4736.96	-0.347896	0.0707788	-4.91526	8.87e-07	2.45e-05
Solyc06g050130.2.1	537.976	0.419294	0.147266	2.84719	0.00441064	0.0296411
Solyc06g050160.2.1	13.1248	2.70023	0.953773	2.8311	0.00463876	0.0307586
Solyc06g050170.2.1	3784.68	0.470304	0.119053	3.95037	7.8e-05	0.00114846
Solyc06g050590.2.1	1433.88	-0.277978	0.0942394	-2.9497	0.00318079	0.0229245
Solyc06g050720.2.1	535.363	0.652674	0.132298	4.93335	8.08e-07	2.24e-05
Solyc06g050730.2.1	140.401	-1.28364	0.266925	-4.809	1.52e-06	3.93e-05
Solyc06g050800.2.1	89.6343	1.55997	0.408719	3.81673	0.00013523	0.00182561
Solyc06g050840.2.1	479.149	-0.473988	0.136696	-3.46745	0.00052542	0.00545397
Solyc06g050880.2.1	137.909	0.761316	0.252124	3.0196	0.00253105	0.0192088
Solyc06g050900.2.1	861.366	0.656657	0.126297	5.19933	2e-07	6.71e-06
Solyc06g050980.2.1	4953.17	0.810187	0.0990292	8.1813	2.81e-16	9.43e-14
Solyc06g051020.2.1	149.272	0.997229	0.265537	3.75552	0.00017298	0.00223519
Solyc06g051200.2.1	6351.03	-0.561489	0.0967075	-5.80605	6.4e-09	3.18e-07
Solyc06g051390.2.1	339.59	0.415289	0.148545	2.79572	0.0051785	0.033533
Solyc06g051460.2.1	1472.08	0.584193	0.0806111	7.24705	4.26e-13	6.33e-11
Solyc06g051810.2.1	3253.48	-0.253105	0.0834197	-3.03412	0.00241238	0.0185272
Solyc06g051830.1.1	86.5447	0.977911	0.364824	2.6805	0.00735119	0.0435491
Solyc06g051930.2.1	1128.68	1.27978	0.134555	9.51115	1.89e-21	1.17e-18
Solyc06g051940.2.1	847.626	1.20202	0.354311	3.39255	0.00069246	0.00679454
Solyc06g053140.2.1	4836.02	-0.302423	0.108646	-2.78357	0.00537642	0.0344336
Solyc06g053220.2.1	158.246	1.07382	0.262221	4.09511	4.22e-05	0.0006777
Solyc06g053260.1.1	374.704	0.649925	0.169577	3.83263	0.00012678	0.00173746
Solyc06g053600.2.1	2605.98	-0.23945	0.088457	-2.70696	0.00679016	0.0411066
Solyc06g053810.2.1	672.475	0.379411	0.126039	3.01027	0.00261015	0.0195998
Solyc06g053820.2.1	959.913	-0.540655	0.119816	-4.51238	6.41e-06	0.00013731
Solyc06g053980.2.1	979.222	0.778765	0.19666	3.95996	7.5e-05	0.00111154
Solyc06g054010.2.1	451.749	0.52859	0.169058	3.12667	0.00176796	0.0144183
Solyc06g054090.1.1	81.9108	0.976639	0.364577	2.67882	0.00738811	0.0437028
Solyc06g054130.1.1	39.464	1.31537	0.500293	2.6292	0.00855862	0.0488969
Solyc06g054260.1.1	44854.2	-0.370337	0.128025	-2.89268	0.00381967	0.0265575
Solyc06g054420.2.1	960.923	0.340138	0.0981737	3.46466	0.0005309	0.00548802
Solyc06g054550.2.1	649.133	0.626594	0.162419	3.85788	0.00011438	0.0015927
Solyc06g054560.2.1	1440.07	-0.312238	0.106082	-2.94336	0.00324672	0.0233236
Solyc06g054590.2.1	142.061	-0.538672	0.202598	-2.65882	0.00784138	0.0457448
Solyc06g059740.2.1	74.7643	-3.22909	0.887543	-3.63823	0.00027452	0.00326081
Solyc06g059750.2.1	1092.74	0.275783	0.103542	2.6635	0.00773323	0.0452998
Solyc06g059870.1.1	964.881	0.924273	0.153611	6.01697	1.78e-09	1.03e-07
Solyc06g060080.2.1	1013.55	-0.665219	0.18389	-3.61749	0.00029748	0.00347184
Solyc06g060110.2.1	1557.44	1.00831	0.187968	5.36427	8.13e-08	3.06e-06
Solyc06g060230.2.1	1583.8	0.950705	0.146279	6.49928	8.07e-11	6.27e-09
Solyc06g060260.2.1	1708.74	-0.441611	0.104295	-4.23423	2.29e-05	0.00041112
Solyc06g060270.2.1	105.657	-0.759327	0.275458	-2.75659	0.0058407	0.0366587
Solyc06g060290.2.1	2094.21	-0.333861	0.097574	-3.42162	0.00062249	0.00623711
Solyc06g060400.2.1	3088.96	-0.43198	0.088651	-4.87281	1.1e-06	2.97e-05
Solyc06g060490.2.1	408.171	-0.354421	0.132013	-2.68474	0.00725858	0.0431888
Solyc06g060520.1.1	368.925	-0.78711	0.163014	-4.82847	1.38e-06	3.62e-05
Solyc06g060560.2.1	550.805	-1.15432	0.159966	-7.21606	5.35e-13	7.5e-11
Solyc06g060570.2.1	356.003	0.950015	0.21651	4.38786	1.14e-05	0.00022442
Solyc06g060590.2.1	45.8219	2.61128	0.987999	2.643	0.00821747	0.0475347
Solyc06g060610.2.1	385.34	0.476703	0.154129	3.09288	0.00198224	0.0157841
Solyc06g060640.1.1	3203.6	-0.330589	0.116407	-2.83995	0.00451203	0.0301595
Solyc06g060790.1.1	1902.88	-0.673407	0.122219	-5.50982	3.59e-08	1.48e-06
Solyc06g060870.1.1	25.7018	2.83802	0.971244	2.92204	0.00347743	0.0245609
Solyc06g060880.2.1	897.225	0.34597	0.117175	2.9526	0.00315107	0.022735
Solyc06g061000.2.1	1900.77	0.340199	0.0939241	3.62206	0.00029226	0.00342583
Solyc06g061190.1.1	89.0051	1.56994	0.328292	4.78216	1.73e-06	4.4e-05
Solyc06g061200.1.1	546.626	-1.79166	0.371557	-4.82203	1.42e-06	3.73e-05
Solyc06g061230.2.1	144.379	-1.07169	0.288019	-3.72089	0.00019852	0.00250186
Solyc06g061240.2.1	521.905	0.774187	0.159371	4.85777	1.19e-06	3.18e-05
Solyc06g062330.1.1	92.9424	1.3208	0.289894	4.55613	5.21e-06	0.00011457
Solyc06g062430.2.1	45.4881	3.34657	0.646288	5.17813	2.24e-07	7.42e-06
Solyc06g062460.2.1	287.266	-0.799734	0.244046	-3.27698	0.00104925	0.00954656
Solyc06g062550.2.1	66.3075	4.42288	1.68087	2.63131	0.00850574	0.0486647
Solyc06g062760.2.1	406.876	-0.455776	0.128535	-3.54593	0.00039123	0.00431541
Solyc06g062840.2.1	983.033	-0.431134	0.100941	-4.27115	1.94e-05	0.000356
Solyc06g062880.1.1	78.7015	-0.858001	0.325829	-2.63328	0.00845635	0.0484518
Solyc06g062920.2.1	152.507	2.06844	0.641091	3.22644	0.0012534	0.0109787
Solyc06g063190.2.1	172.122	0.759766	0.241906	3.14074	0.0016852	0.0138971
Solyc06g063210.2.1	91.3214	1.78035	0.306865	5.80174	6.56e-09	3.26e-07
Solyc06g063220.2.1	756.453	-0.355781	0.117343	-3.03198	0.00242957	0.0186376
Solyc06g064450.2.1	631.226	0.392926	0.122879	3.19766	0.0013855	0.0119041
Solyc06g064460.2.1	1365.35	-0.315453	0.0957188	-3.29563	0.00098202	0.00905523
Solyc06g064470.2.1	2601.43	-0.375106	0.14234	-2.63529	0.00840667	0.0483062
Solyc06g064550.2.1	5416.83	-0.398488	0.106718	-3.73403	0.00018844	0.00239759
Solyc06g064610.1.1	145.346	1.29065	0.306355	4.21292	2.52e-05	0.00044277
Solyc06g064630.2.1	3138	-0.791289	0.121137	-6.5322	6.48e-11	5.16e-09
Solyc06g065180.2.1	1990.79	-0.257211	0.0827493	-3.10831	0.00188159	0.0151341
Solyc06g065210.2.1	415.166	-0.471989	0.139102	-3.39311	0.00069103	0.00678549
Solyc06g065390.2.1	6623.38	-0.535399	0.0895084	-5.98156	2.21e-09	1.26e-07
Solyc06g065440.1.1	236.272	0.609455	0.20802	2.92978	0.00339198	0.0241207
Solyc06g065470.2.1	1210.25	-0.41391	0.103383	-4.00364	6.24e-05	0.00094674
Solyc06g065520.2.1	1900.22	-0.339126	0.0890382	-3.80877	0.00013966	0.00188029
Solyc06g065560.1.1	544.194	-0.410787	0.136987	-2.99873	0.0027111	0.0201299
Solyc06g065980.2.1	813.879	-0.362302	0.0987168	-3.67011	0.00024244	0.00295378
Solyc06g066010.2.1	256.394	0.638975	0.180694	3.53622	0.0004059	0.00443058
Solyc06g066100.2.1	908.031	-0.310874	0.11184	-2.77963	0.00544205	0.0346976
Solyc06g066320.2.1	2291.68	0.194389	0.0716569	2.71278	0.00667215	0.0405599
Solyc06g066370.2.1	2282.98	0.708299	0.234291	3.02316	0.00250149	0.0190279
Solyc06g066550.2.1	478.274	-0.519965	0.151348	-3.43556	0.00059133	0.00599036
Solyc06g066650.2.1	205.9	1.3273	0.213116	6.22806	4.72e-10	3.1e-08
Solyc06g066660.2.1	1920.45	-0.461524	0.118452	-3.89631	9.77e-05	0.00138825
Solyc06g066670.2.1	377.522	-0.730129	0.165307	-4.41682	1e-05	0.00020001
Solyc06g066700.1.1	832.778	0.930697	0.213682	4.35552	1.33e-05	0.00025548
Solyc06g066760.2.1	378.623	0.472521	0.166404	2.83961	0.0045169	0.030182
Solyc06g067950.2.1	133.307	-0.693182	0.26425	-2.6232	0.00871069	0.0494456
Solyc06g067980.2.1	50.3847	3.45732	0.717936	4.81563	1.47e-06	3.83e-05
Solyc06g068010.2.1	1110.17	-0.646363	0.114002	-5.66973	1.43e-08	6.55e-07
Solyc06g068130.2.1	196.997	2.80082	0.680728	4.11444	3.88e-05	0.00063201
Solyc06g068280.2.1	560.302	0.37821	0.129358	2.92374	0.00345852	0.0244828
Solyc06g068320.2.1	1816.17	-0.361646	0.0737891	-4.90107	9.53e-07	2.61e-05
Solyc06g068330.1.1	30.4487	2.39058	0.654509	3.65248	0.00025972	0.00312085
Solyc06g068400.2.1	342.749	-0.45347	0.143258	-3.16541	0.00154866	0.01297
Solyc06g068430.2.1	50.1303	0.970988	0.338477	2.8687	0.00412167	0.0281363
Solyc06g068440.2.1	753.956	0.428493	0.120159	3.56604	0.00036242	0.00405837
Solyc06g068450.1.1	744.371	0.414117	0.148808	2.78289	0.00538772	0.0344708
Solyc06g068460.2.1	2897.6	0.657251	0.219355	2.9963	0.0027328	0.0202533
Solyc06g068500.2.1	203.011	1.54837	0.373174	4.14918	3.34e-05	0.00055984
Solyc06g068520.2.1	257.054	0.866014	0.192225	4.50521	6.63e-06	0.00014096
Solyc06g068600.2.1	128.022	0.943081	0.240219	3.92592	8.64e-05	0.00124855
Solyc06g068620.2.1	410.164	1.27505	0.193767	6.58032	4.69e-11	3.91e-09
Solyc06g068650.2.1	1073.78	0.387224	0.118072	3.27956	0.00103968	0.00947823
Solyc06g068920.2.1	1263.44	0.288158	0.0942648	3.0569	0.00223641	0.0174377
Solyc06g068970.2.1	1097.02	0.774002	0.142498	5.43168	5.58e-08	2.18e-06
Solyc06g069010.2.1	4794.46	-0.583335	0.0901739	-6.469	9.87e-11	7.52e-09
Solyc06g069080.2.1	100.493	0.948159	0.316354	2.99715	0.0027252	0.020217
Solyc06g069090.2.1	3780.75	-0.53469	0.0933959	-5.72498	1.03e-08	4.88e-07
Solyc06g069150.1.1	678.296	0.62428	0.214333	2.91266	0.00358365	0.0251982
Solyc06g069430.2.1	191.864	0.880592	0.297156	2.9634	0.00304259	0.0220965
Solyc06g069490.2.1	274.845	0.586507	0.163867	3.57917	0.00034469	0.00388936
Solyc06g069520.2.1	988.723	-0.480462	0.151456	-3.17229	0.00151243	0.0127309
Solyc06g069530.2.1	841.498	-0.555578	0.117943	-4.71056	2.47e-06	6.03e-05
Solyc06g069560.1.1	852.66	0.410494	0.0959692	4.27735	1.89e-05	0.00034827
Solyc06g069570.2.1	430.032	0.542997	0.14302	3.79665	0.00014667	0.00194782
Solyc06g069730.2.1	7854.82	-0.880179	0.129317	-6.80637	1e-11	9.93e-10
Solyc06g069760.2.1	1127.74	0.567319	0.129713	4.37366	1.22e-05	0.00023697
Solyc06g069860.2.1	2923.46	-0.654659	0.0868621	-7.53677	4.82e-14	8.95e-12
Solyc06g069890.2.1	846.197	-0.471636	0.132721	-3.55358	0.00038002	0.00421992
Solyc06g070980.2.1	7495.25	0.193196	0.0689999	2.79994	0.0051112	0.0331836
Solyc06g071060.1.1	150.945	1.40184	0.339426	4.13004	3.63e-05	0.00059795
Solyc06g071170.2.1	856.432	0.399689	0.102697	3.89193	9.95e-05	0.00140954
Solyc06g071260.2.1	112.867	-0.68398	0.217805	-3.14033	0.00168758	0.013911
Solyc06g071290.2.1	1455.31	-0.409536	0.0985707	-4.15474	3.26e-05	0.00054835
Solyc06g071530.2.1	2273.55	-0.408409	0.106759	-3.82554	0.00013049	0.00178092
Solyc06g071550.2.1	1171.55	-0.388694	0.0837692	-4.64006	3.48e-06	8.07e-05
Solyc06g071630.1.1	115.486	-0.842346	0.269077	-3.1305	0.0017451	0.0142845
Solyc06g071720.1.1	2472.85	-0.439721	0.0870173	-5.05325	4.34e-07	1.32e-05
Solyc06g071770.2.1	659.097	0.527625	0.145388	3.62909	0.00028442	0.00335683
Solyc06g071790.2.1	27853.4	-0.278415	0.0911443	-3.05466	0.00225312	0.0174999
Solyc06g071810.1.1	561.647	1.32752	0.211398	6.27974	3.39e-10	2.27e-08
Solyc06g071820.2.1	1277.04	0.923519	0.178884	5.16267	2.43e-07	7.98e-06
Solyc06g071870.2.1	1387.65	-0.570511	0.0885393	-6.4436	1.17e-10	8.73e-09
Solyc06g071880.2.1	2340.29	-0.638016	0.110224	-5.78838	7.11e-09	3.47e-07
Solyc06g071910.2.1	2204.81	-0.655691	0.100779	-6.50623	7.71e-11	6.04e-09
Solyc06g071920.2.1	12057.3	-0.31901	0.0766135	-4.16389	3.13e-05	0.0005303
Solyc06g071960.2.1	2943.26	-0.465039	0.100234	-4.63953	3.49e-06	8.08e-05
Solyc06g072040.1.1	1309.21	-0.420117	0.156315	-2.68763	0.00719611	0.0429294
Solyc06g072120.2.1	5806.67	-0.491338	0.0832921	-5.89898	3.66e-09	1.95e-07
Solyc06g072430.1.1	955.193	-2.65735	0.197669	-13.4434	3.36e-41	2.23e-37
Solyc06g072470.2.1	4930.65	-0.317662	0.104627	-3.03613	0.00239637	0.0184184
Solyc06g072490.2.1	3335.61	-0.560011	0.093011	-6.0209	1.73e-09	1.01e-07
Solyc06g072600.2.1	379.216	-0.469767	0.172219	-2.72774	0.00637708	0.0392203
Solyc06g072710.2.1	3841.16	0.474773	0.137052	3.46418	0.00053185	0.00549491
Solyc06g072770.2.1	75.6551	1.18757	0.359826	3.30039	0.00096549	0.00895677
Solyc06g073090.2.1	2946.36	-0.534671	0.10426	-5.12827	2.92e-07	9.39e-06
Solyc06g073180.2.1	5025.05	0.405631	0.106608	3.80489	0.00014187	0.00189976
Solyc06g073280.2.1	5424.67	-0.364253	0.0735622	-4.95163	7.36e-07	2.07e-05
Solyc06g073290.1.1	4253.58	-0.305993	0.100568	-3.04266	0.00234501	0.0180731
Solyc06g073300.1.1	3665.18	-0.552898	0.0953693	-5.79745	6.73e-09	3.33e-07
Solyc06g073310.2.1	6286.24	-0.525436	0.0849293	-6.18675	6.14e-10	3.92e-08
Solyc06g073340.2.1	762.586	0.546836	0.109038	5.01508	5.3e-07	1.56e-05
Solyc06g073360.2.1	789.354	-0.332553	0.1101	-3.02046	0.00252389	0.019169
Solyc06g073370.2.1	3364.94	-0.42421	0.0784373	-5.40827	6.36e-08	2.44e-06
Solyc06g073430.2.1	1069.83	-0.417865	0.139692	-2.99133	0.00277767	0.0205399
Solyc06g073520.2.1	262.929	0.415184	0.157384	2.63803	0.00833902	0.0480145
Solyc06g073540.2.1	3532.74	0.505218	0.108652	4.64987	3.32e-06	7.78e-05
Solyc06g073720.1.1	1399.58	0.304782	0.095674	3.18563	0.00144441	0.0122778
Solyc06g073740.2.1	700.117	-0.352334	0.12382	-2.84552	0.00443387	0.029727
Solyc06g073790.2.1	2215.12	-0.401404	0.100166	-4.00737	6.14e-05	0.00093549
Solyc06g073800.2.1	3434.52	-0.476529	0.0854614	-5.57595	2.46e-08	1.07e-06
Solyc06g073810.2.1	422.903	0.391756	0.133669	2.9308	0.00338094	0.0240534
Solyc06g073930.2.1	374.689	-0.44759	0.146626	-3.0526	0.0022687	0.0175798
Solyc06g074000.1.1	1020.66	-0.461423	0.144124	-3.20156	0.00136687	0.0117899
Solyc06g074010.2.1	150.739	0.730284	0.199851	3.65414	0.00025805	0.00310638
Solyc06g074050.1.1	243.006	-0.656104	0.226609	-2.89531	0.0037878	0.0264098
Solyc06g074120.2.1	3213.31	0.32414	0.115998	2.79437	0.00520016	0.033631
Solyc06g074260.2.1	1644.26	0.539798	0.115054	4.6917	2.71e-06	6.55e-05
Solyc06g074300.2.1	3173.07	-0.57728	0.111663	-5.16983	2.34e-07	7.72e-06
Solyc06g074330.2.1	437.083	0.437845	0.133809	3.27216	0.00106729	0.00969768
Solyc06g074430.2.1	2507.56	-0.777501	0.103287	-7.52761	5.17e-14	9.43e-12
Solyc06g074620.2.1	49.5812	2.11117	0.473974	4.45419	8.42e-06	0.00017258
Solyc06g074690.2.1	149.821	0.566597	0.199782	2.83607	0.0045672	0.0304363
Solyc06g074780.1.1	1143.42	-0.418725	0.124579	-3.36112	0.00077628	0.00746604
Solyc06g074820.2.1	19068	-0.925959	0.0902788	-10.2567	1.1e-24	1.29e-21
Solyc06g074890.1.1	1359.09	-0.55975	0.108379	-5.16473	2.41e-07	7.92e-06
Solyc06g074900.1.1	327.988	-0.685472	0.15845	-4.3261	1.52e-05	0.00028901
Solyc06g074940.2.1	267.937	1.32865	0.224829	5.90962	3.43e-09	1.86e-07
Solyc06g075090.2.1	520.661	0.784977	0.177304	4.4273	9.54e-06	0.00019237
Solyc06g075180.1.1	2695.57	-0.883655	0.11365	-7.77524	7.53e-15	1.7e-12
Solyc06g075190.1.1	226.142	0.662447	0.228527	2.89878	0.00374621	0.026184
Solyc06g075340.2.1	2661.2	-0.522995	0.0842785	-6.20556	5.45e-10	3.53e-08
Solyc06g075520.2.1	75.7778	1.28367	0.331856	3.86815	0.00010966	0.00153957
Solyc06g075530.1.1	41.6577	1.22967	0.468427	2.6251	0.00866243	0.0492637
Solyc06g075550.2.1	257.868	1.02106	0.247102	4.13213	3.59e-05	0.00059365
Solyc06g075610.1.1	853.65	0.552035	0.19806	2.78721	0.00531634	0.0341588
Solyc06g075620.2.1	435.326	-0.441292	0.127165	-3.47023	0.00052001	0.00540912
Solyc06g075660.2.1	121.908	1.26572	0.292838	4.32226	1.54e-05	0.00029352
Solyc06g075690.2.1	345.763	1.75441	0.379347	4.62481	3.75e-06	8.6e-05
Solyc06g075780.1.1	305.19	1.4911	0.390082	3.82254	0.00013209	0.00179288
Solyc06g075790.2.1	742.727	0.478662	0.122132	3.9192	8.88e-05	0.00127829
Solyc06g075800.1.1	1689.14	-0.736247	0.183962	-4.00216	6.28e-05	0.00095199
Solyc06g075810.2.1	1430.19	-0.281357	0.0811751	-3.46605	0.00052816	0.00546814
Solyc06g075980.2.1	204.999	0.770951	0.242296	3.18186	0.00146333	0.012391
Solyc06g076020.2.1	3349.88	-1.6885	0.20676	-8.16646	3.18e-16	1.02e-13
Solyc06g076120.2.1	272.953	-0.616707	0.189881	-3.24786	0.00116278	0.0103387
Solyc06g076130.2.1	213.441	0.947369	0.295529	3.20567	0.00134747	0.0116834
Solyc06g076250.2.1	576.971	0.59505	0.18517	3.21354	0.00131111	0.0114228
Solyc06g076280.1.1	561.44	0.731183	0.162233	4.507	6.58e-06	0.00014008
Solyc06g076300.2.1	160.014	0.9627	0.224135	4.29518	1.75e-05	0.00032653
Solyc06g076360.2.1	4637.97	-0.509679	0.0729896	-6.9829	2.89e-12	3.31e-10
Solyc06g076400.2.1	1001.28	0.95681	0.148472	6.44438	1.16e-10	8.72e-09
[truncated: 1,515 more rows]

## Sheet: Fer_Leaf_DEG_WDvsCtrl
Genes	baseMean	log2FoldChange	lfcSE	stat	pvalue	adjusted-pvalue
Solyc00g009020.2.1	3955.48	-0.261468	0.074452	-3.51191	0.00044491	0.00714199
Solyc00g011890.2.1	963.94	-0.398154	0.103365	-3.85193	0.00011719	0.0023159
Solyc00g029190.2.1	48.7812	-1.41943	0.479552	-2.9599	0.00307738	0.032322
Solyc00g047700.2.1	1313.31	0.443799	0.105895	4.19094	2.78e-05	0.00068038
Solyc00g049520.2.1	190.638	-0.912627	0.227471	-4.01205	6.02e-05	0.00131889
Solyc00g085070.2.1	2965.94	0.541069	0.115395	4.68884	2.75e-06	8.95e-05
Solyc00g280110.1.1	91.5896	-0.944135	0.306262	-3.08276	0.00205088	0.0238476
Solyc01g005000.2.1	727.031	-0.353247	0.124692	-2.83295	0.00461213	0.0438896
Solyc01g005350.2.1	69.581	-1.7128	0.419037	-4.08747	4.36e-05	0.00100276
Solyc01g005560.2.1	4990.87	-0.562673	0.0735634	-7.64882	2.03e-14	5.58e-12
Solyc01g005640.2.1	243.998	0.596515	0.187961	3.17361	0.00150556	0.0187895
Solyc01g005720.2.1	112.822	1.12671	0.333438	3.37908	0.00072729	0.0105894
Solyc01g005840.2.1	306.567	-0.525051	0.166651	-3.15061	0.0016293	0.0200026
Solyc01g005870.1.1	472.376	0.797625	0.271283	2.94019	0.00328007	0.0340642
Solyc01g005990.2.1	2011.28	-0.491609	0.101924	-4.82329	1.41e-06	5.04e-05
Solyc01g006300.2.1	1145.38	2.11058	0.348587	6.05466	1.41e-09	1.17e-07
Solyc01g006510.2.1	2368.01	-0.471371	0.0993133	-4.7463	2.07e-06	7.05e-05
Solyc01g006550.2.1	124.143	1.17006	0.30758	3.80407	0.00014234	0.00274365
Solyc01g006720.2.1	2931.91	0.356105	0.101394	3.5121	0.00044457	0.00714199
Solyc01g006930.2.1	374.027	1.25757	0.179502	7.00587	2.45e-12	4e-10
Solyc01g007000.2.1	85.8916	3.62495	0.606309	5.97871	2.25e-09	1.79e-07
Solyc01g007020.2.1	131.628	0.917797	0.303723	3.02182	0.00251263	0.0277808
Solyc01g007030.2.1	69.6942	1.70766	0.450797	3.7881	0.0001518	0.00290139
Solyc01g007070.2.1	1351	0.283893	0.101494	2.79714	0.00515576	0.0476592
Solyc01g007420.2.1	23.362	-1.65161	0.564701	-2.92475	0.00344734	0.0354397
Solyc01g007670.2.1	1112.42	-0.50816	0.127227	-3.99411	6.49e-05	0.00140169
Solyc01g007810.1.1	247.796	-1.3534	0.182303	-7.42389	1.14e-13	2.72e-11
Solyc01g007860.2.1	2079.86	-0.246176	0.0812015	-3.03167	0.00243208	0.0271112
Solyc01g007990.2.1	275.372	0.72792	0.168853	4.31096	1.63e-05	0.00042637
Solyc01g008020.2.1	897.675	-0.419025	0.107004	-3.91596	9e-05	0.00185891
Solyc01g008070.2.1	934.487	-0.335616	0.112297	-2.98865	0.00280215	0.0302417
Solyc01g008620.2.1	102.642	2.66866	0.612987	4.35353	1.34e-05	0.00036243
Solyc01g008790.2.1	716.516	-0.656618	0.170994	-3.84001	0.00012303	0.0024172
Solyc01g008930.2.1	957.098	0.330112	0.116877	2.82445	0.00473623	0.0448178
Solyc01g009570.2.1	318.422	0.538166	0.173423	3.1032	0.00191437	0.0227308
Solyc01g009590.2.1	133.08	22.7238	4.63173	4.90611	9.29e-07	3.53e-05
Solyc01g009690.1.1	50.4188	2.00496	0.473088	4.23802	2.25e-05	0.00056596
Solyc01g009700.1.1	82.1761	1.54199	0.415035	3.71532	0.00020294	0.00374858
Solyc01g010060.2.1	39.447	2.10266	0.634599	3.31336	0.00092181	0.012731
Solyc01g010190.2.1	161.597	0.775597	0.250499	3.0962	0.00196017	0.0231166
Solyc01g010220.2.1	196.211	-0.76258	0.244393	-3.1203	0.00180668	0.0217671
Solyc01g010290.2.1	507.636	0.44418	0.126884	3.50069	0.00046405	0.00737947
Solyc01g010480.2.1	2590.45	-0.734942	0.252781	-2.90743	0.00364411	0.036977
Solyc01g010650.2.1	289.12	-0.795107	0.179524	-4.42899	9.47e-06	0.00026953
Solyc01g010940.2.1	436.711	-0.397841	0.118978	-3.34381	0.00082637	0.0116729
Solyc01g011000.2.1	3041.48	0.247353	0.0847818	2.91752	0.00352826	0.0361074
Solyc01g014330.2.1	62.2468	1.90786	0.447253	4.26572	1.99e-05	0.00051146
Solyc01g028810.2.1	23728.1	-0.224932	0.0680725	-3.3043	0.00095215	0.0130512
Solyc01g044240.2.1	128.644	-0.808323	0.280726	-2.8794	0.00398435	0.0395556
Solyc01g044360.2.1	2735.1	0.26716	0.076787	3.47924	0.00050284	0.00789151
Solyc01g049890.2.1	2646.94	-0.313521	0.0729623	-4.29703	1.73e-05	0.00044886
Solyc01g056690.2.1	928.909	0.339816	0.0945449	3.59422	0.00032536	0.00555783
Solyc01g056780.2.1	6093	-0.361503	0.103158	-3.50437	0.00045768	0.00729532
Solyc01g057210.2.1	1216.99	0.31045	0.0944892	3.28556	0.0010178	0.0137607
Solyc01g057830.2.1	14159.9	-0.31286	0.0833818	-3.75213	0.00017534	0.00329545
Solyc01g058390.2.1	648.805	-0.495125	0.120627	-4.10459	4.05e-05	0.00094436
Solyc01g058670.2.1	522.476	-0.438449	0.143839	-3.04819	0.00230224	0.0259912
Solyc01g058720.2.1	1175.19	1.59815	0.209786	7.618	2.58e-14	6.81e-12
Solyc01g059880.2.1	1949.51	0.264627	0.0917002	2.88578	0.00390442	0.0390312
Solyc01g060130.2.1	381.574	-1.11244	0.135295	-8.22233	2e-16	7.77e-14
Solyc01g060240.2.1	362.27	-1.13134	0.298573	-3.78914	0.00015117	0.00289465
Solyc01g060280.2.1	377.898	0.392638	0.132526	2.96272	0.00304935	0.0321437
Solyc01g060450.2.1	16.4522	-2.37429	0.59902	-3.96362	7.38e-05	0.00156522
Solyc01g065530.2.1	1149.83	0.614331	0.197333	3.11317	0.00185088	0.0221809
Solyc01g065580.2.1	713.987	0.374608	0.116929	3.20372	0.00135667	0.0174227
Solyc01g066430.2.1	763.572	1.48255	0.314545	4.71332	2.44e-06	8.08e-05
Solyc01g066480.2.1	521.482	-0.435369	0.114309	-3.8087	0.0001397	0.00270299
Solyc01g066740.2.1	1060.13	-0.763253	0.148482	-5.14036	2.74e-07	1.27e-05
Solyc01g067010.2.1	404.743	0.84011	0.213042	3.9434	8.03e-05	0.00168575
Solyc01g067020.2.1	123.259	1.70294	0.345861	4.92376	8.49e-07	3.3e-05
Solyc01g067120.2.1	174.15	1.63232	0.264994	6.15985	7.28e-10	6.56e-08
Solyc01g067380.2.1	197.488	-0.639503	0.201835	-3.16844	0.00153257	0.0190798
Solyc01g067460.1.1	175.833	-1.021	0.278792	-3.66223	0.00025003	0.00446824
Solyc01g067510.2.1	981.305	-0.623098	0.107678	-5.78667	7.18e-09	5.02e-07
Solyc01g067660.2.1	2661.13	0.475162	0.0945025	5.02803	4.96e-07	2.09e-05
Solyc01g067890.2.1	7325.77	-0.438926	0.0902215	-4.86498	1.14e-06	4.22e-05
Solyc01g068060.2.1	903.932	-0.462236	0.11317	-4.08444	4.42e-05	0.00101276
Solyc01g068270.2.1	614.283	0.317262	0.113234	2.80182	0.00508146	0.0472445
Solyc01g068330.2.1	594.273	0.364742	0.108386	3.3652	0.00076488	0.0110068
Solyc01g068560.2.1	877.068	0.706446	0.20837	3.39034	0.00069807	0.0102299
Solyc01g079090.2.1	4131.05	-0.355813	0.0696703	-5.10711	3.27e-07	1.48e-05
Solyc01g079200.2.1	44.9786	4.31645	1.0482	4.11795	3.82e-05	0.0008992
Solyc01g079500.2.1	830.779	0.600979	0.169636	3.54275	0.00039598	0.00653653
Solyc01g079520.2.1	354.429	0.647955	0.212857	3.04408	0.0023339	0.0262613
Solyc01g079580.2.1	454.817	-0.887554	0.159288	-5.57201	2.52e-08	1.53e-06
Solyc01g079600.2.1	792.332	2.03867	0.354411	5.75229	8.8e-09	5.95e-07
Solyc01g079610.2.1	921.121	-0.41145	0.122188	-3.36734	0.00075897	0.0109411
Solyc01g079660.2.1	495.882	1.74433	0.375105	4.65024	3.32e-06	0.00010555
Solyc01g079680.2.1	960.327	0.474683	0.121618	3.90307	9.5e-05	0.00194693
Solyc01g080010.2.1	132.188	-0.98952	0.310872	-3.18305	0.00145733	0.0183792
Solyc01g080020.2.1	854.841	-0.498543	0.168594	-2.95707	0.00310582	0.0325703
Solyc01g081250.2.1	49.5032	5.24679	1.63179	3.21537	0.00130277	0.0168797
Solyc01g081310.2.1	163.622	0.866729	0.260506	3.32709	0.00087757	0.0122601
Solyc01g081440.2.1	391.976	-1.05186	0.14686	-7.16228	7.93e-13	1.48e-10
Solyc01g081570.2.1	3479.93	-0.311797	0.0981997	-3.17513	0.00149769	0.0187143
Solyc01g086640.2.1	189.1	-1.08267	0.226213	-4.78606	1.7e-06	5.97e-05
Solyc01g086670.2.1	123.145	2.97523	0.52813	5.63351	1.77e-08	1.12e-06
Solyc01g086680.2.1	26.2548	4.62294	0.930585	4.96778	6.77e-07	2.69e-05
Solyc01g086690.2.1	78.5374	1.30551	0.415927	3.1388	0.00169642	0.0206276
Solyc01g086810.2.1	510.54	0.457662	0.139578	3.27888	0.00104218	0.0140488
Solyc01g086830.2.1	183.526	9.22993	2.72694	3.38472	0.0007125	0.0103964
Solyc01g086900.2.1	699.841	-0.443389	0.141899	-3.12468	0.00177999	0.021477
Solyc01g086920.2.1	4874.89	-0.693569	0.100286	-6.91587	4.65e-12	6.86e-10
Solyc01g086940.2.1	240.309	0.596641	0.20309	2.93781	0.00330535	0.0342046
Solyc01g087040.2.1	1782.49	-0.76267	0.129698	-5.88034	4.09e-09	3.11e-07
Solyc01g087240.2.1	712.091	0.354449	0.118029	3.00307	0.00267274	0.0291084
Solyc01g087260.2.1	11257.8	0.489918	0.122333	4.00481	6.21e-05	0.00135268
Solyc01g087520.2.1	3201.58	-0.37367	0.102163	-3.6576	0.00025459	0.0045299
Solyc01g087560.2.1	965.548	-0.500897	0.107861	-4.64391	3.42e-06	0.00010806
Solyc01g087590.2.1	458.762	1.88838	0.560597	3.36851	0.00075576	0.0109103
Solyc01g087670.2.1	492.752	0.428206	0.112306	3.81287	0.00013736	0.00266037
Solyc01g087680.2.1	1894.45	-0.393681	0.127735	-3.082	0.00205612	0.0238884
Solyc01g087710.2.1	1060.01	-0.677307	0.182623	-3.70876	0.00020828	0.00382623
Solyc01g087730.2.1	12485.2	-0.248772	0.0741413	-3.35538	0.00079256	0.0113083
Solyc01g087750.2.1	5943.66	-0.296561	0.0869026	-3.41256	0.00064355	0.00957181
Solyc01g087780.2.1	1367.45	-0.455335	0.107544	-4.23396	2.3e-05	0.00057329
Solyc01g087800.2.1	366.346	-1.22669	0.378455	-3.24131	0.00118983	0.0157266
Solyc01g087850.2.1	338.911	-0.721985	0.213194	-3.38651	0.00070787	0.0103436
Solyc01g087980.2.1	233.119	1.05524	0.291617	3.61856	0.00029624	0.00516267
Solyc01g088000.2.1	637.972	0.307308	0.100217	3.06643	0.0021663	0.0248928
Solyc01g088050.2.1	770.069	-0.655169	0.109023	-6.00948	1.86e-09	1.5e-07
Solyc01g088080.2.1	1777.58	0.255617	0.0909441	2.8107	0.00494333	0.046348
Solyc01g088160.2.1	69.99	1.05177	0.367733	2.86016	0.00423432	0.0411603
Solyc01g088250.2.1	675.522	-0.536329	0.149541	-3.58649	0.00033516	0.00570181
Solyc01g088510.2.1	2128.41	0.27665	0.0762991	3.62586	0.000288	0.00504066
Solyc01g088650.2.1	291.041	-0.685766	0.155126	-4.4207	9.84e-06	0.00027736
Solyc01g089850.2.1	339.936	-0.490385	0.176309	-2.7814	0.00541245	0.0494038
Solyc01g090160.2.1	22.3339	-1.75204	0.570969	-3.06854	0.0021511	0.0247567
Solyc01g090560.2.1	66.1739	1.76708	0.389489	4.53691	5.71e-06	0.00017138
Solyc01g091030.2.1	197.08	0.847882	0.246446	3.44044	0.00058077	0.00881555
Solyc01g091260.2.1	1452.94	-0.948451	0.243192	-3.90001	9.62e-05	0.0019697
Solyc01g091320.2.1	4066.01	0.45832	0.125435	3.65384	0.00025835	0.00457676
Solyc01g091340.2.1	166.014	0.735907	0.235986	3.11844	0.00181813	0.0218724
Solyc01g091360.2.1	469.705	-0.537251	0.152951	-3.51258	0.00044378	0.00713526
Solyc01g091530.2.1	3540.43	-0.388224	0.0916862	-4.23427	2.29e-05	0.00057329
Solyc01g091590.2.1	622.25	1.75611	0.395485	4.4404	8.98e-06	0.00025634
Solyc01g091620.2.1	936.214	0.294765	0.10039	2.93621	0.00332251	0.0343646
Solyc01g091870.2.1	429.492	1.43382	0.384339	3.73062	0.00019101	0.00355712
Solyc01g094010.2.1	836.212	0.429389	0.132684	3.23618	0.00121141	0.0159497
Solyc01g094080.2.1	1035.5	-0.681135	0.103672	-6.57012	5.03e-11	5.98e-09
Solyc01g094340.2.1	1560.56	-0.676665	0.116331	-5.81674	6e-09	4.35e-07
Solyc01g094460.2.1	1209.28	-0.327686	0.0972318	-3.37016	0.00075125	0.0108606
Solyc01g094700.2.1	3384.23	0.354428	0.109956	3.22335	0.00126702	0.0165216
Solyc01g094720.2.1	4221.24	0.194028	0.0692003	2.80386	0.00504942	0.0470824
Solyc01g094750.2.1	228.19	-0.687279	0.221489	-3.103	0.0019157	0.0227308
Solyc01g094790.2.1	898.672	-0.729241	0.106056	-6.87601	6.16e-12	8.89e-10
Solyc01g094940.2.1	720.24	-0.548212	0.119329	-4.59414	4.35e-06	0.00013498
Solyc01g094960.2.1	503.969	0.364682	0.120445	3.02778	0.00246359	0.027362
Solyc01g095030.2.1	995.409	0.46057	0.105075	4.38324	1.17e-05	0.000324
Solyc01g095140.2.1	543.508	1.87754	0.341328	5.50067	3.78e-08	2.23e-06
Solyc01g095150.2.1	2443.06	0.940362	0.157386	5.97487	2.3e-09	1.82e-07
Solyc01g095170.2.1	37.1339	1.63281	0.455837	3.58201	0.00034096	0.0057788
Solyc01g095430.2.1	27051.7	-0.44123	0.0979289	-4.50562	6.62e-06	0.00019523
Solyc01g095510.2.1	282.618	0.825904	0.193675	4.26439	2e-05	0.00051387
Solyc01g095570.2.1	1051.51	0.460459	0.109474	4.20611	2.6e-05	0.00064178
Solyc01g095620.2.1	3568.85	0.503246	0.135088	3.72532	0.00019507	0.0036228
Solyc01g095630.2.1	1960.92	1.63599	0.260809	6.27274	3.55e-10	3.46e-08
Solyc01g095690.2.1	325.88	-0.731258	0.193034	-3.78823	0.00015173	0.00290139
Solyc01g096050.2.1	481.282	0.704226	0.175012	4.02388	5.72e-05	0.00126523
Solyc01g096100.2.1	999.118	-0.60398	0.140412	-4.30148	1.7e-05	0.00044219
Solyc01g096220.2.1	469.715	0.604705	0.188825	3.20246	0.00136261	0.0174879
Solyc01g096320.2.1	226.855	1.66435	0.550345	3.02419	0.00249299	0.0276214
Solyc01g096360.2.1	2116.9	-0.457612	0.087268	-5.24376	1.57e-07	7.91e-06
Solyc01g096420.2.1	161.74	0.901341	0.299695	3.00753	0.00263383	0.0288235
Solyc01g096510.2.1	273.111	3.54082	0.482486	7.33871	2.16e-13	4.77e-11
Solyc01g096550.2.1	221.553	0.830056	0.200853	4.13266	3.59e-05	0.0008527
Solyc01g096620.2.1	284.374	0.625464	0.187252	3.34022	0.00083711	0.0117838
Solyc01g096640.2.1	340.515	0.638031	0.190055	3.35709	0.00078767	0.011275
Solyc01g096670.2.1	644.53	0.452938	0.133451	3.39404	0.0006887	0.010129
Solyc01g096880.2.1	728.196	-0.951461	0.161369	-5.89619	3.72e-09	2.85e-07
Solyc01g096920.2.1	407.654	0.613318	0.147945	4.14558	3.39e-05	0.00081074
Solyc01g096960.2.1	126.689	-0.63469	0.213831	-2.96818	0.00299569	0.0317094
Solyc01g097240.2.1	81.7807	1.50796	0.491831	3.06602	0.00216928	0.0248928
Solyc01g097340.2.1	4754.58	0.340239	0.0705308	4.82398	1.41e-06	5.03e-05
Solyc01g097640.2.1	466.374	0.518647	0.130586	3.97169	7.14e-05	0.00152108
Solyc01g097910.2.1	1917.2	-0.416325	0.124814	-3.33557	0.00085125	0.011958
Solyc01g097920.2.1	295.309	-0.533776	0.181672	-2.93813	0.00330201	0.0341903
Solyc01g098120.2.1	388.709	-0.826939	0.181904	-4.54602	5.47e-06	0.00016453
Solyc01g098190.2.1	802.779	-0.645435	0.113399	-5.69174	1.26e-08	8.15e-07
Solyc01g098240.1.1	12.4817	3.69587	1.3301	2.77864	0.00545872	0.049648
Solyc01g098410.2.1	394.341	-0.46561	0.14324	-3.25055	0.00115182	0.0153237
Solyc01g098530.2.1	29.9571	1.82568	0.538827	3.38825	0.00070339	0.0102856
Solyc01g098570.2.1	315.229	0.699113	0.221003	3.16337	0.00155954	0.0193092
Solyc01g098590.2.1	608.176	0.757803	0.197058	3.84558	0.00012027	0.00236753
Solyc01g098640.2.1	9687.53	-0.33908	0.0964827	-3.51441	0.00044073	0.00710703
Solyc01g098650.2.1	500.265	-0.42676	0.146034	-2.92232	0.0034743	0.0356464
Solyc01g098740.2.1	950.278	-0.716031	0.115991	-6.17318	6.69e-10	6.09e-08
Solyc01g098910.2.1	220.603	1.06546	0.30778	3.46177	0.00053664	0.00826897
Solyc01g099090.2.1	1554.81	-0.437443	0.0938954	-4.65884	3.18e-06	0.00010178
Solyc01g099110.2.1	2489.25	-0.230454	0.0700647	-3.28917	0.00100484	0.0136403
Solyc01g099350.2.1	1036.54	0.320444	0.103777	3.08782	0.00201628	0.0235734
Solyc01g099370.2.1	1694.88	1.10913	0.236043	4.69884	2.62e-06	8.63e-05
Solyc01g099630.2.1	3193.18	-0.729256	0.172175	-4.23555	2.28e-05	0.00057152
Solyc01g100110.2.1	1390.4	-0.495145	0.101182	-4.8936	9.9e-07	3.73e-05
Solyc01g100200.2.1	558.491	2.00459	0.443716	4.51773	6.25e-06	0.00018572
Solyc01g100230.2.1	874.906	-0.924555	0.17561	-5.26482	1.4e-07	7.25e-06
Solyc01g100240.2.1	303.015	0.971485	0.207859	4.67376	2.96e-06	9.55e-05
Solyc01g100380.2.1	9468.81	-0.33215	0.0998728	-3.32573	0.00088188	0.0122866
Solyc01g100430.2.1	321.22	0.486691	0.156337	3.11309	0.00185141	0.0221809
Solyc01g100490.2.1	183.689	-1.30258	0.397777	-3.27466	0.0010579	0.0142323
Solyc01g100570.2.1	2617.69	0.310819	0.100436	3.09468	0.00197023	0.0231681
Solyc01g100580.2.1	144.696	0.796824	0.255496	3.11874	0.00181628	0.0218631
Solyc01g100850.2.1	602.89	0.716208	0.134049	5.34287	9.15e-08	4.93e-06
Solyc01g100960.2.1	204.28	-0.697982	0.196966	-3.54367	0.0003946	0.00651947
Solyc01g100970.2.1	2383.29	-0.250191	0.0750934	-3.33173	0.00086308	0.0120956
Solyc01g102280.2.1	39.1944	-1.50439	0.540687	-2.78236	0.00539643	0.0493606
Solyc01g102290.2.1	1383.14	-0.859198	0.146485	-5.86542	4.48e-09	3.39e-07
Solyc01g102310.2.1	1251.33	-0.62161	0.116159	-5.35139	8.73e-08	4.74e-06
Solyc01g102330.2.1	744.513	-0.647253	0.124113	-5.21503	1.84e-07	9.06e-06
Solyc01g102580.2.1	3156.17	-0.542834	0.0744673	-7.28956	3.11e-13	6.21e-11
Solyc01g102720.2.1	351.73	-0.511694	0.181165	-2.82447	0.00473595	0.0448178
Solyc01g102820.2.1	1491.18	-0.240589	0.0816813	-2.94545	0.00322481	0.033662
Solyc01g102840.2.1	541.345	1.38855	0.40854	3.39882	0.00067677	0.00999679
Solyc01g102960.2.1	406.665	-3.96429	0.64904	-6.10794	1.01e-09	8.69e-08
Solyc01g103050.2.1	3501.8	0.375278	0.0610317	6.1489	7.8e-10	7e-08
Solyc01g103210.2.1	181.793	-0.719272	0.2292	-3.13818	0.00170002	0.0206373
Solyc01g103390.2.1	65.5232	-0.92966	0.325825	-2.85325	0.00432745	0.0418218
Solyc01g103430.2.1	1649.47	-0.346878	0.0876865	-3.95588	7.63e-05	0.00161009
Solyc01g103490.2.1	981.132	0.448727	0.0818053	5.4853	4.13e-08	2.41e-06
Solyc01g103630.2.1	10.1663	6.68802	1.6442	4.06763	4.75e-05	0.00107533
Solyc01g103990.2.1	4121.68	0.473521	0.101586	4.66129	3.14e-06	0.00010089
Solyc01g104170.2.1	11117.7	-0.265716	0.082458	-3.22244	0.00127104	0.0165634
Solyc01g104490.2.1	189.132	0.603711	0.217417	2.77674	0.00549067	0.049894
Solyc01g104710.2.1	1124.9	-0.399115	0.106124	-3.76082	0.00016936	0.00320082
Solyc01g104720.2.1	602.996	-0.593758	0.134399	-4.41788	9.97e-06	0.00028002
Solyc01g104740.2.1	280.012	-2.3963	0.314823	-7.61157	2.71e-14	7.07e-12
Solyc01g104950.2.1	5106.63	-1.06	0.115211	-9.20056	3.56e-20	2.07e-17
Solyc01g105030.2.1	28708.7	-0.696386	0.12778	-5.4499	5.04e-08	2.85e-06
Solyc01g105040.2.1	177.865	-0.583263	0.189194	-3.08289	0.00205002	0.0238476
Solyc01g105050.2.1	50132	-0.309685	0.10014	-3.09251	0.00198469	0.0232844
Solyc01g105290.2.1	1224.58	0.440045	0.131275	3.35209	0.00080203	0.0114004
Solyc01g105350.1.1	181.475	1.74794	0.27253	6.41375	1.42e-10	1.53e-08
Solyc01g105410.2.1	532.455	0.842492	0.236779	3.55814	0.00037349	0.00622629
Solyc01g105450.2.1	749.067	1.17028	0.201848	5.79782	6.72e-09	4.73e-07
Solyc01g105560.2.1	2030.64	-0.294722	0.103563	-2.84581	0.00442979	0.0425524
Solyc01g105650.2.1	13.5736	5.73445	1.85505	3.09126	0.00199309	0.0233425
Solyc01g105660.2.1	204.27	1.16581	0.233944	4.9833	6.25e-07	2.51e-05
Solyc01g106280.2.1	4888.36	0.408397	0.104355	3.91352	9.1e-05	0.0018759
Solyc01g106310.2.1	88.1665	-1.25572	0.268851	-4.6707	3e-06	9.66e-05
Solyc01g106430.2.1	11355.6	-0.290596	0.0835814	-3.4768	0.00050743	0.00793297
Solyc01g106450.2.1	812.731	-0.402913	0.131692	-3.05951	0.00221701	0.0253524
Solyc01g106470.2.1	677.105	-0.689415	0.154201	-4.47088	7.79e-06	0.00022459
Solyc01g106780.2.1	676.763	0.57784	0.145198	3.97966	6.9e-05	0.00147562
Solyc01g106800.2.1	102.978	-1.0795	0.307114	-3.51497	0.00043981	0.00709938
Solyc01g106820.2.1	260.903	-1.96714	0.311591	-6.31321	2.73e-10	2.75e-08
Solyc01g106890.2.1	155.284	0.807122	0.251392	3.21062	0.0013245	0.0171285
Solyc01g107100.2.1	13.9453	-2.44763	0.84923	-2.88218	0.00394938	0.0392912
Solyc01g107170.2.1	284.64	1.41641	0.284193	4.98398	6.23e-07	2.51e-05
Solyc01g107190.2.1	174.117	-1.50163	0.288415	-5.20649	1.92e-07	9.46e-06
Solyc01g107640.2.1	2259.4	-0.24495	0.0712633	-3.43726	0.00058764	0.00890644
Solyc01g107670.2.1	560.164	0.352529	0.125591	2.80697	0.00500105	0.0467385
Solyc01g107780.2.1	104.314	1.46417	0.434769	3.36769	0.00075799	0.0109348
Solyc01g107820.2.1	3533.1	1.24395	0.158999	7.82363	5.13e-15	1.56e-12
Solyc01g107900.2.1	1199.95	0.556934	0.16209	3.43597	0.00059044	0.00893568
Solyc01g107980.2.1	556.11	0.812462	0.240055	3.38449	0.00071312	0.0103979
Solyc01g108020.2.1	485.465	-1.13683	0.162806	-6.98271	2.9e-12	4.67e-10
Solyc01g108030.2.1	330.863	-0.459477	0.15026	-3.05788	0.00222908	0.025426
Solyc01g108190.2.1	432.119	-0.488899	0.171382	-2.85268	0.00433525	0.0418218
Solyc01g108240.2.1	752.726	2.96672	0.429584	6.90602	4.98e-12	7.3e-10
Solyc01g108340.2.1	471.769	0.375454	0.120844	3.10692	0.00189045	0.0225294
Solyc01g108500.2.1	3408.81	0.247282	0.0884521	2.79566	0.00517945	0.047813
Solyc01g108530.2.1	278.859	-0.40642	0.134027	-3.03238	0.0024263	0.0270616
Solyc01g108580.2.1	351.966	0.461013	0.149733	3.0789	0.00207764	0.0240696
Solyc01g108790.1.1	7.31444	-3.45959	1.23814	-2.79417	0.00520327	0.0479894
Solyc01g108900.2.1	13.5343	-2.90898	0.778694	-3.73572	0.00018718	0.0034955
Solyc01g109090.2.1	324.848	0.813882	0.256811	3.16919	0.00152865	0.0190426
Solyc01g109110.2.1	213.321	0.869762	0.261201	3.32986	0.00086891	0.0121641
Solyc01g109120.2.1	391.156	0.628635	0.207969	3.02274	0.00250497	0.0277179
Solyc01g109170.2.1	25.0758	-2.55883	0.794834	-3.21933	0.00128492	0.0167078
Solyc01g109230.2.1	150.468	-0.811615	0.201352	-4.03083	5.56e-05	0.00123646
Solyc01g109250.2.1	221.892	0.932029	0.293139	3.17948	0.0014754	0.018561
Solyc01g109540.2.1	3763.54	0.226815	0.0790779	2.86825	0.00412744	0.0403396
Solyc01g109700.2.1	1348.68	-0.646041	0.126901	-5.09089	3.56e-07	1.59e-05
Solyc01g109790.2.1	913.982	1.24709	0.123945	10.0616	8.17e-24	8.75e-21
Solyc01g109830.2.1	735.924	0.39366	0.132974	2.96044	0.00307204	0.0322825
Solyc01g110000.2.1	1035.81	-1.82969	0.16845	-10.8619	1.75e-27	3.96e-24
Solyc01g110040.2.1	817.313	-1.7918	0.152437	-11.7544	6.71e-32	3.41e-28
Solyc01g110130.2.1	1514.91	0.454597	0.160459	2.8331	0.00460987	0.0438886
Solyc01g110180.2.1	6.69248	-5.23578	1.65919	-3.15562	0.00160159	0.0197579
Solyc01g110370.2.1	297.728	0.654696	0.212899	3.07514	0.00210401	0.0242784
Solyc01g110440.2.1	12203.7	0.554155	0.146777	3.77548	0.0001597	0.00303801
Solyc01g110520.2.1	2144.4	0.64016	0.109791	5.83069	5.52e-09	4.07e-07
Solyc01g110630.2.1	11.1696	-4.18836	1.31832	-3.17704	0.00148788	0.0186534
Solyc01g110960.2.1	2067.42	0.415041	0.100681	4.12233	3.75e-05	0.00088362
Solyc01g111300.2.1	2847.23	0.509218	0.128829	3.95265	7.73e-05	0.00162691
Solyc01g111420.2.1	311.306	0.568824	0.20243	2.80998	0.00495446	0.0463669
Solyc01g111440.2.1	1397.93	0.557106	0.17423	3.19754	0.00138606	0.0177108
Solyc01g111510.2.1	7985.89	-0.256408	0.0758409	-3.38087	0.00072258	0.0105283
Solyc01g111560.2.1	2112.18	-0.342122	0.0892165	-3.83474	0.0001257	0.00246493
Solyc01g111660.2.1	6156.03	-1.12207	0.106592	-10.5267	6.51e-26	9.46e-23
Solyc01g111830.2.1	3775.1	-0.215658	0.0770819	-2.79777	0.00514565	0.047628
Solyc01g111870.1.1	139.442	1.01455	0.288232	3.5199	0.00043172	0.00699993
Solyc01g111880.2.1	92.9306	-2.62686	0.458509	-5.72914	1.01e-08	6.74e-07
Solyc01g111980.2.1	1192.57	0.833217	0.27409	3.03994	0.00236625	0.0265487
Solyc01g112100.2.1	706.901	-0.516416	0.108403	-4.76387	1.9e-06	6.56e-05
Solyc02g005210.2.1	3478.96	-0.347332	0.104356	-3.32835	0.00087363	0.0122218
Solyc02g014350.2.1	723.291	0.340926	0.095494	3.57013	0.0003568	0.0060022
Solyc02g014460.2.1	489.832	0.904628	0.146294	6.18361	6.27e-10	5.74e-08
Solyc02g014830.2.1	362.385	-0.509373	0.137181	-3.71313	0.00020471	0.00376822
Solyc02g020910.2.1	2780.75	0.299542	0.0978193	3.0622	0.00219717	0.0251821
Solyc02g021410.2.1	13.1585	5.1855	1.60796	3.2249	0.00126015	0.0164636
Solyc02g021420.2.1	1504.2	0.202893	0.0712616	2.84716	0.0044111	0.042437
Solyc02g021560.2.1	1779.75	0.238116	0.0801414	2.9712	0.00296639	0.0315029
Solyc02g022850.1.1	121.258	0.867537	0.255051	3.40143	0.00067034	0.00993066
Solyc02g023950.2.1	512.054	-0.386201	0.122111	-3.16269	0.00156316	0.0193306
Solyc02g030460.2.1	27.7961	1.80141	0.621925	2.8965	0.00377351	0.0379834
Solyc02g030480.2.1	1123.77	-0.504611	0.124291	-4.05993	4.91e-05	0.00110774
Solyc02g031740.2.1	1114.42	-0.361719	0.128303	-2.81926	0.00481343	0.0453851
Solyc02g031790.1.1	19.9256	1.95721	0.606137	3.22899	0.00124228	0.0162825
Solyc02g031840.2.1	1006.71	-0.376867	0.0996287	-3.78271	0.00015513	0.00295938
Solyc02g032100.2.1	222.808	0.800897	0.263663	3.03758	0.00238486	0.0267312
Solyc02g032850.2.1	345.328	0.537483	0.150739	3.56565	0.00036295	0.00608552
Solyc02g032920.2.1	630.73	0.321101	0.105835	3.03397	0.00241362	0.0269644
Solyc02g032950.2.1	133.714	1.81881	0.562011	3.23626	0.00121109	0.0159497
Solyc02g033060.2.1	331.18	-0.761602	0.157208	-4.84456	1.27e-06	4.62e-05
Solyc02g036370.2.1	542.256	1.74582	0.333567	5.23379	1.66e-07	8.31e-06
Solyc02g036480.1.1	89.2661	2.71897	0.471008	5.77266	7.8e-09	5.38e-07
Solyc02g037550.2.1	515.342	1.13997	0.201843	5.64781	1.63e-08	1.04e-06
Solyc02g061990.2.1	56.0034	1.4169	0.385183	3.67852	0.00023459	0.0042408
Solyc02g062130.2.1	475.894	-0.613953	0.153695	-3.99463	6.48e-05	0.00140018
Solyc02g062230.1.1	157.501	1.54805	0.364472	4.24738	2.16e-05	0.00054553
Solyc02g062460.2.1	140.928	1.69765	0.555635	3.05533	0.00224815	0.0255337
Solyc02g062470.1.1	47.121	-4.95155	1.58454	-3.12491	0.0017786	0.0214729
Solyc02g062610.2.1	4252.89	0.562461	0.12938	4.34735	1.38e-05	0.00037002
Solyc02g063000.2.1	1434.54	1.3142	0.143807	9.13864	6.32e-20	3.58e-17
Solyc02g063030.2.1	2159.52	-0.683894	0.108208	-6.32019	2.61e-10	2.65e-08
Solyc02g063220.2.1	749.663	-0.388434	0.134057	-2.89753	0.00376112	0.0379066
Solyc02g063360.2.1	31.4772	-2.18243	0.747381	-2.9201	0.00349919	0.035846
Solyc02g063450.2.1	5779.96	0.992372	0.142852	6.94683	3.74e-12	5.67e-10
Solyc02g063530.2.1	647.255	0.648961	0.153694	4.22241	2.42e-05	0.00059924
Solyc02g064640.2.1	833.684	-0.541481	0.147239	-3.67756	0.00023548	0.00425299
Solyc02g064730.2.1	3252.82	-0.241082	0.0804533	-2.99655	0.00273052	0.0296584
Solyc02g064800.2.1	689.574	-0.608038	0.124385	-4.88837	1.02e-06	3.82e-05
Solyc02g064830.2.1	58.7073	4.39068	1.19137	3.68541	0.00022833	0.0041423
Solyc02g064980.1.1	87.7289	6.78437	1.4512	4.67501	2.94e-06	9.51e-05
Solyc02g065000.1.1	390.188	-1.09649	0.214178	-5.11951	3.06e-07	1.4e-05
Solyc02g065010.1.1	28.9308	-1.54212	0.53995	-2.85604	0.00428965	0.0415394
Solyc02g065170.2.1	1069.62	-0.375994	0.104257	-3.60641	0.00031046	0.00534637
Solyc02g065300.1.1	2818.37	0.328495	0.073373	4.47706	7.57e-06	0.00021912
Solyc02g065400.2.1	83249	-0.489767	0.0980811	-4.99349	5.93e-07	2.43e-05
Solyc02g065540.1.1	202.46	-0.727581	0.209461	-3.47359	0.00051354	0.00801005
Solyc02g065570.1.1	378.284	1.52513	0.349628	4.36216	1.29e-05	0.00035234
Solyc02g065680.2.1	2976.54	-0.261033	0.0934741	-2.79257	0.00522913	0.0481625
Solyc02g066920.2.1	1017.4	-0.40681	0.110336	-3.68701	0.0002269	0.00412005
Solyc02g067050.2.1	1007.66	-0.984447	0.213661	-4.60751	4.08e-06	0.00012742
Solyc02g067230.2.1	84.6434	1.63988	0.3807	4.30754	1.65e-05	0.00043191
Solyc02g067320.1.1	586.823	-0.330251	0.115415	-2.86143	0.00421731	0.0410734
Solyc02g067340.2.1	530.807	-0.652491	0.133905	-4.87278	1.1e-06	4.09e-05
Solyc02g067610.1.1	145.143	1.27748	0.367233	3.47867	0.00050391	0.0078962
Solyc02g067660.2.1	440.732	0.466322	0.155075	3.00707	0.00263776	0.028851
Solyc02g067920.2.1	276.625	-0.73231	0.14408	-5.08266	3.72e-07	1.65e-05
Solyc02g068080.2.1	900.778	-0.562707	0.129888	-4.33225	1.48e-05	0.00039169
Solyc02g068090.2.1	8426.69	-0.263829	0.092665	-2.84713	0.00441153	0.042437
Solyc02g068120.2.1	300.846	0.658721	0.189207	3.48149	0.00049864	0.0078377
Solyc02g068260.1.1	112.654	-0.743869	0.253073	-2.93934	0.00328907	0.0341403
Solyc02g068270.2.1	1619.41	-0.422049	0.13496	-3.12722	0.0017647	0.0213431
Solyc02g068280.2.1	499.331	-0.34059	0.122346	-2.78382	0.00537231	0.0492139
Solyc02g068680.1.1	93.0466	3.07254	0.623055	4.9314	8.16e-07	3.19e-05
Solyc02g068760.2.1	1446.9	-0.339154	0.120168	-2.82233	0.0047676	0.0450532
Solyc02g068830.1.1	63.3397	1.54865	0.442455	3.50014	0.00046502	0.00738908
Solyc02g068920.2.1	1520.32	-0.420194	0.104581	-4.01787	5.87e-05	0.00129291
Solyc02g068930.2.1	491.172	-0.440963	0.127784	-3.45085	0.00055882	0.00853956
Solyc02g069020.2.1	400.226	-0.516617	0.173133	-2.98393	0.00284568	0.0306151
Solyc02g069240.1.1	68.1761	-1.28801	0.360522	-3.57263	0.00035342	0.00595473
Solyc02g069250.2.1	109.551	0.679775	0.219656	3.09472	0.00197	0.0231681
Solyc02g069370.2.1	960.138	-0.288187	0.0892833	-3.22778	0.00124753	0.0163302
Solyc02g069450.2.1	14309.6	-0.363125	0.107153	-3.38885	0.00070185	0.0102705
Solyc02g069460.2.1	59271.2	-0.474518	0.103559	-4.58212	4.6e-06	0.00014174
Solyc02g069860.2.1	563.747	0.506816	0.158801	3.19151	0.0014153	0.017985
Solyc02g069920.2.1	834.462	-0.669369	0.11072	-6.04559	1.49e-09	1.23e-07
Solyc02g070040.1.1	351.441	2.80698	0.394412	7.11686	1.1e-12	2.01e-10
Solyc02g070180.1.1	10.7351	-7.04431	1.71073	-4.11772	3.83e-05	0.0008992
Solyc02g070390.2.1	807.941	-0.553473	0.165553	-3.34316	0.00082829	0.0116839
Solyc02g070440.2.1	2089.46	-0.287995	0.0940956	-3.06066	0.00220851	0.0252836
Solyc02g070660.2.1	7.88234	-3.41071	1.14531	-2.97797	0.00290164	0.0309818
Solyc02g070950.1.1	33433.8	-0.650049	0.123599	-5.25933	1.45e-07	7.41e-06
Solyc02g070970.1.1	38105.9	-0.883192	0.228145	-3.87119	0.0001083	0.00215919
Solyc02g070980.1.1	29216.9	-1.10861	0.229264	-4.83549	1.33e-06	4.8e-05
Solyc02g070990.1.1	16237.7	-0.709748	0.246526	-2.879	0.00398941	0.0395556
Solyc02g071000.1.1	29455.8	-1.29031	0.19584	-6.5886	4.44e-11	5.37e-09
Solyc02g071010.1.1	95094.4	-0.64171	0.129047	-4.9727	6.6e-07	2.64e-05
Solyc02g071320.2.1	2293.22	0.337751	0.100546	3.35917	0.00078176	0.0112062
Solyc02g071580.2.1	666.58	-0.533798	0.13735	-3.8864	0.00010174	0.00205456
Solyc02g071870.2.1	309.482	0.631315	0.16696	3.78124	0.00015605	0.00297139
Solyc02g072470.2.1	50.2696	1.50928	0.51859	2.91036	0.00361012	0.0367604
Solyc02g072510.2.1	405.265	0.402819	0.116223	3.46592	0.00052841	0.00817128
Solyc02g073580.1.1	1262.53	1.53539	0.30841	4.9784	6.41e-07	2.57e-05
Solyc02g076680.2.1	770.705	0.383553	0.133882	2.86486	0.00417199	0.0407099
Solyc02g076800.1.1	51.1794	-0.935603	0.317763	-2.94434	0.00323641	0.0337485
Solyc02g076980.2.1	99.7049	1.61767	0.371287	4.35692	1.32e-05	0.00035966
Solyc02g077040.2.1	1075.9	1.32803	0.269993	4.91877	8.71e-07	3.36e-05
Solyc02g077110.2.1	254.822	-0.827607	0.214708	-3.85457	0.00011593	0.00229485
Solyc02g077140.2.1	480.727	0.618103	0.129188	4.78453	1.71e-06	6e-05
Solyc02g077370.1.1	53.4681	2.767	0.635604	4.35334	1.34e-05	0.00036243
Solyc02g077430.2.1	253.38	-1.51976	0.317541	-4.78602	1.7e-06	5.97e-05
Solyc02g077640.1.1	33.8404	-1.54863	0.517081	-2.99495	0.00274493	0.0297989
Solyc02g077670.2.1	734.912	-1.30075	0.177142	-7.34297	2.09e-13	4.72e-11
Solyc02g077710.1.1	8246.83	-0.45736	0.0953662	-4.79583	1.62e-06	5.71e-05
Solyc02g077990.2.1	13713.8	-0.260194	0.0670106	-3.88288	0.00010323	0.00207834
Solyc02g078020.2.1	318.073	-1.06395	0.165882	-6.41389	1.42e-10	1.53e-08
Solyc02g078120.1.1	2386.26	0.324609	0.0746638	4.34761	1.38e-05	0.00037002
Solyc02g078240.2.1	820.629	-0.380272	0.127397	-2.98493	0.00283641	0.0305316
Solyc02g078400.2.1	3571.27	0.560451	0.126759	4.42138	9.81e-06	0.00027687
Solyc02g078450.2.1	570.213	-0.745862	0.203646	-3.66253	0.00024973	0.00446688
Solyc02g078480.2.1	755.639	0.460157	0.131947	3.48742	0.0004877	0.00768349
Solyc02g078570.2.1	182.191	0.670464	0.234378	2.86061	0.00422827	0.0411408
Solyc02g078670.2.1	3022.22	-0.365315	0.0626109	-5.83468	5.39e-09	3.99e-07
Solyc02g078890.1.1	73.1842	1.23052	0.40816	3.01481	0.0025714	0.0282705
Solyc02g079040.2.1	977.538	-0.353102	0.111692	-3.16138	0.00157022	0.0194001
Solyc02g079190.2.1	2888	-0.475059	0.0973301	-4.88091	1.06e-06	3.94e-05
Solyc02g079200.1.1	1026	-0.442919	0.127798	-3.46578	0.00052869	0.00817128
Solyc02g079360.1.1	435.263	0.568526	0.199908	2.84394	0.00445594	0.0426428
Solyc02g079550.1.1	67.6302	1.17232	0.412129	2.84455	0.00444748	0.0426428
Solyc02g079590.2.1	581.782	0.551635	0.149903	3.67995	0.00023328	0.00422083
Solyc02g079710.2.1	24.3249	2.52588	0.759264	3.32675	0.00087864	0.0122666
Solyc02g079770.2.1	4598.91	-0.433419	0.106126	-4.084	4.43e-05	0.00101355
Solyc02g079870.2.1	110.04	-0.73494	0.247579	-2.9685	0.00299255	0.0317094
Solyc02g079930.2.1	179.899	-2.04126	0.333164	-6.1269	8.96e-10	7.9e-08
Solyc02g079950.2.1	79621.9	-0.413734	0.0950012	-4.35503	1.33e-05	0.00036109
Solyc02g079980.2.1	154.686	-1.21947	0.242766	-5.02325	5.08e-07	2.13e-05
Solyc02g080010.2.1	364.981	0.822518	0.212341	3.87358	0.00010725	0.00214027
Solyc02g080190.2.1	147.637	-0.92576	0.275787	-3.3568	0.00078851	0.0112769
Solyc02g080470.2.1	817.27	0.279027	0.0953443	2.92652	0.00342775	0.0352739
Solyc02g080640.2.1	5489.91	0.645727	0.134313	4.80761	1.53e-06	5.43e-05
Solyc02g081150.1.1	526.575	-0.676715	0.168258	-4.02189	5.77e-05	0.0012732
Solyc02g081340.2.1	58.2778	1.64879	0.419287	3.93236	8.41e-05	0.00175427
Solyc02g081410.2.1	692.097	0.282868	0.101699	2.78143	0.00541203	0.0494038
Solyc02g081810.2.1	1441.52	0.613496	0.122072	5.0257	5.02e-07	2.11e-05
Solyc02g081850.2.1	510.411	-0.391942	0.131489	-2.9808	0.00287496	0.0307837
Solyc02g081970.2.1	684.91	0.369148	0.130571	2.82717	0.00469608	0.0445843
Solyc02g082080.1.1	1080.52	0.530051	0.167388	3.16659	0.00154235	0.0191781
Solyc02g082120.2.1	967.583	-0.780652	0.112556	-6.93565	4.04e-12	6.05e-10
Solyc02g082140.2.1	657.882	-0.385659	0.124579	-3.09569	0.00196355	0.023143
Solyc02g082180.2.1	1083.45	0.4839	0.153386	3.15479	0.00160614	0.01979
Solyc02g082350.2.1	629.122	-0.522597	0.109999	-4.75091	2.03e-06	6.94e-05
Solyc02g082680.2.1	1029.24	-0.40413	0.121579	-3.32401	0.00088734	0.0123289
Solyc02g082700.2.1	6141.92	0.263031	0.0804598	3.2691	0.00107892	0.014496
Solyc02g082740.1.1	142.224	1.01092	0.227308	4.44738	8.69e-06	0.00025026
Solyc02g082920.2.1	1405.94	0.993513	0.268992	3.69346	0.00022122	0.00404104
Solyc02g083050.1.1	607.942	1.39272	0.190602	7.30694	2.73e-13	5.66e-11
Solyc02g083280.2.1	4532.55	-0.858028	0.197477	-4.34495	1.39e-05	0.00037311
Solyc02g083290.2.1	1256.52	-0.442872	0.111925	-3.95686	7.59e-05	0.00160516
Solyc02g083410.2.1	1080.46	-0.451286	0.138068	-3.26858	0.00108089	0.0145052
Solyc02g083470.2.1	376.129	0.732222	0.166361	4.4014	1.08e-05	0.00029947
Solyc02g083500.2.1	1505.72	-0.597696	0.0944237	-6.32994	2.45e-10	2.53e-08
Solyc02g083540.2.1	1448.97	-0.44752	0.0891736	-5.01853	5.21e-07	2.17e-05
Solyc02g083590.2.1	2389.57	0.238754	0.084952	2.81046	0.00494703	0.0463613
Solyc02g083630.2.1	218.849	-0.57744	0.20661	-2.79483	0.00519275	0.047914
Solyc02g083660.1.1	42.4067	-1.20411	0.402808	-2.98929	0.00279625	0.0302044
Solyc02g083860.2.1	1070.41	1.13508	0.295577	3.84023	0.00012292	0.0024172
Solyc02g084230.1.1	442.309	-0.460366	0.147169	-3.12815	0.00175911	0.0212882
Solyc02g084390.2.1	1791.55	-0.36343	0.0823562	-4.41291	1.02e-05	0.00028596
Solyc02g084400.2.1	242.805	0.589521	0.193056	3.05363	0.00226087	0.0256094
Solyc02g084420.2.1	136.786	0.985289	0.248394	3.96663	7.29e-05	0.00154885
Solyc02g084430.2.1	219.999	0.806121	0.246659	3.26816	0.00108249	0.0145152
Solyc02g084720.2.1	3039.27	0.236111	0.0833673	2.83218	0.00462314	0.0439563
Solyc02g084810.2.1	314.784	0.48991	0.155506	3.15042	0.00163037	0.0200037
Solyc02g084870.2.1	150.38	0.61833	0.216749	2.85274	0.00433439	0.0418218
Solyc02g084990.2.1	2547.05	0.569415	0.0987158	5.76823	8.01e-09	5.49e-07
Solyc02g085010.1.1	135.414	1.27339	0.347091	3.66875	0.00024374	0.00437114
Solyc02g085020.2.1	50.9281	2.45592	0.558022	4.40112	1.08e-05	0.00029947
Solyc02g085220.2.1	362.65	-0.541308	0.162318	-3.33486	0.00085341	0.0119802
Solyc02g085440.2.1	10.3551	5.42108	1.81356	2.9892	0.00279711	0.0302044
Solyc02g085730.2.1	2039.47	0.527191	0.113178	4.65808	3.19e-06	0.00010199
Solyc02g085760.2.1	3015.9	-0.759242	0.152715	-4.97161	6.64e-07	2.65e-05
Solyc02g085770.2.1	77.8132	-1.3552	0.345274	-3.925	8.67e-05	0.00179959
Solyc02g085950.2.1	721104	-0.338366	0.112365	-3.01131	0.00260126	0.0285437
Solyc02g086160.2.1	1920.84	-0.324329	0.0989791	-3.27674	0.00105012	0.0141463
Solyc02g086580.2.1	72.0061	-0.90309	0.290152	-3.11247	0.00185526	0.0222112
Solyc02g086840.2.1	548.388	-0.650597	0.163735	-3.97347	7.08e-05	0.0015113
Solyc02g086910.2.1	6007.99	-0.570707	0.091528	-6.23532	4.51e-10	4.31e-08
Solyc02g086950.1.1	6.55134	3.73511	1.28014	2.91773	0.00352593	0.0361017
Solyc02g086970.2.1	4828.09	-0.408796	0.146087	-2.79831	0.00513708	0.0475729
Solyc02g087180.2.1	318.883	-0.592789	0.17237	-3.43905	0.00058377	0.00885441
Solyc02g087190.1.1	617.816	-0.780633	0.155035	-5.03521	4.77e-07	2.03e-05
Solyc02g087210.2.1	454.871	1.51975	0.368118	4.12843	3.65e-05	0.00086551
Solyc02g087350.1.1	975.94	0.839384	0.259501	3.23461	0.00121809	0.0160169
Solyc02g087400.1.1	3029.45	-0.307468	0.0951178	-3.2325	0.00122711	0.0161148
Solyc02g087710.2.1	1810.49	0.238426	0.0736688	3.23646	0.00121023	0.0159497
Solyc02g088090.1.1	585.842	1.52362	0.357988	4.25606	2.08e-05	0.00053048
Solyc02g088390.2.1	581.442	-0.79585	0.163082	-4.88005	1.06e-06	3.95e-05
Solyc02g088560.2.1	1762.97	-0.443216	0.100169	-4.42467	9.66e-06	0.00027345
Solyc02g088610.2.1	2085.64	-0.603228	0.103827	-5.80996	6.25e-09	4.48e-07
Solyc02g088690.2.1	1172	0.470193	0.146194	3.21623	0.00129887	0.0168505
Solyc02g088710.2.1	128.829	6.46083	1.61641	3.99703	6.41e-05	0.00138894
Solyc02g088740.1.1	154.575	-1.30519	0.307966	-4.2381	2.25e-05	0.00056596
Solyc02g089050.2.1	299.841	-0.964997	0.247566	-3.89793	9.7e-05	0.00198472
Solyc02g089080.2.1	3024.32	-0.515034	0.0922609	-5.58236	2.37e-08	1.46e-06
Solyc02g089160.2.1	330.249	-1.45617	0.192702	-7.55657	4.14e-14	1.04e-11
Solyc02g089250.2.1	1714.68	-0.453557	0.109769	-4.13194	3.6e-05	0.00085339
Solyc02g089350.2.1	5324.05	-1.11577	0.151375	-7.37091	1.69e-13	3.92e-11
Solyc02g089550.2.1	670.918	-0.552303	0.117829	-4.68734	2.77e-06	9e-05
Solyc02g089610.1.1	6097.59	1.25001	0.147955	8.44859	2.95e-17	1.33e-14
Solyc02g089630.2.1	116.961	2.43798	0.57285	4.25588	2.08e-05	0.00053048
Solyc02g089720.1.1	168.337	0.870524	0.299623	2.9054	0.00366787	0.037144
Solyc02g089900.1.1	609.777	0.863223	0.236912	3.64364	0.00026881	0.00473737
Solyc02g089930.2.1	530.824	0.432034	0.14065	3.0717	0.00212842	0.0245461
Solyc02g089940.2.1	1968.91	-0.307578	0.0972178	-3.1638	0.00155725	0.0193092
Solyc02g090030.2.1	64837.7	-0.31061	0.09514	-3.26476	0.00109556	0.0146808
Solyc02g090070.2.1	709.188	-0.426147	0.120501	-3.53646	0.00040552	0.00665171
Solyc02g090130.2.1	775.013	-0.316134	0.107102	-2.95171	0.00316023	0.0330897
Solyc02g090260.1.1	376.103	0.718907	0.172527	4.16692	3.09e-05	0.00074371
Solyc02g090350.2.1	284.034	0.791806	0.241002	3.28547	0.00101811	0.0137607
Solyc02g090380.2.1	524.539	0.534018	0.175895	3.036	0.0023974	0.0268127
Solyc02g090770.1.1	33.1555	5.06903	1.42355	3.56085	0.00036966	0.00617765
Solyc02g090970.1.1	321.593	4.2947	0.462714	9.28154	1.67e-20	1.1e-17
Solyc02g090990.1.1	30.2141	2.46843	0.666733	3.70228	0.00021367	0.00392178
Solyc02g091080.1.1	101.162	-1.20289	0.293646	-4.0964	4.2e-05	0.00097173
Solyc02g091180.1.1	107.596	1.53406	0.415363	3.6933	0.00022136	0.00404104
Solyc02g091210.1.1	515.289	0.354131	0.12029	2.94398	0.00324017	0.0337704
Solyc02g091380.1.1	76.6669	1.99755	0.412533	4.84216	1.28e-06	4.67e-05
Solyc02g091430.2.1	418.176	0.348486	0.121714	2.86316	0.00419441	0.0408923
Solyc02g091500.1.1	856.329	1.14256	0.229116	4.98682	6.14e-07	2.48e-05
Solyc02g091520.2.1	170.941	-0.621824	0.192871	-3.22404	0.00126394	0.016492
Solyc02g091620.1.1	7.18905	3.27676	1.1529	2.84218	0.00448066	0.0428187
Solyc02g091690.2.1	102.36	-1.32919	0.279128	-4.76193	1.92e-06	6.62e-05
Solyc02g091840.2.1	3809.96	-0.390928	0.0793085	-4.92921	8.26e-07	3.22e-05
Solyc02g091920.2.1	3903.31	-0.543297	0.116323	-4.67058	3e-06	9.66e-05
Solyc02g092140.1.1	161.152	-0.66375	0.217948	-3.04545	0.00232329	0.0261707
Solyc02g092330.2.1	671.78	-0.393688	0.137934	-2.85419	0.00431473	0.0417227
Solyc02g092550.2.1	83.1096	-1.69732	0.323672	-5.24393	1.57e-07	7.91e-06
Solyc02g092560.2.1	3073.8	-0.512626	0.0834117	-6.14574	7.96e-10	7.11e-08
Solyc02g092570.1.1	103.617	-0.897797	0.257539	-3.48606	0.00049019	0.00771683
Solyc02g092640.2.1	1738.19	-0.19964	0.0717876	-2.78098	0.00541945	0.0494455
Solyc02g092790.2.1	2328.96	-0.550031	0.151047	-3.64146	0.00027109	0.00477343
Solyc02g092930.1.1	1524.71	0.948616	0.252789	3.7526	0.00017501	0.00329236
Solyc02g092970.2.1	53.3393	1.33237	0.446565	2.9836	0.00284879	0.0306188
Solyc02g093190.2.1	135.592	0.764638	0.200039	3.82245	0.00013213	0.00257371
Solyc02g093290.2.1	1961.14	0.589114	0.114836	5.13003	2.9e-07	1.33e-05
Solyc02g093460.2.1	1208.69	-0.301418	0.0939516	-3.20822	0.00133558	0.0172237
Solyc02g093630.2.1	3413.59	-0.639718	0.0694481	-9.21145	3.22e-20	1.98e-17
Solyc02g093720.2.1	2629.59	0.678043	0.141918	4.77771	1.77e-06	6.18e-05
Solyc02g093860.2.1	408.927	0.91291	0.134901	6.76726	1.31e-11	1.75e-09
Solyc02g094000.1.1	262.96	3.14757	0.641413	4.90724	9.24e-07	3.53e-05
Solyc02g094120.2.1	5149.43	-0.240982	0.078836	-3.05676	0.00223746	0.025486
Solyc02g094160.1.1	1113.27	0.550165	0.163025	3.37472	0.0007389	0.0107355
Solyc03g005050.2.1	1292.35	0.335401	0.0917231	3.65666	0.00025552	0.00454246
Solyc03g005080.2.1	652.857	-0.338657	0.111382	-3.0405	0.00236189	0.0265175
Solyc03g005090.2.1	1284.88	-0.291935	0.0834969	-3.49636	0.00047165	0.00747694
Solyc03g005100.2.1	452.004	-0.448576	0.145405	-3.08502	0.00203538	0.023715
Solyc03g005190.2.1	2029.93	-0.560021	0.098723	-5.67265	1.41e-08	9.06e-07
Solyc03g005320.2.1	620.765	-0.934383	0.1603	-5.82898	5.58e-09	4.1e-07
Solyc03g005480.2.1	8.79177	-3.44604	1.01024	-3.41111	0.00064698	0.00961052
Solyc03g005680.2.1	1014.84	0.361439	0.0960356	3.76359	0.00016749	0.00317142
Solyc03g005760.1.1	107596	-0.427752	0.10037	-4.26175	2.03e-05	0.00051867
Solyc03g005780.1.1	47267.2	-0.861904	0.147643	-5.83777	5.29e-09	3.93e-07
Solyc03g005790.2.1	427.685	-0.860784	0.178388	-4.82535	1.4e-06	5.01e-05
Solyc03g005900.2.1	481.975	-1.70803	0.161135	-10.6	2.98e-26	4.66e-23
Solyc03g006020.2.1	89.7175	-0.883825	0.280681	-3.14886	0.00163909	0.0200623
Solyc03g006070.2.1	797.927	-0.278782	0.0873943	-3.18994	0.00142305	0.0180474
Solyc03g006250.2.1	656.193	0.710275	0.222479	3.19255	0.00141023	0.0179633
Solyc03g006410.2.1	133.707	-1.2773	0.458877	-2.78354	0.0053769	0.0492339
Solyc03g006420.2.1	546.055	0.425991	0.106667	3.99366	6.51e-05	0.00140289
Solyc03g006490.2.1	478.775	-2.20026	0.350719	-6.27356	3.53e-10	3.45e-08
Solyc03g006620.2.1	173.873	1.40151	0.281718	4.97487	6.53e-07	2.62e-05
Solyc03g006860.2.1	163.032	0.911482	0.20921	4.35678	1.32e-05	0.00035966
Solyc03g006880.2.1	1099.61	-0.432984	0.105864	-4.09	4.31e-05	0.00099554
Solyc03g007010.2.1	294.719	0.422318	0.150281	2.81018	0.0049514	0.0463641
Solyc03g007110.2.1	1687.6	-0.330615	0.0940781	-3.51426	0.00044098	0.00710703
Solyc03g007370.2.1	1917.34	0.535183	0.162715	3.28907	0.00100518	0.0136403
Solyc03g007430.2.1	803.097	0.459126	0.147987	3.10246	0.00191917	0.0227517
Solyc03g007440.2.1	556.703	0.613871	0.138217	4.44135	8.94e-06	0.00025557
Solyc03g007500.2.1	231.681	0.534982	0.186513	2.86834	0.00412638	0.0403396
Solyc03g007530.2.1	1300.39	0.540047	0.13132	4.11243	3.92e-05	0.00091705
Solyc03g007740.2.1	2268.54	0.310463	0.083277	3.72808	0.00019294	0.0035899
Solyc03g007870.2.1	1072.27	0.948512	0.188362	5.03558	4.76e-07	2.03e-05
Solyc03g007880.1.1	14.3352	2.42845	0.811567	2.99229	0.00276889	0.0299951
Solyc03g007890.2.1	1628.73	-2.41629	0.304149	-7.94441	1.95e-15	6.41e-13
Solyc03g007920.2.1	536.981	-0.535089	0.157493	-3.39754	0.00067994	0.0100291
Solyc03g013340.2.1	89.0823	-0.930948	0.295992	-3.14518	0.00165983	0.0202918
Solyc03g019890.2.1	1563.29	-0.874062	0.12827	-6.81422	9.48e-12	1.3e-09
Solyc03g025190.2.1	67.5317	1.81697	0.43238	4.20224	2.64e-05	0.00065206
Solyc03g025290.2.1	434.597	-0.55521	0.129915	-4.27364	1.92e-05	0.00049612
Solyc03g025340.1.1	954.657	-0.453282	0.157851	-2.87158	0.00408428	0.0401674
Solyc03g025390.2.1	2588.37	-0.59786	0.172394	-3.46799	0.00052437	0.00813741
Solyc03g025630.2.1	582.451	-0.393671	0.134696	-2.92267	0.00347039	0.0356464
Solyc03g025710.2.1	2061.67	0.431446	0.142055	3.03717	0.00238813	0.0267531
Solyc03g025830.2.1	332.061	-0.565528	0.155582	-3.63493	0.00027806	0.00488766
Solyc03g025840.2.1	2518.19	-0.292525	0.0797507	-3.66799	0.00024447	0.00438039
Solyc03g025850.2.1	2002.32	-0.56002	0.0834731	-6.70899	1.96e-11	2.52e-09
Solyc03g025860.2.1	29.02	-1.57257	0.477954	-3.29022	0.00100109	0.013612
Solyc03g026210.2.1	1358.96	-0.395436	0.117354	-3.36959	0.00075279	0.0108752
Solyc03g026230.1.1	42.4016	1.75818	0.601102	2.92493	0.00344539	0.0354375
Solyc03g026270.1.1	97.1366	1.68221	0.435817	3.8599	0.00011343	0.00225042
Solyc03g031860.2.1	2708.24	0.6749	0.123793	5.45184	4.99e-08	2.83e-06
Solyc03g031940.2.1	897.451	-0.715498	0.136562	-5.23936	1.61e-07	8.08e-06
Solyc03g031990.2.1	1007.14	0.726627	0.209239	3.47272	0.00051522	0.00801775
Solyc03g032040.2.1	410.975	-0.755751	0.159566	-4.73628	2.18e-06	7.34e-05
Solyc03g032070.2.1	576.754	0.474461	0.118207	4.01382	5.97e-05	0.00131184
Solyc03g032130.2.1	5354.05	0.720181	0.250145	2.87906	0.00398863	0.0395556
Solyc03g033500.2.1	564.31	0.531938	0.18269	2.91169	0.00359476	0.0366223
Solyc03g033770.1.1	80.5743	2.22569	0.457098	4.86917	1.12e-06	4.16e-05
Solyc03g033790.2.1	8.99754	2.81103	0.978806	2.8719	0.00408014	0.0401649
Solyc03g033840.2.1	233.584	1.08772	0.269201	4.04053	5.33e-05	0.00119421
Solyc03g034020.2.1	233.98	0.7519	0.208472	3.60672	0.0003101	0.00534461
Solyc03g034220.2.1	375192	-0.505628	0.110771	-4.5646	5e-06	0.00015249
Solyc03g043960.2.1	988.461	-0.352484	0.116418	-3.02773	0.00246399	0.027362
Solyc03g044150.2.1	3238.49	-0.546836	0.0697951	-7.83488	4.69e-15	1.45e-12
Solyc03g044330.1.1	5890.6	-0.325523	0.0896347	-3.63166	0.0002816	0.00494141
Solyc03g044660.2.1	382.229	-0.458089	0.162424	-2.82032	0.00479759	0.0452938
Solyc03g051960.2.1	57.0041	14.5567	2.40039	6.06429	1.33e-09	1.11e-07
Solyc03g053110.2.1	5394.79	-0.726679	0.103537	-7.01857	2.24e-12	3.71e-10
Solyc03g058160.2.1	262.665	-1.28986	0.198689	-6.49185	8.48e-11	9.75e-09
Solyc03g058860.2.1	2416.71	-0.283111	0.0901142	-3.14169	0.00167976	0.0204863
Solyc03g058950.2.1	415.829	0.459633	0.144629	3.17801	0.0014829	0.0186323
Solyc03g058970.2.1	1498.08	-0.26969	0.0764221	-3.52895	0.00041722	0.00681235
Solyc03g059190.2.1	33.1898	1.81181	0.597391	3.03287	0.00242243	0.027048
Solyc03g059260.2.1	2502.1	0.423956	0.12373	3.42646	0.00061151	0.00917267
Solyc03g063240.2.1	1946.31	-0.282981	0.100303	-2.82125	0.00478372	0.0451845
Solyc03g064010.2.1	327.901	0.57416	0.191052	3.00526	0.00265353	0.0289916
Solyc03g065250.2.1	8747.01	-0.653341	0.101218	-6.45482	1.08e-10	1.22e-08
Solyc03g077920.1.1	480.92	-0.6005	0.170239	-3.5274	0.00041966	0.0068447
Solyc03g077930.2.1	9.90682	-1.96468	0.686747	-2.86085	0.00422503	0.0411289
Solyc03g078360.1.1	34.1144	1.32388	0.445021	2.97487	0.0029311	0.0312043
Solyc03g078490.2.1	163.051	1.08491	0.266637	4.06886	4.72e-05	0.00107328
Solyc03g080090.2.1	2247.05	0.441792	0.150825	2.92918	0.00339862	0.0350273
Solyc03g080190.2.1	242.753	0.705626	0.203693	3.46415	0.0005319	0.00820837
Solyc03g081320.2.1	1800.8	-0.430956	0.0846008	-5.09399	3.51e-07	1.57e-05
Solyc03g082420.2.1	67.6213	-1.0776	0.337714	-3.19085	0.00141854	0.0180016
Solyc03g082450.2.1	24.3178	2.01669	0.629434	3.20397	0.00135546	0.0174181
Solyc03g082530.1.1	70.9124	1.456	0.488688	2.9794	0.0028881	0.0308918
Solyc03g082540.2.1	632.348	0.563324	0.158635	3.55108	0.00038365	0.00637485
Solyc03g082620.2.1	2370.53	0.90041	0.166077	5.42163	5.91e-08	3.3e-06
Solyc03g082690.2.1	433.47	0.685136	0.199944	3.42664	0.00061109	0.00917267
Solyc03g082860.2.1	137.71	0.81121	0.255325	3.17716	0.00148725	0.0186534
Solyc03g082920.2.1	4962.16	-0.923692	0.121015	-7.63289	2.3e-14	6.23e-12
Solyc03g082970.2.1	823.565	-0.471842	0.134823	-3.49972	0.00046575	0.00739498
Solyc03g083070.1.1	808.752	-0.408232	0.113896	-3.58427	0.00033803	0.00574338
Solyc03g083100.2.1	2380.09	-0.441597	0.0970871	-4.54846	5.4e-06	0.00016296
Solyc03g083210.2.1	403.826	0.357346	0.111729	3.19833	0.00138226	0.0176733
Solyc03g083400.2.1	693.324	0.652483	0.150508	4.33522	1.46e-05	0.00038796
Solyc03g083480.2.1	128.783	2.30921	0.648026	3.56345	0.00036601	0.00612669
Solyc03g083730.1.1	141.686	1.4843	0.503719	2.94669	0.00321194	0.0335449
Solyc03g083960.2.1	952.052	-0.762648	0.129642	-5.8827	4.04e-09	3.08e-07
Solyc03g083970.2.1	2160.79	-0.534118	0.136574	-3.91083	9.2e-05	0.00189198
Solyc03g093080.2.1	137.397	1.5417	0.434954	3.54452	0.00039333	0.00650378
Solyc03g093110.2.1	269.528	1.71557	0.51912	3.30478	0.00095052	0.0130376
Solyc03g093120.2.1	107.193	2.08364	0.714443	2.91645	0.00354042	0.0362137
Solyc03g093400.2.1	628.784	0.381187	0.135425	2.81475	0.00488149	0.0458738
Solyc03g093480.2.1	1173.12	0.278457	0.0856307	3.25184	0.00114662	0.0152845
Solyc03g093540.1.1	1484.54	1.22975	0.194143	6.33424	2.39e-10	2.48e-08
Solyc03g093550.1.1	1090.61	1.37459	0.216273	6.35579	2.07e-10	2.16e-08
Solyc03g093560.1.1	591.443	2.32064	0.400743	5.79083	7e-09	4.92e-07
Solyc03g093610.1.1	234.65	0.781973	0.271075	2.88471	0.00391774	0.0390527
Solyc03g093830.2.1	2697.15	-0.293825	0.103981	-2.82576	0.00471689	0.0446985
Solyc03g095260.2.1	1161.98	0.247112	0.0884682	2.79322	0.00521854	0.0480866
Solyc03g095650.2.1	264.6	1.38932	0.299497	4.63884	3.5e-06	0.00011006
Solyc03g095720.2.1	788.228	0.334732	0.104017	3.21806	0.00129059	0.0167538
Solyc03g095770.2.1	905.291	1.37635	0.381057	3.61192	0.00030393	0.00527863
Solyc03g095840.2.1	1408.08	0.463076	0.099706	4.64442	3.41e-06	0.00010796
Solyc03g096050.2.1	301.255	1.30554	0.290572	4.493	7.02e-06	0.00020568
Solyc03g096080.2.1	530.894	-0.638491	0.137308	-4.65005	3.32e-06	0.00010555
Solyc03g096290.2.1	8944.13	0.407433	0.13682	2.97787	0.00290259	0.0309818
Solyc03g096460.2.1	462.844	-0.663003	0.208568	-3.17883	0.00147873	0.0185915
Solyc03g096660.1.1	17.0357	1.78253	0.616766	2.89012	0.00385099	0.0385762
Solyc03g096760.1.1	195.638	0.903833	0.303611	2.97695	0.00291135	0.0310554
Solyc03g096800.2.1	3753.86	-0.469829	0.0908688	-5.17041	2.34e-07	1.13e-05
Solyc03g097020.2.1	279.05	0.507519	0.174747	2.90431	0.00368064	0.0372548
Solyc03g097030.2.1	592.183	0.561325	0.132373	4.24047	2.23e-05	0.00056122
Solyc03g097230.1.1	56.6378	1.48324	0.480161	3.08906	0.00200794	0.0234895
Solyc03g097280.2.1	516.318	0.521273	0.113659	4.58628	4.51e-06	0.00013929
Solyc03g097580.2.1	296.466	0.589136	0.205173	2.87142	0.00408638	0.0401674
Solyc03g097610.2.1	451.633	-1.37618	0.162958	-8.44504	3.04e-17	1.34e-14
Solyc03g097650.2.1	155.689	-0.833324	0.235235	-3.54251	0.00039634	0.00653653
Solyc03g097670.2.1	1771.47	0.269192	0.0938266	2.86904	0.00411722	0.0403391
Solyc03g097710.2.1	720.916	-0.559837	0.123037	-4.55016	5.36e-06	0.00016189
Solyc03g097910.2.1	1674.71	-0.396132	0.0775967	-5.10501	3.31e-07	1.49e-05
Solyc03g097920.1.1	646.969	0.928682	0.213186	4.3562	1.32e-05	0.00035999
Solyc03g097930.2.1	131.457	-0.701144	0.243204	-2.88295	0.00393974	0.0392336
Solyc03g097950.2.1	4308.17	-0.300162	0.0864589	-3.47174	0.0005171	0.00804098
Solyc03g097990.2.1	365.122	0.541297	0.156443	3.46002	0.00054014	0.00831024
Solyc03g098150.2.1	1541.04	0.297861	0.0876943	3.39658	0.00068233	0.0100425
Solyc03g098210.2.1	533.795	0.402704	0.142842	2.81923	0.00481388	0.0453851
Solyc03g098250.2.1	143.437	0.889499	0.217627	4.08727	4.36e-05	0.00100276
Solyc03g098600.2.1	1811.5	0.261498	0.0812351	3.21903	0.00128623	0.0167078
Solyc03g098730.1.1	687.385	0.769042	0.21432	3.58829	0.00033285	0.00567439
Solyc03g110860.2.1	533.772	-1.00026	0.173556	-5.76336	8.25e-09	5.61e-07
Solyc03g110910.2.1	444.301	0.437127	0.156971	2.78476	0.00535668	0.0490929
Solyc03g110940.2.1	1336.96	0.356207	0.127405	2.79586	0.0051762	0.0478046
Solyc03g110990.1.1	90.0287	-1.87306	0.340823	-5.49569	3.89e-08	2.28e-06
Solyc03g111100.1.1	441.064	1.68988	0.268161	6.30171	2.94e-10	2.94e-08
Solyc03g111170.2.1	367.06	0.546895	0.184069	2.97115	0.00296689	0.0315029
Solyc03g111300.1.1	12.5496	6.07546	1.8207	3.33689	0.00084722	0.0119179
Solyc03g111700.2.1	2253.99	-0.520079	0.128267	-4.05466	5.02e-05	0.00112801
Solyc03g111800.2.1	531.411	1.09384	0.206019	5.30942	1.1e-07	5.84e-06
Solyc03g111850.2.1	1331.31	-0.265781	0.0912605	-2.91233	0.00358738	0.0365654
Solyc03g111940.2.1	378.061	-0.677966	0.135117	-5.01762	5.23e-07	2.17e-05
Solyc03g112010.2.1	242.827	0.854007	0.255447	3.34319	0.00082821	0.0116839
Solyc03g112130.1.1	142.611	-1.52963	0.237725	-6.43445	1.24e-10	1.37e-08
Solyc03g112200.1.1	747.424	-0.49063	0.160016	-3.06614	0.00216845	0.0248928
Solyc03g112220.1.1	1073.19	-0.633218	0.125414	-5.04901	4.44e-07	1.92e-05
Solyc03g112300.2.1	330.49	1.29183	0.20968	6.16097	7.23e-10	6.54e-08
Solyc03g112360.1.1	3463.1	0.238907	0.0856961	2.78784	0.00530606	0.0486833
Solyc03g112460.2.1	181.071	0.722135	0.257761	2.80157	0.00508552	0.0472445
Solyc03g112580.2.1	931.708	-0.622291	0.115647	-5.38098	7.41e-08	4.09e-06
Solyc03g112700.1.1	131.862	1.52731	0.456538	3.34542	0.00082158	0.0116295
Solyc03g112760.2.1	4480.78	-0.31909	0.102743	-3.10571	0.00189823	0.0225956
Solyc03g113030.2.1	458.951	-0.480396	0.145135	-3.30999	0.00093299	0.0128666
Solyc03g113100.2.1	1484.96	-0.29449	0.103093	-2.85655	0.00428273	0.0414921
Solyc03g113250.2.1	1031.55	-1.07618	0.146593	-7.34125	2.12e-13	4.73e-11
Solyc03g113270.2.1	2937.93	0.405495	0.140521	2.88566	0.003906	0.0390312
Solyc03g113280.2.1	2613.06	-0.357688	0.109434	-3.26854	0.00108103	0.0145052
Solyc03g113370.2.1	214.379	0.568491	0.17727	3.20693	0.00134161	0.017273
Solyc03g113390.2.1	392.681	0.407661	0.127147	3.20622	0.00134493	0.0173048
Solyc03g113420.2.1	680.666	0.492046	0.170981	2.87778	0.00400482	0.0396682
Solyc03g113430.2.1	632.463	0.456195	0.164204	2.77821	0.00546588	0.0496909
Solyc03g113730.2.1	1720.09	-0.36759	0.0948386	-3.87595	0.00010621	0.00212373
Solyc03g113880.2.1	104.955	-0.648008	0.227589	-2.84728	0.0044095	0.042437
Solyc03g113900.2.1	159.487	-0.82773	0.234102	-3.53577	0.00040659	0.00666358
Solyc03g113930.1.1	48.083	-5.55836	0.781626	-7.11128	1.15e-12	2.07e-10
Solyc03g114070.2.1	826.588	-0.853656	0.127006	-6.72139	1.8e-11	2.33e-09
Solyc03g114150.2.1	4546.85	-0.424834	0.0999602	-4.25003	2.14e-05	0.00054247
Solyc03g114160.1.1	53.5968	2.05221	0.603433	3.40089	0.00067167	0.00994314
Solyc03g114210.2.1	387.636	-0.59774	0.172081	-3.47359	0.00051354	0.00801005
Solyc03g114320.2.1	942.51	-0.567125	0.0981476	-5.77829	7.55e-09	5.24e-07
Solyc03g114330.2.1	280.491	-0.686113	0.189846	-3.61405	0.00030145	0.00524319
Solyc03g114370.2.1	808.512	0.467592	0.109443	4.27248	1.93e-05	0.00049746
Solyc03g114450.2.1	14996.4	0.309867	0.103773	2.98601	0.00282641	0.0304431
Solyc03g114840.2.1	26.5372	3.45037	1.08025	3.19405	0.00140292	0.0178925
Solyc03g114940.2.1	334.131	1.353	0.201991	6.69828	2.11e-11	2.7e-09
Solyc03g115000.2.1	3244.13	-0.384197	0.0838651	-4.58113	4.62e-06	0.0001422
Solyc03g115020.2.1	6464.15	-0.303138	0.101007	-3.00117	0.00268945	0.0292338
Solyc03g115070.1.1	192.21	0.810546	0.23005	3.52334	0.00042614	0.00692825
Solyc03g115230.2.1	2624.7	-1.92983	0.28384	-6.79901	1.05e-11	1.43e-09
Solyc03g115470.2.1	379.093	-0.437845	0.149176	-2.93509	0.00333449	0.034471
Solyc03g115850.2.1	20.3273	2.20144	0.789195	2.78948	0.00527935	0.0485152
Solyc03g115870.2.1	299.505	1.32984	0.377606	3.52177	0.00042868	0.00696395
Solyc03g115990.1.1	1104.22	0.491043	0.117987	4.16184	3.16e-05	0.00075956
Solyc03g116340.2.1	1399.39	0.463031	0.150567	3.07525	0.00210328	0.0242784
Solyc03g116700.2.1	228.846	1.19561	0.25483	4.69179	2.71e-06	8.86e-05
Solyc03g116710.2.1	636.437	0.52898	0.131428	4.02486	5.7e-05	0.00126135
Solyc03g116730.2.1	5083.55	0.457872	0.126095	3.63115	0.00028216	0.00494691
Solyc03g116770.2.1	6.97818	5.8587	2.00492	2.92215	0.0034762	0.0356464
Solyc03g116890.2.1	250.27	2.65193	0.612495	4.32972	1.49e-05	0.00039473
Solyc03g117020.2.1	1128.67	-0.414408	0.103606	-3.99984	6.34e-05	0.00137548
Solyc03g117040.2.1	3238.66	0.226275	0.0575121	3.93439	8.34e-05	0.00174492
Solyc03g117180.2.1	446.489	-0.422278	0.132287	-3.19214	0.00141221	0.0179772
Solyc03g117210.2.1	146.833	0.708335	0.219117	3.23268	0.00122635	0.0161148
Solyc03g117270.1.1	461.981	1.30667	0.260262	5.02059	5.15e-07	2.15e-05
Solyc03g117290.1.1	87.1853	0.781551	0.256347	3.0488	0.00229755	0.0259815
Solyc03g117420.2.1	1813.23	-0.653942	0.134376	-4.86652	1.14e-06	4.2e-05
Solyc03g117480.2.1	1698.66	0.51789	0.138678	3.73447	0.00018811	0.00350958
Solyc03g117600.2.1	763.632	0.850908	0.150314	5.66086	1.51e-08	9.67e-07
Solyc03g117630.1.1	224.041	-3.17167	0.325409	-9.74671	1.91e-22	1.76e-19
Solyc03g117720.2.1	48.7615	1.27815	0.410949	3.11024	0.00186937	0.0223304
Solyc03g117860.2.1	127.848	1.81304	0.305141	5.94165	2.82e-09	2.19e-07
Solyc03g117870.2.1	2161.91	0.648979	0.120181	5.40002	6.66e-08	3.71e-06
Solyc03g117960.2.1	107.626	-1.16811	0.271771	-4.29814	1.72e-05	0.00044719
Solyc03g117980.2.1	1468.92	0.633659	0.192566	3.29061	0.00099971	0.0136081
Solyc03g118040.2.1	7852.73	-0.57667	0.104853	-5.49978	3.8e-08	2.24e-06
Solyc03g118120.2.1	1173.6	-0.447373	0.127453	-3.51011	0.00044793	0.00716224
Solyc03g118240.2.1	4912.89	-0.280604	0.0969532	-2.89422	0.00380107	0.0381701
Solyc03g118310.2.1	389.191	-0.763525	0.151382	-5.04371	4.57e-07	1.96e-05
Solyc03g118370.2.1	781.955	-0.433551	0.146129	-2.96692	0.00300804	0.0317596
Solyc03g118410.2.1	5511.02	-0.403618	0.111498	-3.61994	0.00029467	0.00514405
Solyc03g118450.1.1	31.3349	2.15251	0.651293	3.30499	0.00094981	0.0130367
Solyc03g118470.2.1	4417.75	0.988149	0.197987	4.99099	6.01e-07	2.46e-05
Solyc03g118810.1.1	1931.89	1.16003	0.254751	4.55357	5.27e-06	0.00016
Solyc03g118920.2.1	2415.96	0.591201	0.0916606	6.44989	1.12e-10	1.25e-08
Solyc03g119150.2.1	3990.87	-0.597272	0.115548	-5.16903	2.35e-07	1.13e-05
Solyc03g119250.2.1	795.236	1.9611	0.384565	5.09952	3.41e-07	1.53e-05
Solyc03g119540.2.1	3265.25	-0.484752	0.118974	-4.07445	4.61e-05	0.00105017
Solyc03g119590.1.1	33.3163	2.76378	0.616275	4.48465	7.3e-06	0.00021267
Solyc03g119600.1.1	250.436	0.658892	0.220396	2.98957	0.00279366	0.0301992
Solyc03g119610.1.1	875.188	0.431927	0.122104	3.53736	0.00040415	0.00663954
Solyc03g119760.2.1	740.722	-0.513728	0.133809	-3.83928	0.0001234	0.00242212
Solyc03g119960.2.1	798.782	-0.521428	0.0993061	-5.25071	1.52e-07	7.71e-06
Solyc03g120020.2.1	1764.22	1.37134	0.236118	5.80785	6.33e-09	4.52e-07
Solyc03g120090.1.1	479.443	-0.968437	0.141363	-6.85071	7.35e-12	1.03e-09
Solyc03g120110.2.1	21.9571	2.18838	0.627052	3.48995	0.00048312	0.00763499
Solyc03g120450.2.1	1620.13	-0.273392	0.0822763	-3.32285	0.00089102	0.0123632
Solyc03g120640.2.1	28197.5	-0.405934	0.100631	-4.03388	5.49e-05	0.00122316
Solyc03g120790.1.1	223.573	-1.12709	0.214768	-5.24794	1.54e-07	7.77e-06
Solyc03g121090.2.1	1699.02	0.468069	0.167632	2.79225	0.00523432	0.0481884
Solyc03g121130.2.1	458.81	0.423029	0.142774	2.96294	0.00304719	0.0321376
Solyc03g121240.1.1	91.0499	-1.94588	0.258418	-7.52998	5.07e-14	1.26e-11
Solyc03g121300.2.1	626.089	-0.37931	0.125253	-3.02835	0.00245889	0.0273352
Solyc03g121340.1.1	39.9965	2.83507	0.696968	4.06772	4.75e-05	0.00107533
Solyc03g121440.2.1	472.275	-0.523091	0.140858	-3.7136	0.00020433	0.00376822
Solyc03g121540.2.1	1158.68	-0.991582	0.118213	-8.3881	4.94e-17	1.97e-14
Solyc03g121590.2.1	2884.54	0.259395	0.0674151	3.84773	0.00011922	0.00235146
Solyc03g121620.1.1	334.46	0.928101	0.232716	3.98813	6.66e-05	0.00143423
Solyc03g121920.2.1	397.755	-0.517034	0.159825	-3.235	0.00121643	0.0160055
Solyc03g122190.2.1	898.977	1.08914	0.222207	4.90146	9.51e-07	3.6e-05
Solyc03g122340.2.1	1860.76	1.60932	0.183077	8.79041	1.49e-18	7.4e-16
Solyc03g122350.2.1	203.564	1.26709	0.227482	5.57007	2.55e-08	1.54e-06
Solyc03g123370.2.1	4251.76	0.74576	0.148855	5.00998	5.44e-07	2.25e-05
Solyc03g123410.1.1	13151.6	-0.606671	0.110767	-5.47701	4.33e-08	2.5e-06
Solyc03g123540.2.1	308.968	-2.71722	0.396463	-6.85365	7.2e-12	1.02e-09
Solyc03g123560.2.1	3183.5	-0.742226	0.100013	-7.42126	1.16e-13	2.72e-11
Solyc03g123610.2.1	1848.61	-0.57845	0.122514	-4.72152	2.34e-06	7.84e-05
Solyc03g123880.2.1	2696.27	-0.231674	0.0729272	-3.17679	0.00148915	0.0186534
Solyc03g124110.1.1	291.381	2.32275	0.415933	5.58444	2.34e-08	1.45e-06
Solyc04g005040.1.1	302.906	1.2557	0.271725	4.62123	3.81e-06	0.00011946
Solyc04g005060.2.1	687.855	-0.338556	0.112006	-3.02267	0.00250558	0.0277179
Solyc04g005160.1.1	803.088	0.382412	0.134456	2.84414	0.00445309	0.0426428
Solyc04g005660.2.1	59.8722	-1.52395	0.374584	-4.06836	4.73e-05	0.00107435
Solyc04g006950.2.1	30.8607	-3.19684	0.77091	-4.14684	3.37e-05	0.00080723
Solyc04g006970.2.1	896.924	0.807843	0.217566	3.71308	0.00020475	0.00376822
Solyc04g007000.1.1	30.9704	-2.30562	0.776764	-2.96824	0.00299512	0.0317094
Solyc04g007130.1.1	149.247	1.03566	0.289566	3.57659	0.0003481	0.00588506
Solyc04g007210.2.1	607.531	-0.735681	0.181403	-4.05552	5e-05	0.00112511
Solyc04g007290.2.1	132.421	-1.33932	0.395069	-3.39008	0.00069872	0.010232
Solyc04g007350.2.1	15.9857	1.75813	0.632053	2.78161	0.00540901	0.0494038
Solyc04g007450.2.1	234.737	-0.566992	0.168492	-3.3651	0.00076515	0.0110068
Solyc04g007580.1.1	257.152	6.38845	0.903939	7.06735	1.58e-12	2.72e-10
Solyc04g007620.1.1	65.4911	1.46289	0.434957	3.36329	0.00077019	0.0110637
Solyc04g007640.2.1	549.084	-0.387813	0.112176	-3.45718	0.00054586	0.00837307
Solyc04g007780.2.1	225.866	-1.81052	0.283686	-6.38212	1.75e-10	1.85e-08
Solyc04g008020.2.1	690.569	-0.472212	0.117255	-4.02722	5.64e-05	0.00125282
Solyc04g008040.2.1	1952.56	-0.395678	0.0880142	-4.49562	6.94e-06	0.00020346
Solyc04g008210.1.1	892.225	-1.32911	0.163868	-8.11085	5.03e-16	1.79e-13
Solyc04g008260.2.1	525.522	-0.890997	0.210392	-4.23493	2.29e-05	0.00057241
Solyc04g008330.1.1	1288.9	1.37345	0.148435	9.25285	2.19e-20	1.39e-17
Solyc04g008620.2.1	1106.68	0.332936	0.0944138	3.52635	0.00042133	0.00686092
Solyc04g008730.2.1	954.892	-0.473175	0.150739	-3.13903	0.00169508	0.0206276
Solyc04g009130.2.1	231.146	-0.659003	0.17272	-3.81545	0.00013594	0.00264278
Solyc04g009180.1.1	357.21	-0.456599	0.157855	-2.89251	0.00382172	0.0383208
Solyc04g009200.2.1	9398.28	-0.276216	0.0587891	-4.69842	2.62e-06	8.64e-05
Solyc04g009440.2.1	1327.59	2.95967	0.288083	10.2737	9.26e-25	1.18e-21
Solyc04g009510.2.1	1205.71	-0.274367	0.0800728	-3.42648	0.00061147	0.00917267
Solyc04g009850.2.1	221.346	0.74619	0.255333	2.92242	0.00347321	0.0356464
Solyc04g009860.2.1	241.578	0.950709	0.270369	3.51634	0.00043755	0.00707406
Solyc04g010250.2.1	697.223	0.712	0.211172	3.37165	0.00074718	0.0108185
Solyc04g011440.2.1	1713.98	-1.43998	0.306757	-4.69418	2.68e-06	8.79e-05
Solyc04g014400.2.1	1961.67	0.721436	0.179945	4.0092	6.09e-05	0.00133346
Solyc04g014480.2.1	250.159	-1.22534	0.240584	-5.09317	3.52e-07	1.58e-05
Solyc04g014600.2.1	74.7386	-1.48945	0.481207	-3.09523	0.0019666	0.0231568
Solyc04g014900.2.1	126.915	1.25164	0.252424	4.95849	7.1e-07	2.81e-05
Solyc04g015040.2.1	2444.32	-0.305142	0.095802	-3.18514	0.00144686	0.0182811
Solyc04g015340.2.1	2170.31	-0.296647	0.104271	-2.84496	0.00444166	0.0426424
Solyc04g015520.2.1	369.174	0.485821	0.158482	3.06546	0.00217336	0.0249233
Solyc04g015560.2.1	1257.35	-0.431672	0.117158	-3.68453	0.00022913	0.00415303
Solyc04g015620.2.1	757.162	-0.59936	0.178167	-3.36403	0.00076814	0.011042
Solyc04g016260.2.1	2001.39	0.291981	0.0925902	3.15347	0.0016134	0.0198553
Solyc04g016380.2.1	785.674	0.353082	0.116267	3.03683	0.00239083	0.0267539
Solyc04g017720.2.1	2775.3	-1.15185	0.115356	-9.98519	1.77e-23	1.8e-20
Solyc04g017750.2.1	891.951	0.379602	0.12371	3.06847	0.00215154	0.0247567
Solyc04g025160.2.1	1154.55	-0.398648	0.108041	-3.68978	0.00022444	0.00408272
Solyc04g040180.2.1	75.8838	1.10014	0.346414	3.1758	0.00149423	0.0186824
Solyc04g040190.1.1	3185.36	0.535473	0.116296	4.60439	4.14e-06	0.00012915
Solyc04g045600.2.1	954.992	-0.301571	0.0959336	-3.14354	0.00166919	0.0203695
Solyc04g048900.2.1	1473.07	1.12444	0.153914	7.30569	2.76e-13	5.66e-11
Solyc04g049140.2.1	813.491	0.415138	0.131221	3.16366	0.00155801	0.0193092
Solyc04g049350.2.1	2602.38	0.232371	0.0809072	2.87207	0.00407796	0.0401649
Solyc04g049360.2.1	726.304	0.728511	0.116232	6.26774	3.66e-10	3.55e-08
Solyc04g049660.1.1	144.512	0.820807	0.203651	4.03046	5.57e-05	0.00123702
Solyc04g050050.2.1	423.367	-0.495239	0.13909	-3.56056	0.00037007	0.00617947
Solyc04g050440.2.1	1012.59	1.49375	0.22504	6.63772	3.19e-11	3.98e-09
Solyc04g050730.2.1	4375.99	-0.672215	0.102934	-6.53056	6.55e-11	7.67e-09
Solyc04g051690.2.1	86.4922	2.45362	0.517005	4.74582	2.08e-06	7.06e-05
Solyc04g053130.2.1	2830.84	0.919097	0.12571	7.31123	2.65e-13	5.61e-11
Solyc04g054140.2.1	902.197	0.319621	0.10987	2.90907	0.00362508	0.0368942
Solyc04g054170.2.1	203.923	0.662143	0.176094	3.76016	0.00016981	0.00320417
Solyc04g054180.2.1	510.448	0.471846	0.144984	3.25446	0.00113608	0.0151638
Solyc04g054740.2.1	21730.7	0.411345	0.102768	4.00265	6.26e-05	0.0013607
Solyc04g054760.2.1	222.976	0.868868	0.214961	4.04197	5.3e-05	0.0011882
Solyc04g054980.2.1	2678.71	-0.257329	0.0898765	-2.86314	0.0041947	0.0408923
Solyc04g055250.2.1	326.152	-0.547318	0.190793	-2.86865	0.00412225	0.0403396
Solyc04g056270.2.1	1543.04	0.288018	0.0906591	3.17693	0.00148842	0.0186534
Solyc04g056320.1.1	187.844	0.73305	0.211809	3.46091	0.00053836	0.00828915
Solyc04g056390.2.1	4035.92	-0.46648	0.114106	-4.08812	4.35e-05	0.00100137
Solyc04g057930.2.1	1460.63	0.392279	0.0900981	4.35391	1.34e-05	0.00036243
Solyc04g057940.2.1	217.16	0.6926	0.241519	2.86769	0.00413485	0.0403669
Solyc04g058100.2.1	45.8756	-2.57159	0.550443	-4.67185	2.98e-06	9.63e-05
Solyc04g063240.2.1	3963.81	-0.319036	0.0969373	-3.29116	0.00099775	0.0135967
Solyc04g063380.2.1	588.952	-0.384392	0.133877	-2.87123	0.00408884	0.0401674
Solyc04g064530.1.1	421.924	1.16267	0.216961	5.35887	8.37e-08	4.59e-06
Solyc04g064720.2.1	3203.09	-0.316746	0.112446	-2.81688	0.00484927	0.0456377
Solyc04g064940.2.1	512.392	-0.656435	0.120407	-5.45179	4.99e-08	2.83e-06
Solyc04g070970.2.1	101.659	3.22273	1.12331	2.86897	0.00411814	0.0403391
Solyc04g070980.2.1	3725.32	-0.37008	0.122126	-3.03031	0.00244304	0.0271991
Solyc04g071030.1.1	504.068	1.33508	0.257428	5.18621	2.15e-07	1.05e-05
Solyc04g071120.2.1	142.827	-1.32765	0.26463	-5.01701	5.25e-07	2.18e-05
Solyc04g071140.2.1	2849.91	-0.58609	0.123654	-4.73976	2.14e-06	7.23e-05
Solyc04g071340.2.1	9003.67	-0.39055	0.135537	-2.8815	0.00395789	0.0393565
Solyc04g071360.2.1	685.268	-0.766892	0.136227	-5.62952	1.81e-08	1.15e-06
Solyc04g071480.1.1	2304.52	0.608067	0.14497	4.19442	2.74e-05	0.00067253
Solyc04g071540.2.1	354.835	-0.567565	0.116801	-4.85922	1.18e-06	4.33e-05
Solyc04g071560.2.1	1401.02	-0.257635	0.0887334	-2.90347	0.00369047	0.0373172
Solyc04g071620.2.1	4789.65	-0.452354	0.14776	-3.06142	0.00220291	0.0252337
Solyc04g071780.2.1	20.9552	4.95945	1.60352	3.09286	0.00198237	0.0232753
Solyc04g071890.2.1	328.948	-0.89727	0.209897	-4.27482	1.91e-05	0.00049413
Solyc04g071900.2.1	289.725	-0.931653	0.295197	-3.15604	0.00159928	0.0197413
Solyc04g072070.2.1	67.7905	2.03498	0.551486	3.68999	0.00022426	0.00408272
Solyc04g072160.2.1	693.449	-1.00716	0.238205	-4.22813	2.36e-05	0.00058566
Solyc04g072760.2.1	119.416	-1.14463	0.370094	-3.0928	0.00198277	0.0232753
Solyc04g072810.2.1	1282.11	-0.733931	0.101299	-7.24518	4.32e-13	8.45e-11
Solyc04g072900.1.1	1267.1	0.688182	0.178748	3.85002	0.00011811	0.00233184
Solyc04g073950.1.1	136.791	0.821839	0.264861	3.10291	0.00191629	0.0227308
Solyc04g074000.2.1	1081.4	1.47153	0.263926	5.57553	2.47e-08	1.51e-06
Solyc04g074030.2.1	283.35	1.37604	0.413895	3.32461	0.00088541	0.0123167
Solyc04g074050.2.1	163.647	0.654662	0.227059	2.88323	0.00393623	0.0392178
Solyc04g074100.2.1	703.943	0.632339	0.157552	4.01352	5.98e-05	0.00131211
Solyc04g074310.2.1	142.961	-0.86894	0.266448	-3.2612	0.00110943	0.0148276
Solyc04g074430.1.1	515.335	1.27985	0.392722	3.25893	0.00111834	0.0149369
Solyc04g074440.1.1	1006.3	0.658808	0.193549	3.40384	0.00066446	0.00985075
Solyc04g074470.1.1	139.41	1.01161	0.330775	3.0583	0.00222598	0.0254121
Solyc04g074480.2.1	1909.4	0.357532	0.0982933	3.6374	0.0002754	0.00484516
Solyc04g074640.2.1	4474.46	-0.487683	0.106608	-4.57455	4.77e-06	0.00014608
Solyc04g074680.1.1	118.291	1.27394	0.33263	3.82988	0.00012821	0.00250444
Solyc04g074830.1.1	113.123	3.25081	0.52415	6.20206	5.57e-10	5.2e-08
Solyc04g074870.2.1	191.31	-0.688695	0.23871	-2.88507	0.00391332	0.0390469
Solyc04g074900.2.1	51.5123	-1.3185	0.375005	-3.51596	0.00043817	0.00707859
Solyc04g076190.1.1	612.035	-0.952847	0.215297	-4.42574	9.61e-06	0.00027247
Solyc04g076210.2.1	1725.15	0.28753	0.0970811	2.96175	0.00305899	0.0321954
Solyc04g076300.2.1	1080.13	-0.561078	0.109198	-5.1382	2.77e-07	1.28e-05
Solyc04g076340.2.1	1202.24	-0.519418	0.176535	-2.94229	0.00325798	0.0338597
Solyc04g076880.2.1	1204.91	-0.483643	0.128208	-3.77233	0.00016173	0.00307372
Solyc04g077020.2.1	27609.2	-0.343545	0.059882	-5.73704	9.63e-09	6.47e-07
Solyc04g077050.2.1	794.306	0.477054	0.15169	3.14492	0.00166132	0.0202959
Solyc04g077120.2.1	706.463	0.448864	0.14704	3.05266	0.0022682	0.0256781
Solyc04g077270.2.1	588.234	1.11817	0.250006	4.47257	7.73e-06	0.00022314
Solyc04g077390.2.1	2266.26	0.403522	0.129816	3.10841	0.00188097	0.0224558
Solyc04g077690.2.1	123.806	-0.905008	0.28832	-3.1389	0.00169583	0.0206276
Solyc04g077780.2.1	2593.94	-0.799762	0.118562	-6.7455	1.53e-11	2e-09
Solyc04g077860.2.1	227.403	-1.25115	0.241414	-5.18261	2.19e-07	1.06e-05
Solyc04g077920.2.1	1639.98	0.504765	0.104443	4.83292	1.35e-06	4.84e-05
Solyc04g077980.1.1	2992.77	1.15687	0.210023	5.50831	3.62e-08	2.16e-06
Solyc04g078140.2.1	23.3382	2.19419	0.660237	3.32333	0.00088949	0.0123503
Solyc04g078290.2.1	502.05	0.550836	0.151139	3.64456	0.00026785	0.00472456
Solyc04g078460.2.1	637.81	1.00166	0.172282	5.81407	6.1e-09	4.4e-07
Solyc04g078520.2.1	325.328	-0.54696	0.164727	-3.3204	0.00089889	0.0124638
Solyc04g078600.2.1	474.102	-0.482056	0.146953	-3.28033	0.00103685	0.0139954
Solyc04g078610.2.1	4762.51	-0.443999	0.0880689	-5.04149	4.62e-07	1.98e-05
Solyc04g078700.2.1	1357.11	-0.318785	0.0792291	-4.02358	5.73e-05	0.00126544
Solyc04g078740.2.1	591.611	-0.54672	0.16864	-3.24194	0.0011872	0.0157123
Solyc04g078750.2.1	1472.5	-0.576526	0.0870243	-6.62489	3.48e-11	4.29e-09
Solyc04g078910.2.1	645.206	-1.16028	0.122394	-9.47984	2.55e-21	1.92e-18
Solyc04g079110.1.1	127.898	-1.15916	0.266782	-4.34498	1.39e-05	0.00037311
Solyc04g079120.2.1	361.686	-0.552786	0.152961	-3.61389	0.00030163	0.00524319
Solyc04g079190.2.1	165.932	0.810553	0.228585	3.54596	0.00039118	0.00647854
Solyc04g079300.2.1	328.043	0.766941	0.14875	5.1559	2.52e-07	1.19e-05
Solyc04g079320.2.1	1927.56	-0.316935	0.0928602	-3.41303	0.00064245	0.00957181
Solyc04g079340.2.1	1051.63	-0.376319	0.125248	-3.0046	0.00265927	0.0290082
Solyc04g079350.1.1	89.798	1.77488	0.429524	4.1322	3.59e-05	0.00085339
Solyc04g079360.1.1	85.857	4.05448	0.859272	4.7185	2.38e-06	7.92e-05
Solyc04g079690.2.1	243.29	-0.611365	0.174028	-3.51303	0.00044303	0.00713447
Solyc04g079720.2.1	811.236	0.436347	0.130396	3.34632	0.00081892	0.011608
Solyc04g079730.1.1	345.416	3.45846	0.550904	6.2778	3.43e-10	3.38e-08
Solyc04g079760.2.1	178.778	2.51654	0.536565	4.69009	2.73e-06	8.92e-05
Solyc04g079920.2.1	552.406	0.3728	0.123278	3.02405	0.00249414	0.0276214
Solyc04g079940.2.1	553.915	0.778628	0.221378	3.51718	0.00043615	0.00705716
Solyc04g080010.2.1	968.237	-0.306617	0.104184	-2.94303	0.00325013	0.0338265
Solyc04g080200.2.1	266.296	0.709205	0.183551	3.86381	0.00011163	0.00221681
Solyc04g080460.2.1	1158.85	-0.277952	0.0986071	-2.81878	0.00482059	0.0454273
Solyc04g080590.2.1	1467.75	-0.198091	0.0683447	-2.89841	0.00375059	0.0378312
Solyc04g080820.2.1	762.649	0.560876	0.174731	3.20994	0.00132763	0.0171581
Solyc04g080880.2.1	1588.28	0.67151	0.0952242	7.05188	1.77e-12	3.02e-10
Solyc04g081030.2.1	514.921	0.401446	0.135175	2.96983	0.00297961	0.031605
Solyc04g081070.2.1	1851.5	-0.275694	0.0918373	-3.00199	0.00268224	0.0291807
Solyc04g081320.2.1	3952.14	-0.492329	0.0885999	-5.55677	2.75e-08	1.66e-06
Solyc04g081490.2.1	14212.8	-0.312014	0.076367	-4.08572	4.39e-05	0.00100835
Solyc04g081550.2.1	440.124	0.515992	0.156761	3.29158	0.00099625	0.0135916
Solyc04g081570.2.1	8297.74	-0.336264	0.0948143	-3.54655	0.0003903	0.00646957
Solyc04g081590.2.1	839.048	-0.658457	0.12998	-5.06585	4.07e-07	1.78e-05
Solyc04g081740.2.1	566.339	0.452934	0.125458	3.61026	0.00030589	0.00530814
Solyc04g081790.2.1	117.719	-0.92628	0.29916	-3.09627	0.00195974	0.0231166
Solyc04g081900.2.1	666.161	0.485978	0.12968	3.74751	0.0001786	0.00334747
Solyc04g082010.1.1	72212	-0.436401	0.100184	-4.35599	1.32e-05	0.00035999
Solyc04g082120.2.1	2157.66	2.02123	0.341256	5.92291	3.16e-09	2.44e-07
Solyc04g082220.1.1	49.992	1.14848	0.359689	3.19297	0.00140818	0.0179483
Solyc04g082380.2.1	120.011	0.780731	0.280336	2.78498	0.0053531	0.0490821
Solyc04g082410.2.1	554.946	-0.822539	0.185011	-4.4459	8.75e-06	0.00025163
Solyc04g082420.2.1	457.456	-0.89196	0.207403	-4.3006	1.7e-05	0.00044337
Solyc04g082440.2.1	41.6028	-2.1853	0.741085	-2.94879	0.00319018	0.0333862
Solyc04g082500.2.1	150.032	1.66343	0.371274	4.48032	7.45e-06	0.00021673
Solyc04g082580.2.1	449.976	-0.408218	0.119353	-3.42025	0.00062564	0.00935929
Solyc04g082590.2.1	145.968	-0.69772	0.241829	-2.88518	0.0039119	0.0390469
Solyc04g082660.2.1	901.907	-0.444618	0.118329	-3.75748	0.00017163	0.00323478
Solyc04g082760.2.1	544.737	0.319831	0.103943	3.07698	0.00209108	0.0241812
Solyc04g082780.2.1	2962.3	-0.21829	0.0742892	-2.93839	0.00329926	0.0341903
Solyc04g082960.1.1	313.796	2.63013	0.342562	7.67782	1.62e-14	4.51e-12
Solyc04g083160.1.1	18.8001	4.3197	1.31706	3.2798	0.00103882	0.0140127
Solyc05g005000.2.1	568.04	-0.74374	0.133372	-5.57645	2.45e-08	1.51e-06
Solyc05g005170.2.1	849.541	-0.403338	0.136418	-2.95662	0.00311028	0.0326003
Solyc05g005180.2.1	2128.87	-0.67408	0.0890418	-7.57038	3.72e-14	9.47e-12
Solyc05g005230.2.1	149.729	-1.44049	0.272764	-5.28108	1.28e-07	6.72e-06
Solyc05g005260.1.1	1534.09	1.43942	0.185476	7.7607	8.45e-15	2.47e-12
Solyc05g005280.2.1	857.616	0.848513	0.213134	3.98113	6.86e-05	0.00146961
Solyc05g005460.2.1	936.975	0.457169	0.109367	4.18014	2.91e-05	0.00070631
Solyc05g005560.2.1	2579.91	-0.383622	0.100984	-3.79884	0.00014537	0.00279948
Solyc05g005880.2.1	5670.3	-0.354987	0.0838856	-4.2318	2.32e-05	0.00057759
Solyc05g005910.2.1	26.8418	-1.57841	0.535929	-2.9452	0.0032275	0.0336729
Solyc05g005930.1.1	283.826	1.01842	0.186176	5.4702	4.5e-08	2.59e-06
Solyc05g005980.2.1	952.955	0.435909	0.134202	3.24814	0.00116161	0.0154438
Solyc05g006030.2.1	493.65	-0.511543	0.130805	-3.91072	9.2e-05	0.00189198
Solyc05g006040.2.1	61.7113	-1.03557	0.372528	-2.77983	0.00543872	0.0495103
Solyc05g006220.2.1	318.196	1.93505	0.281477	6.87464	6.21e-12	8.91e-10
Solyc05g006240.2.1	803.211	-0.435885	0.121069	-3.6003	0.00031785	0.00545517
Solyc05g006390.1.1	681.446	0.942053	0.221751	4.24825	2.15e-05	0.00054476
Solyc05g006490.2.1	1823.08	-0.648909	0.101159	-6.41473	1.41e-10	1.53e-08
Solyc05g006510.1.1	98.4235	-1.48994	0.324884	-4.58608	4.52e-06	0.00013929
Solyc05g006550.2.1	299.876	-0.854668	0.240459	-3.55432	0.00037896	0.00630727
Solyc05g006650.2.1	1290.9	-0.284232	0.0709405	-4.00663	6.16e-05	0.00134517
Solyc05g006830.2.1	720.088	-0.629557	0.152565	-4.12648	3.68e-05	0.00087084
Solyc05g006920.2.1	1162.31	0.514901	0.135256	3.80687	0.00014074	0.00271539
Solyc05g007150.2.1	492.899	-0.777619	0.151331	-5.13854	2.77e-07	1.28e-05
Solyc05g007250.2.1	3479.91	0.287224	0.0940301	3.0546	0.00225363	0.0255558
Solyc05g007270.2.1	460.872	0.59197	0.152811	3.87387	0.00010712	0.00213981
Solyc05g007480.1.1	250.643	-0.743864	0.183823	-4.04664	5.2e-05	0.00116605
Solyc05g007510.2.1	1881.92	0.546307	0.117231	4.66008	3.16e-06	0.00010132
Solyc05g007830.2.1	3559.22	-0.716075	0.114614	-6.24772	4.16e-10	4.02e-08
Solyc05g007880.2.1	433.818	0.932524	0.137788	6.76782	1.31e-11	1.75e-09
Solyc05g007900.2.1	234.696	-1.53008	0.227593	-6.72287	1.78e-11	2.32e-09
Solyc05g008060.2.1	3210.05	-0.529329	0.0820146	-6.45408	1.09e-10	1.22e-08
Solyc05g008240.2.1	115.184	-1.15391	0.350857	-3.28884	0.00100601	0.0136425
Solyc05g008250.1.1	81.6675	-2.26324	0.466154	-4.85514	1.2e-06	4.4e-05
Solyc05g008370.1.1	1519.03	0.403154	0.103263	3.90416	9.46e-05	0.00194019
Solyc05g008400.2.1	570.3	-0.33286	0.102515	-3.24693	0.00116656	0.0154995
Solyc05g008450.2.1	3895.99	-0.322557	0.0924133	-3.49038	0.00048234	0.00762856
Solyc05g008510.2.1	185.677	0.613088	0.199049	3.08008	0.00206943	0.0240156
Solyc05g008860.2.1	566.217	-0.400974	0.115762	-3.46379	0.00053262	0.00821329
Solyc05g008950.2.1	1464.17	-0.433638	0.150319	-2.88478	0.00391684	0.0390527
Solyc05g008960.2.1	86.0962	0.944492	0.287037	3.29049	0.00100013	0.0136081
Solyc05g008980.2.1	106.924	0.706629	0.251898	2.80522	0.00502826	0.04694
Solyc05g009000.2.1	139.639	0.732651	0.250012	2.93047	0.00338454	0.0349353
Solyc05g009010.1.1	154.845	1.15965	0.267663	4.33249	1.47e-05	0.00039169
Solyc05g009040.2.1	43.5666	3.11833	0.555649	5.61205	2e-08	1.25e-06
Solyc05g009300.1.1	1058.13	-0.607269	0.0978783	-6.20433	5.49e-10	5.15e-08
Solyc05g009420.1.1	313.853	1.03699	0.234679	4.41878	9.93e-06	0.00027946
Solyc05g009520.1.1	160.532	0.967087	0.216162	4.47391	7.68e-06	0.00022207
Solyc05g009550.2.1	28.5175	1.76856	0.630853	2.80344	0.00505611	0.0471016
Solyc05g009570.2.1	2919.91	-0.272179	0.0958967	-2.83825	0.00453615	0.0432918
Solyc05g009720.2.1	212.001	-1.05152	0.195147	-5.38834	7.11e-08	3.93e-06
Solyc05g009820.2.1	788.219	-0.431925	0.124927	-3.45743	0.00054536	0.00837158
Solyc05g010320.2.1	1536.56	0.745739	0.146088	5.10472	3.31e-07	1.49e-05
Solyc05g010480.2.1	260.262	0.582925	0.165082	3.53113	0.0004138	0.00677075
Solyc05g010660.2.1	309.481	0.578983	0.141885	4.08066	4.49e-05	0.00102592
Solyc05g011890.1.1	1065.07	0.715176	0.154054	4.64237	3.44e-06	0.00010853
Solyc05g011990.2.1	393.585	0.434292	0.141648	3.06599	0.00216948	0.0248928
Solyc05g012110.2.1	823.236	-1.10149	0.167121	-6.59099	4.37e-11	5.33e-09
Solyc05g012140.2.1	592.644	0.479479	0.139529	3.43641	0.00058947	0.00892765
Solyc05g012210.2.1	159.22	1.13796	0.232567	4.89303	9.93e-07	3.74e-05
Solyc05g012450.2.1	727.791	-0.326353	0.113789	-2.86805	0.00413008	0.0403396
Solyc05g012850.2.1	14.5353	4.80076	1.63397	2.9381	0.00330229	0.0341903
Solyc05g013150.2.1	1060.46	0.334808	0.115195	2.90645	0.00365551	0.0370373
Solyc05g013220.2.1	1067.46	-0.563818	0.131164	-4.29859	1.72e-05	0.00044685
Solyc05g013570.2.1	1457.39	-0.665391	0.09245	-7.19731	6.14e-13	1.17e-10
Solyc05g013750.2.1	393.656	0.660419	0.169717	3.8913	9.97e-05	0.00201944
Solyc05g013870.2.1	985.441	-0.443543	0.158604	-2.79654	0.00516527	0.0477254
Solyc05g014260.2.1	1093.81	-0.394336	0.139235	-2.83216	0.00462345	0.0439563
Solyc05g014280.2.1	256.64	-2.34594	0.459378	-5.10679	3.28e-07	1.48e-05
Solyc05g014390.2.1	818.182	0.695667	0.189229	3.67632	0.00023663	0.00426998
Solyc05g015390.2.1	3085.85	-0.490894	0.115256	-4.25917	2.05e-05	0.00052403
Solyc05g015530.2.1	1089.62	-0.570783	0.161747	-3.52887	0.00041734	0.00681235
Solyc05g015800.2.1	88.3108	2.65136	0.464685	5.7057	1.16e-08	7.58e-07
Solyc05g015840.2.1	395.773	1.13092	0.194036	5.82841	5.6e-09	4.1e-07
Solyc05g018210.2.1	1537.71	-0.31042	0.0899616	-3.45059	0.00055937	0.00854159
Solyc05g018410.1.1	322.401	-0.596686	0.149876	-3.9812	6.86e-05	0.00146961
Solyc05g018650.2.1	5785.31	-0.329546	0.0947739	-3.47718	0.00050672	0.00793104
Solyc05g025600.1.1	20652.8	-0.74104	0.103874	-7.13405	9.75e-13	1.79e-10
Solyc05g025810.2.1	1185.76	-0.286337	0.0815699	-3.51033	0.00044755	0.00716187
Solyc05g025820.2.1	236.993	0.940531	0.298294	3.15303	0.00161585	0.0198696
Solyc05g026510.2.1	1273.37	0.293838	0.102814	2.85796	0.00426371	0.0413395
Solyc05g026570.2.1	863.791	-0.483839	0.148343	-3.26163	0.00110772	0.0148145
Solyc05g041530.2.1	1448.6	-0.325497	0.10945	-2.97393	0.0029401	0.0312837
Solyc05g041870.1.1	8.44231	-3.87075	1.34867	-2.87005	0.00410406	0.0402508
Solyc05g041910.2.1	1257.48	0.882249	0.16984	5.19458	2.05e-07	1e-05
Solyc05g044480.2.1	664.261	0.376163	0.111517	3.37315	0.00074312	0.0107814
Solyc05g045670.2.1	485.174	2.19478	0.40422	5.42967	5.65e-08	3.17e-06
Solyc05g046310.2.1	298.989	-1.45166	0.210561	-6.89428	5.41e-12	7.87e-10
Solyc05g047590.2.1	298.82	0.787619	0.212185	3.71194	0.00020567	0.00378183
Solyc05g050120.2.1	5196.66	-0.321906	0.109863	-2.93007	0.00338886	0.0349517
Solyc05g050280.2.1	1235.43	-0.36825	0.0960937	-3.8322	0.000127	0.0024857
Solyc05g050380.2.1	802.516	0.735021	0.176952	4.1538	3.27e-05	0.00078584
Solyc05g050550.2.1	356.895	0.485926	0.161792	3.00341	0.00266977	0.0290916
Solyc05g050560.1.1	240.369	1.20193	0.23303	5.15782	2.5e-07	1.18e-05
Solyc05g050800.2.1	974.111	0.430355	0.134146	3.20811	0.0013361	0.0172237
Solyc05g050850.2.1	510.258	-0.383028	0.134953	-2.83822	0.00453655	0.0432918
Solyc05g050980.2.1	931.439	-0.346789	0.12158	-2.85236	0.00433966	0.0418445
Solyc05g051480.2.1	35.77	1.69838	0.465094	3.6517	0.00026051	0.00460304
Solyc05g051580.2.1	329.833	0.639049	0.184435	3.46491	0.00053041	0.00819159
Solyc05g051660.1.1	805.129	0.507119	0.168919	3.00214	0.00268088	0.0291807
Solyc05g051850.2.1	10869.7	0.502883	0.151528	3.31875	0.0009042	0.0125119
Solyc05g051900.2.1	248.769	-1.40634	0.22652	-6.20845	5.35e-10	5.07e-08
Solyc05g052040.1.1	2390.94	1.23393	0.220893	5.58609	2.32e-08	1.45e-06
Solyc05g052050.1.1	665.497	1.07976	0.196882	5.48428	4.15e-08	2.41e-06
Solyc05g052230.1.1	59.2776	2.80003	0.927873	3.01768	0.00254716	0.0280864
Solyc05g052240.2.1	1736.35	1.01377	0.14195	7.14174	9.22e-13	1.71e-10
Solyc05g052270.1.1	813.545	0.492085	0.126261	3.89737	9.72e-05	0.00198737
Solyc05g052300.2.1	416.078	-1.29621	0.194824	-6.65327	2.87e-11	3.62e-09
Solyc05g052310.2.1	497.793	-0.340654	0.122523	-2.78034	0.00543023	0.0494995
Solyc05g052410.1.1	89.0962	2.08664	0.535588	3.89598	9.78e-05	0.00199476
Solyc05g052480.2.1	556.5	0.34878	0.108455	3.21589	0.00130042	0.0168599
Solyc05g052520.2.1	902.302	0.952855	0.20376	4.67635	2.92e-06	9.47e-05
Solyc05g052550.1.1	1293.19	1.23643	0.258855	4.77654	1.78e-06	6.21e-05
Solyc05g052570.2.1	3248.33	1.30177	0.267498	4.86648	1.14e-06	4.2e-05
Solyc05g052710.2.1	4986.03	-0.276047	0.0929342	-2.97035	0.00297461	0.0315684
Solyc05g052760.2.1	2272.65	-0.312707	0.0837589	-3.73342	0.0001889	0.00352111
Solyc05g052890.2.1	19.5621	-3.01722	0.869973	-3.46818	0.000524	0.00813741
Solyc05g052950.2.1	354.707	1.28331	0.379066	3.38546	0.0007106	0.0103761
Solyc05g053010.1.1	695.36	1.70425	0.378644	4.50092	6.77e-06	0.00019902
Solyc05g053100.2.1	2656.79	-0.730541	0.10182	-7.17485	7.24e-13	1.36e-10
Solyc05g053210.2.1	6678.7	0.86578	0.146489	5.9102	3.42e-09	2.62e-07
Solyc05g053310.2.1	1150.93	-0.275562	0.0921158	-2.99147	0.00277635	0.0300599
Solyc05g053410.2.1	859.868	-0.510508	0.124565	-4.09834	4.16e-05	0.00096583
Solyc05g053550.2.1	4331.77	0.929875	0.234234	3.96985	7.19e-05	0.00152964
Solyc05g053810.2.1	10003.7	0.304312	0.073769	4.1252	3.7e-05	0.00087368
Solyc05g053890.1.1	382.874	1.204	0.199388	6.03849	1.56e-09	1.28e-07
Solyc05g054250.1.1	34.5706	2.79497	0.873416	3.20004	0.00137406	0.0176017
Solyc05g054350.2.1	2605.34	-0.622293	0.1169	-5.32327	1.02e-07	5.46e-06
Solyc05g054570.2.1	402.098	-0.429175	0.147566	-2.90837	0.00363322	0.0369401
Solyc05g054640.2.1	2305.27	0.216669	0.0709223	3.05502	0.00225043	0.0255337
Solyc05g054770.2.1	86.5298	1.23726	0.349278	3.54234	0.00039659	0.00653653
Solyc05g054860.1.1	260.36	-0.951476	0.191603	-4.96588	6.84e-07	2.71e-05
Solyc05g055010.2.1	243.168	-1.90216	0.268059	-7.09606	1.28e-12	2.27e-10
Solyc05g055550.2.1	691.335	-0.484046	0.161289	-3.00111	0.00268999	0.0292338
Solyc05g055880.2.1	111.437	0.96487	0.277696	3.47455	0.00051171	0.00799378
Solyc05g055990.2.1	659.655	-0.890701	0.121427	-7.33527	2.21e-13	4.84e-11
Solyc05g056000.2.1	1298.87	-0.350152	0.116365	-3.00909	0.0026203	0.0287063
Solyc05g056030.2.1	109.1	-1.51913	0.370823	-4.09665	4.19e-05	0.00097173
Solyc05g056080.2.1	5137.46	-0.534427	0.136362	-3.91918	8.89e-05	0.00183983
Solyc05g056170.2.1	1365.3	0.450047	0.142362	3.1613	0.00157069	0.0194001
Solyc05g056540.2.1	853.172	-0.539105	0.107866	-4.99793	5.79e-07	2.38e-05
Solyc05g056560.2.1	175.213	-0.687136	0.217958	-3.15261	0.00161819	0.0198782
Solyc06g005000.2.1	19.1433	3.78404	1.27342	2.97156	0.00296291	0.0314935
Solyc06g005170.2.1	1434.24	0.984709	0.277445	3.54921	0.00038639	0.00640995
Solyc06g005230.1.1	580.689	-0.483206	0.118413	-4.08069	4.49e-05	0.00102592
Solyc06g005340.2.1	18.0811	1.56649	0.549252	2.85205	0.00434384	0.041865
Solyc06g005490.2.1	364.853	-0.422803	0.145753	-2.90083	0.00372179	0.0375779
Solyc06g005670.2.1	1625.42	0.325815	0.0813778	4.00374	6.24e-05	0.00135736
Solyc06g005710.2.1	14162.4	-0.435329	0.0899968	-4.83716	1.32e-06	4.77e-05
Solyc06g005750.2.1	6208.15	0.646637	0.121718	5.31259	1.08e-07	5.76e-06
Solyc06g005820.2.1	36.6776	4.69167	1.51183	3.1033	0.00191378	0.0227308
Solyc06g005940.2.1	4205.78	-0.396006	0.131357	-3.01472	0.00257219	0.0282705
Solyc06g006100.2.1	1080.05	-0.355459	0.103645	-3.42957	0.00060454	0.00909689
Solyc06g007190.2.1	1044.6	2.68659	0.39218	6.8504	7.36e-12	1.03e-09
Solyc06g007340.2.1	1559.73	0.424027	0.109677	3.86615	0.00011057	0.00219999
Solyc06g007540.2.1	1053.66	-0.368914	0.110632	-3.3346	0.00085421	0.0119831
Solyc06g007620.2.1	535.304	-0.735039	0.158368	-4.64132	3.46e-06	0.00010891
Solyc06g007780.2.1	147.888	0.85788	0.248242	3.45582	0.00054863	0.00840283
Solyc06g007910.2.1	156.73	-1.02185	0.292872	-3.48906	0.00048472	0.00765429
Solyc06g007980.2.1	3955.64	-0.35345	0.084504	-4.18264	2.88e-05	0.000702
Solyc06g008010.2.1	434.696	-0.435057	0.136918	-3.17749	0.00148555	0.0186534
Solyc06g008040.2.1	1275.35	-0.273613	0.0933438	-2.93124	0.00337615	0.0348664
Solyc06g008050.2.1	15.1781	-2.0755	0.736816	-2.81686	0.00484964	0.0456377
Solyc06g008210.2.1	322.018	0.881872	0.203739	4.32844	1.5e-05	0.00039594
Solyc06g008300.2.1	274.415	1.05895	0.267221	3.96282	7.41e-05	0.00156885
Solyc06g008310.2.1	503.129	0.329604	0.118466	2.78227	0.00539802	0.0493606
Solyc06g008510.2.1	233.319	0.869997	0.234117	3.71609	0.00020233	0.00374067
Solyc06g008520.2.1	298.951	-0.430289	0.153319	-2.8065	0.00500831	0.0467848
Solyc06g008580.2.1	88.5581	-0.953185	0.326896	-2.91586	0.00354706	0.0362451
Solyc06g008590.2.1	265.321	-0.925417	0.305415	-3.03003	0.00244531	0.0271991
Solyc06g008610.2.1	479.047	0.563708	0.127933	4.40629	1.05e-05	0.00029402
Solyc06g008770.1.1	27.0408	1.53126	0.513259	2.98341	0.00285053	0.0306188
Solyc06g008920.2.1	241.562	0.672113	0.178264	3.77032	0.00016304	0.00309572
Solyc06g009020.2.1	4427.47	0.372758	0.108706	3.42903	0.00060574	0.00910627
Solyc06g009050.2.1	539.627	-0.518375	0.15367	-3.3733	0.00074272	0.0107814
Solyc06g009110.2.1	126.094	0.841296	0.264295	3.18316	0.00145675	0.0183792
Solyc06g009140.2.1	449.322	2.01386	0.412684	4.87991	1.06e-06	3.95e-05
Solyc06g009170.2.1	504.295	0.544516	0.136542	3.98792	6.67e-05	0.00143423
Solyc06g009630.1.1	8235.97	-0.326798	0.107506	-3.03981	0.00236727	0.0265487
Solyc06g009670.2.1	105.705	-0.810674	0.243729	-3.32613	0.00088062	0.0122774
Solyc06g009970.2.1	13589.9	0.338592	0.0643588	5.261	1.43e-07	7.37e-06
Solyc06g011280.2.1	6075.77	0.244198	0.0752474	3.24527	0.0011734	0.0155803
Solyc06g011400.2.1	529.605	0.387366	0.11489	3.37162	0.00074728	0.0108185
Solyc06g019200.2.1	1801.02	-0.395846	0.138289	-2.86245	0.00420376	0.040961
Solyc06g031690.2.1	254.764	-0.481138	0.171736	-2.80162	0.00508475	0.0472445
Solyc06g034290.2.1	233.099	-1.00742	0.313956	-3.20878	0.00133298	0.0172053
Solyc06g035450.2.1	2463.49	0.401607	0.0990167	4.05595	4.99e-05	0.00112426
Solyc06g035530.2.1	239.239	-0.919166	0.176728	-5.20102	1.98e-07	9.72e-06
Solyc06g035620.2.1	550.761	2.49388	0.456817	5.45925	4.78e-08	2.74e-06
Solyc06g035630.1.1	156.02	2.92609	0.460343	6.35633	2.07e-10	2.16e-08
Solyc06g035700.1.1	161.974	2.62315	0.564728	4.64498	3.4e-06	0.00010783
Solyc06g035940.2.1	599.197	-0.969742	0.157097	-6.17291	6.7e-10	6.09e-08
Solyc06g035970.2.1	4374.54	-0.22276	0.0750547	-2.96796	0.00299781	0.0317137
Solyc06g036110.1.1	442.663	0.753386	0.219612	3.43053	0.00060241	0.00908297
Solyc06g036130.2.1	651.742	0.521319	0.142385	3.66133	0.00025091	0.00447998
Solyc06g036260.2.1	4770.2	0.966195	0.133407	7.24244	4.41e-13	8.54e-11
Solyc06g036290.2.1	7327.4	-1.67985	0.35378	-4.74829	2.05e-06	7.01e-05
Solyc06g036350.2.1	768.665	-0.369222	0.108581	-3.40042	0.00067283	0.00995313
Solyc06g036640.2.1	727.811	-0.405066	0.135284	-2.99418	0.00275179	0.0298416
Solyc06g048410.2.1	6734.76	0.504135	0.163619	3.08116	0.00206197	0.0239427
Solyc06g048730.2.1	5457.26	-0.351579	0.0771816	-4.55521	5.23e-06	0.00015899
Solyc06g048740.1.1	14.0707	2.51234	0.780067	3.22067	0.00127893	0.0166503
Solyc06g049020.1.1	2983.12	1.52769	0.215022	7.10482	1.2e-12	2.15e-10
Solyc06g050170.2.1	3784.68	0.614779	0.11908	5.16272	2.43e-07	1.15e-05
Solyc06g050620.2.1	1928.43	0.627867	0.148475	4.22877	2.35e-05	0.0005847
Solyc06g050700.2.1	248.394	-0.988963	0.178632	-5.5363	3.09e-08	1.85e-06
Solyc06g050760.1.1	391.55	-0.748738	0.163976	-4.56615	4.97e-06	0.0001516
Solyc06g050840.2.1	479.149	-0.784284	0.130365	-6.01606	1.79e-09	1.44e-07
Solyc06g051010.1.1	695.25	0.583988	0.13478	4.3329	1.47e-05	0.00039156
Solyc06g051200.2.1	6351.03	-0.2863	0.0960735	-2.98001	0.00288242	0.0308473
Solyc06g051460.2.1	1472.08	0.429018	0.0793737	5.40504	6.48e-08	3.61e-06
Solyc06g051520.2.1	459.412	-0.564014	0.134587	-4.19069	2.78e-05	0.00068038
Solyc06g051750.2.1	773.477	-0.432866	0.109263	-3.9617	7.44e-05	0.00157463
Solyc06g051990.2.1	161.779	-0.709661	0.189803	-3.73893	0.0001848	0.00345424
Solyc06g053140.2.1	4836.02	-0.445626	0.108227	-4.1175	3.83e-05	0.0008992
Solyc06g053260.1.1	374.704	-0.524398	0.168337	-3.11517	0.00183839	0.022064
Solyc06g053450.2.1	2672.43	-0.289946	0.0867947	-3.34059	0.00083599	0.0117762
Solyc06g053800.1.1	468.844	0.420528	0.12256	3.43119	0.00060093	0.00906743
Solyc06g054260.1.1	44854.2	-0.6089	0.127946	-4.75904	1.95e-06	6.7e-05
Solyc06g054270.2.1	373.909	-1.39837	0.403327	-3.46708	0.00052614	0.00814526
Solyc06g054540.2.1	130.726	-1.2761	0.340716	-3.74536	0.00018014	0.00337324
Solyc06g054630.1.1	21.9932	6.26728	1.6931	3.70165	0.0002142	0.00392707
Solyc06g059730.1.1	12.9073	4.24952	1.1917	3.56591	0.00036259	0.00608451
Solyc06g060110.2.1	1557.44	1.01031	0.188159	5.36944	7.9e-08	4.35e-06
Solyc06g060230.2.1	1583.8	1.19024	0.144785	8.22072	2.02e-16	7.77e-14
Solyc06g060310.2.1	3985.37	-0.313263	0.111141	-2.8186	0.00482339	0.0454328
Solyc06g060520.1.1	368.925	-0.728424	0.162209	-4.49065	7.1e-06	0.00020766
Solyc06g060570.2.1	356.003	0.617953	0.212872	2.90294	0.00369683	0.037363
Solyc06g060640.1.1	3203.6	-0.58462	0.116822	-5.00435	5.61e-07	2.31e-05
Solyc06g060690.2.1	226.872	1.05124	0.305299	3.44333	0.0005746	0.00875451
Solyc06g060830.2.1	1319.3	-0.689682	0.19669	-3.50644	0.00045415	0.00725041
Solyc06g060870.1.1	25.7018	7.43647	1.60611	4.63011	3.65e-06	0.00011462
Solyc06g061070.2.1	19341.4	-0.276747	0.0968368	-2.85787	0.00426494	0.0413395
Solyc06g061240.2.1	521.905	0.665789	0.152786	4.35766	1.31e-05	0.00035918
Solyc06g062430.2.1	45.4881	2.8051	0.579019	4.84458	1.27e-06	4.62e-05
Solyc06g062460.2.1	287.266	-1.46002	0.232529	-6.27888	3.41e-10	3.37e-08
Solyc06g062580.2.1	1701.55	-0.378411	0.135704	-2.78849	0.00529541	0.0486408
Solyc06g062590.2.1	870.301	0.307939	0.103944	2.96254	0.00305117	0.0321462
Solyc06g062920.2.1	152.507	2.60967	0.651394	4.00628	6.17e-05	0.0013457
Solyc06g063070.2.1	2326.58	0.275529	0.0974756	2.82665	0.00470382	0.0446161
Solyc06g063210.2.1	91.3214	1.54664	0.293261	5.27394	1.34e-07	6.93e-06
Solyc06g063220.2.1	756.453	-0.376493	0.116678	-3.22676	0.00125202	0.0163785
Solyc06g063370.2.1	116341	-0.492835	0.109184	-4.51378	6.37e-06	0.00018868
Solyc06g064500.2.1	968.837	-0.509032	0.148835	-3.42012	0.00062594	0.00935929
Solyc06g064550.2.1	5416.83	0.456295	0.107265	4.25391	2.1e-05	0.00053384
Solyc06g065210.2.1	415.166	-0.530623	0.129076	-4.11093	3.94e-05	0.00092198
Solyc06g065490.2.1	2066.93	-0.408892	0.139472	-2.93172	0.00337091	0.0348299
Solyc06g065710.2.1	3265.1	0.346266	0.0683126	5.06885	4e-07	1.76e-05
Solyc06g066000.1.1	21022.6	-0.327262	0.106277	-3.07934	0.00207462	0.0240483
Solyc06g066030.2.1	1974.52	-0.25368	0.0817513	-3.10307	0.00191523	0.0227308
Solyc06g066370.2.1	2282.98	0.74546	0.234006	3.18564	0.00144432	0.0182603
Solyc06g066550.2.1	478.274	-0.808622	0.143979	-5.61624	1.95e-08	1.23e-06
Solyc06g066640.2.1	15403.8	-0.631829	0.108425	-5.82735	5.63e-09	4.11e-07
Solyc06g066650.2.1	205.9	0.683104	0.203737	3.35288	0.00079976	0.011392
Solyc06g066670.2.1	377.522	-0.780802	0.165322	-4.72292	2.32e-06	7.8e-05
Solyc06g066700.1.1	832.778	0.91079	0.215126	4.23375	2.3e-05	0.00057329
Solyc06g068010.2.1	1110.17	-0.503204	0.110993	-4.53367	5.8e-06	0.00017327
Solyc06g068130.2.1	196.997	2.6376	0.27745	9.5066	1.97e-21	1.54e-18
Solyc06g068400.2.1	342.749	0.606249	0.146951	4.12553	3.7e-05	0.00087344
Solyc06g068460.2.1	2897.6	1.21071	0.218533	5.54018	3.02e-08	1.81e-06
Solyc06g068620.2.1	410.164	1.17224	0.182472	6.42422	1.33e-10	1.45e-08
Solyc06g068650.2.1	1073.78	0.46055	0.118237	3.89516	9.81e-05	0.00199752
Solyc06g068680.2.1	95.6461	-1.38836	0.428158	-3.24263	0.00118433	0.0156845
Solyc06g068960.1.1	595.845	0.745705	0.20196	3.69234	0.0002222	0.00405274
Solyc06g068970.2.1	1097.02	0.755377	0.142478	5.30173	1.15e-07	6.06e-06
Solyc06g068980.2.1	1056.2	0.297135	0.103325	2.87574	0.00403088	0.0398294
Solyc06g069000.2.1	268.164	-0.578968	0.205628	-2.81561	0.00486846	0.0457725
Solyc06g069010.2.1	4794.46	0.259835	0.0899906	2.88735	0.00388499	0.0388822
Solyc06g069070.1.1	113.265	-1.56208	0.297535	-5.25008	1.52e-07	7.72e-06
Solyc06g069090.2.1	3780.75	0.298423	0.0936274	3.18734	0.00143586	0.0181986
Solyc06g069120.2.1	2207.48	-0.493757	0.0885907	-5.57347	2.5e-08	1.52e-06
Solyc06g069150.1.1	678.296	0.972422	0.216713	4.48715	7.22e-06	0.0002105
Solyc06g069230.2.1	223.299	0.871514	0.222779	3.91201	9.15e-05	0.00188571
Solyc06g069410.2.1	407.173	-0.500582	0.148468	-3.37165	0.00074719	0.0108185
Solyc06g069470.2.1	470.924	-0.562754	0.121208	-4.64286	3.44e-06	0.00010844
Solyc06g069600.1.1	22.6351	-2.63027	0.826655	-3.18182	0.00146351	0.0184343
Solyc06g069730.2.1	7854.82	-0.946263	0.12929	-7.31889	2.5e-13	5.41e-11
Solyc06g069880.1.1	324.908	-0.700619	0.218447	-3.20727	0.00134001	0.0172632
Solyc06g071010.2.1	463.879	0.392348	0.137262	2.85838	0.00425808	0.0413262
Solyc06g071060.1.1	150.945	2.48993	0.365868	6.80554	1.01e-11	1.38e-09
Solyc06g071210.2.1	1053.51	0.364845	0.0922949	3.95304	7.72e-05	0.00162595
Solyc06g071280.2.1	811.486	-0.4284	0.119194	-3.59414	0.00032547	0.00555783
Solyc06g071290.2.1	1455.31	-1.09995	0.0992534	-11.0822	1.53e-28	3.89e-25
Solyc06g071320.2.1	66.1429	-0.907561	0.319121	-2.84394	0.00445597	0.0426428
Solyc06g071430.2.1	3484.45	-0.251526	0.0879993	-2.85827	0.00425951	0.0413262
Solyc06g071810.1.1	561.647	1.09876	0.210088	5.22999	1.7e-07	8.46e-06
Solyc06g071820.2.1	1277.04	0.512583	0.176733	2.90033	0.00372771	0.037619
Solyc06g071830.2.1	236.677	1.74093	0.309874	5.61819	1.93e-08	1.22e-06
Solyc06g071960.2.1	2943.26	-0.402222	0.100142	-4.01652	5.91e-05	0.00129833
Solyc06g072430.1.1	955.193	-2.03066	0.191159	-10.6229	2.33e-26	3.96e-23
Solyc06g072470.2.1	4930.65	-0.332136	0.104086	-3.19098	0.00141789	0.0180016
Solyc06g073050.2.1	1108.27	0.772109	0.254599	3.03265	0.00242415	0.0270524
Solyc06g073080.2.1	42.9632	4.66405	0.733728	6.35665	2.06e-10	2.16e-08
Solyc06g073090.2.1	2946.36	-0.743309	0.102229	-7.27104	3.57e-13	7.05e-11
Solyc06g073280.2.1	5424.67	-0.262013	0.0732751	-3.57575	0.00034923	0.00589124
Solyc06g073320.2.1	34300	0.44148	0.125053	3.53034	0.00041503	0.00678544
Solyc06g073450.2.1	2795.25	-0.441278	0.10197	-4.32751	1.51e-05	0.0003971
Solyc06g073470.2.1	1006.26	-0.381879	0.114849	-3.32504	0.00088404	0.0123083
Solyc06g073560.2.1	172.378	-0.643233	0.212894	-3.02137	0.00251632	0.0278049
Solyc06g073830.1.1	220.706	3.91169	0.414532	9.4364	3.86e-21	2.8e-18
Solyc06g073850.1.1	360.635	1.79642	0.284008	6.32526	2.53e-10	2.59e-08
Solyc06g073940.2.1	77.4546	1.17618	0.324735	3.62197	0.00029237	0.00510832
Solyc06g074000.1.1	1020.66	-0.691393	0.143108	-4.83127	1.36e-06	4.87e-05
Solyc06g074030.1.1	2597.29	1.17606	0.260261	4.51878	6.22e-06	0.00018509
Solyc06g074200.2.1	56485.7	-0.610593	0.0948689	-6.43617	1.23e-10	1.36e-08
Solyc06g074250.2.1	659.371	-0.341569	0.115119	-2.96709	0.00300633	0.0317596
Solyc06g074260.2.1	1644.26	0.453327	0.110147	4.11567	3.86e-05	0.00090532
Solyc06g074530.1.1	364.968	1.12425	0.285794	3.93376	8.36e-05	0.00174768
Solyc06g074670.2.1	2892.08	0.904811	0.244446	3.70148	0.00021434	0.00392707
Solyc06g074820.2.1	19068	-0.676032	0.089981	-7.51305	5.78e-14	1.42e-11
Solyc06g074890.1.1	1359.09	-0.40369	0.106639	-3.78557	0.00015336	0.00292828
Solyc06g075090.2.1	520.661	0.973671	0.177252	5.49314	3.95e-08	2.31e-06
Solyc06g075170.1.1	103.184	-1.55945	0.298554	-5.22336	1.76e-07	8.72e-06
Solyc06g075510.2.1	199.651	0.956336	0.265143	3.60686	0.00030992	0.00534461
Solyc06g075610.1.1	853.65	0.930558	0.198257	4.6937	2.68e-06	8.79e-05
Solyc06g075660.2.1	121.908	1.06922	0.297289	3.59657	0.00032245	0.00552475
Solyc06g075690.2.1	345.763	2.24163	0.38851	5.76982	7.94e-09	5.46e-07
Solyc06g075780.1.1	305.19	1.58153	0.39457	4.00823	6.12e-05	0.00133751
Solyc06g075810.2.1	1430.19	-0.281841	0.0796959	-3.53645	0.00040554	0.00665171
Solyc06g076020.2.1	3349.88	-1.53461	0.206791	-7.42109	1.16e-13	2.72e-11
Solyc06g076080.1.1	73.8119	3.42398	0.560142	6.11271	9.8e-10	8.56e-08
Solyc06g076110.1.1	212.133	-0.677878	0.178538	-3.79683	0.00014656	0.00281699
Solyc06g076220.2.1	677.266	0.62262	0.183472	3.39354	0.00068996	0.0101401
Solyc06g076520.1.1	565.933	-1.01001	0.195414	-5.16858	2.36e-07	1.13e-05
Solyc06g076540.1.1	239.051	-2.29005	0.639286	-3.5822	0.00034071	0.0057788
Solyc06g076560.1.1	528.539	-2.69765	0.368684	-7.31698	2.54e-13	5.43e-11
Solyc06g076630.2.1	363.797	-0.616386	0.187483	-3.28769	0.00101013	0.013671
Solyc06g076660.2.1	913.821	0.684957	0.195075	3.51125	0.000446	0.00715398
Solyc06g076670.2.1	1766.23	-0.789216	0.116983	-6.74644	1.52e-11	2e-09
Solyc06g076770.2.1	1124.67	-0.425483	0.115858	-3.67246	0.00024022	0.00431574
Solyc06g082140.2.1	3570.62	0.335585	0.12013	2.79352	0.00521372	0.048064
Solyc06g082290.2.1	235.796	0.519811	0.176626	2.943	0.00325053	0.0338265
Solyc06g082300.2.1	831.836	-0.501361	0.134521	-3.72702	0.00019376	0.00360176
Solyc06g082390.2.1	1053.22	-0.2248	0.0798898	-2.81388	0.00489482	0.0459779
Solyc06g082410.1.1	72.6079	0.932843	0.332179	2.80826	0.00498107	0.0465731
Solyc06g082440.1.1	112.751	0.950862	0.304213	3.12564	0.00177418	0.0214451
Solyc06g082620.1.1	2127.75	0.428629	0.0802246	5.34287	9.15e-08	4.93e-06
Solyc06g082650.2.1	3813.94	0.299384	0.0756937	3.9552	7.65e-05	0.00161301
Solyc06g082750.2.1	5660.2	-0.469301	0.0989016	-4.74513	2.08e-06	7.07e-05
Solyc06g082930.2.1	2194.69	-0.252015	0.0781521	-3.22467	0.00126116	0.0164663
Solyc06g082940.2.1	57424.4	-0.397278	0.10744	-3.69769	0.00021757	0.00398261
Solyc06g082950.2.1	25649.4	-0.606549	0.117696	-5.15354	2.56e-07	1.2e-05
Solyc06g083040.2.1	6252.81	-0.546941	0.138875	-3.93836	8.2e-05	0.00171981
Solyc06g083070.2.1	4446.3	-0.270542	0.077701	-3.48183	0.00049799	0.00783358
Solyc06g083190.2.1	6199.74	-0.456078	0.0889052	-5.12994	2.9e-07	1.33e-05
[truncated: 921 more rows]

## Sheet: LA01_Leaf_DEG_WDvsCtrl
Genes	baseMean	log2FoldChange	lfcSE	stat	pvalue	adjusted-pvalue
[truncated: 3,496 more rows]

## Sheet: LA14_Leaf_DEG_WDvsCtrl
Genes	baseMean	log2FoldChange	lfcSE	stat	pvalue	adjusted-pvalue
[truncated: 6,177 more rows]

[truncated: 3 more sheets: Lev_Leaf_DEG_WDvsCtrl, Plov_Leaf_DEG_WDvsCtrl, Stup_Leaf_DEG_WDvsCtrl]
