# Supplementary material for: Integration of QTL, Transcriptome and Polymorphism Studies Reveals Candidate Genes for Water Stress Response in Tomato
Source: Genes (Basel). 2020 Aug 7;11(8):900. doi: 10.3390/genes11080900 (PMC7465520; doi:10.3390/genes11080900)
Supplement: Supplementary file 1 [file genes-11-00900-s001.zip › Diouf_supplementary/Table S2.xlsx]

## Sheet: Info
	Table S2: Differentially expressed genes under WD for each of the eight genotypes in fruit. Each sheet represent the DEG per genotype.

## Sheet: Cer_Fruit_DEG_WDvsCtrl
Genes	baseMean	log2FoldChange	lfcSE	stat	pvalue	adjusted-pvalue
Solyc00g039990.2.1	94.624	-1.28146	0.334591	-3.82994	0.000128173	0.016008
Solyc00g136260.1.1	434.12	-1.59299	0.325773	-4.88989	1.00894e-06	0.000514259
Solyc01g005000.2.1	1796.4	0.962547	0.18812	5.11667	3.10978e-07	0.000266578
Solyc01g005980.2.1	206.098	-0.872075	0.262096	-3.32731	0.000876899	0.0453081
Solyc01g007690.2.1	2855.05	2.06496	0.409331	5.04472	4.5418e-07	0.000277371
Solyc01g009200.2.1	28.4701	2.84225	0.765256	3.71412	0.000203911	0.0211294
Solyc01g010190.2.1	242.834	-0.95393	0.228315	-4.17813	2.93915e-05	0.00652111
Solyc01g020440.2.1	787.179	-0.426378	0.107012	-3.98438	6.76563e-05	0.010813
Solyc01g044270.2.1	641.388	-0.471556	0.143008	-3.2974	0.000975851	0.047926
Solyc01g066860.2.1	156.938	2.11769	0.41475	5.10594	3.29162e-07	0.000269899
Solyc01g068080.2.1	396.268	-0.72911	0.214174	-3.40428	0.000663382	0.0399163
Solyc01g068360.2.1	29.242	-1.98431	0.575046	-3.45069	0.000559148	0.0361401
Solyc01g079080.2.1	101.344	-1.81699	0.50505	-3.59763	0.000321128	0.0266791
Solyc01g079360.2.1	207.721	-1.2659	0.299182	-4.2312	2.32452e-05	0.00541212
Solyc01g079870.2.1	2389.6	0.563547	0.120541	4.67516	2.93717e-06	0.001154
Solyc01g079880.2.1	15581.9	0.722792	0.119777	6.03447	1.59484e-09	5.01285e-06
Solyc01g080620.2.1	644.779	0.390633	0.117198	3.3331	0.000858842	0.0449914
Solyc01g081060.2.1	1288.8	-0.877917	0.253933	-3.45727	0.000545669	0.0354854
Solyc01g081370.2.1	17.8375	5.52537	1.37924	4.00611	6.17272e-05	0.0103939
Solyc01g087620.2.1	4696.51	-0.405261	0.120871	-3.35283	0.000799898	0.0433485
Solyc01g087800.2.1	38.6202	-2.89355	0.628335	-4.6051	4.12268e-06	0.00141363
Solyc01g088560.2.1	2931.33	-0.587007	0.177661	-3.30409	0.000952858	0.0472893
Solyc01g090270.2.1	1883.22	0.473585	0.134382	3.52417	0.000424815	0.0312953
Solyc01g090470.2.1	866.145	-0.478334	0.103816	-4.60754	4.07457e-06	0.00141363
Solyc01g091140.2.1	283.026	0.548034	0.157364	3.48259	0.000496585	0.0342107
Solyc01g091520.2.1	1175.22	0.631358	0.18804	3.35758	0.000786292	0.0431067
Solyc01g095750.2.1	89.2127	1.93115	0.500024	3.86212	0.000112406	0.0147213
Solyc01g096370.2.1	58.6086	1.55757	0.459812	3.38742	0.000705544	0.0412663
Solyc01g096410.2.1	123.652	1.33214	0.377473	3.52911	0.000416962	0.0310301
Solyc01g096800.2.1	627.806	-0.555049	0.142357	-3.899	9.65906e-05	0.0133941
Solyc01g096880.2.1	317.642	0.935093	0.226763	4.12367	3.72891e-05	0.00741081
Solyc01g097800.2.1	601.322	0.452493	0.134441	3.36574	0.000763384	0.0428472
Solyc01g099130.2.1	892.27	0.619588	0.153566	4.03466	5.4681e-05	0.00954841
Solyc01g099270.2.1	11.2887	4.79461	1.32321	3.62347	0.000290672	0.0251458
Solyc01g099460.1.1	182.323	-0.907145	0.257524	-3.52256	0.0004274	0.0313632
Solyc01g100600.2.1	297.086	1.70621	0.285999	5.96578	2.43464e-09	6.55926e-06
Solyc01g100770.2.1	632.885	-0.846198	0.195863	-4.32035	1.55779e-05	0.00416059
Solyc01g103980.2.1	649.113	0.530571	0.144551	3.67046	0.000242112	0.0232959
Solyc01g104380.2.1	26.2088	3.72968	0.995671	3.7459	0.000179749	0.0197087
Solyc01g104910.2.1	3581.16	0.908089	0.270053	3.36264	0.00077202	0.0429675
Solyc01g105030.2.1	3759.87	1.01747	0.288329	3.52887	0.000417342	0.0310301
Solyc01g105050.2.1	2423.96	0.912879	0.271749	3.35927	0.000781476	0.0429675
Solyc01g105660.2.1	5854.87	-0.735227	0.200437	-3.66811	0.000244348	0.0233618
Solyc01g107980.2.1	275.441	1.41815	0.421954	3.36092	0.000776825	0.0429675
Solyc01g111170.2.1	41809.3	0.799375	0.217254	3.67946	0.000233731	0.0230782
Solyc01g111420.2.1	1173.97	-0.505486	0.111888	-4.5178	6.2486e-06	0.00199733
Solyc01g111520.2.1	3307.97	-0.47646	0.117636	-4.0503	5.11516e-05	0.00916734
Solyc01g111660.2.1	585.728	1.21221	0.244997	4.94786	7.50338e-07	0.000404303
Solyc01g111750.2.1	692.222	0.513394	0.148118	3.46612	0.000528021	0.0348878
Solyc01g111940.2.1	841.483	0.58909	0.149547	3.93917	8.17635e-05	0.0122895
Solyc01g112260.2.1	4593.57	0.5449	0.163906	3.32448	0.000885851	0.0455212
Solyc02g014170.2.1	1097.83	0.362813	0.0978459	3.708	0.000208901	0.0214112
Solyc02g021430.1.1	95.565	-1.78611	0.436257	-4.09416	4.23696e-05	0.00801988
Solyc02g036380.2.1	532.543	-0.615448	0.151579	-4.06024	4.9023e-05	0.00897598
Solyc02g038750.2.1	1047.56	-0.412631	0.11499	-3.5884	0.000332711	0.0272809
Solyc02g038760.2.1	612.557	0.676588	0.172961	3.91179	9.16129e-05	0.0129904
Solyc02g062350.2.1	735.519	-0.402954	0.117123	-3.44043	0.000580793	0.0365106
Solyc02g062560.2.1	342.757	1.02536	0.299853	3.41954	0.000627262	0.0384076
Solyc02g063280.2.1	492.971	-0.404698	0.118893	-3.40388	0.000664347	0.0399163
Solyc02g065240.2.1	1122.68	1.54822	0.456585	3.39087	0.0006967	0.0410667
Solyc02g068590.2.1	1323.71	-0.362907	0.0992843	-3.65523	0.000256955	0.0237545
Solyc02g069110.2.1	577.883	1.8649	0.555053	3.35985	0.000779835	0.0429675
Solyc02g069180.2.1	616.611	-1.20142	0.346253	-3.46977	0.000520904	0.0348878
Solyc02g070300.2.1	123.808	-1.17437	0.342316	-3.43065	0.000602139	0.0376018
Solyc02g070950.1.1	442.62	2.4861	0.713957	3.48215	0.000497412	0.0342107
Solyc02g070990.1.1	379.2	2.77795	0.710682	3.90885	9.27358e-05	0.0130515
Solyc02g071010.1.1	3295.95	1.88456	0.550924	3.42073	0.000624526	0.0383646
Solyc02g071030.1.1	9060.06	1.66781	0.428816	3.88934	0.000100518	0.0136379
Solyc02g071040.2.1	846.773	-0.483202	0.139196	-3.47138	0.000517785	0.0348878
Solyc02g071570.2.1	237.208	-0.707598	0.198608	-3.56278	0.000366945	0.0284782
Solyc02g072050.1.1	17.4973	7.67632	1.62268	4.73064	2.23815e-06	0.000937985
Solyc02g072240.2.1	39.4297	2.60267	0.609245	4.27195	1.9377e-05	0.004874
Solyc02g078040.2.1	1716.04	0.973135	0.282466	3.44514	0.000570771	0.0361887
Solyc02g078200.2.1	910.133	-0.304914	0.083828	-3.63738	0.000275424	0.0246171
Solyc02g078620.1.1	180.308	1.54549	0.428974	3.60275	0.000314872	0.0263919
Solyc02g078630.2.1	474.268	0.676327	0.168266	4.01939	5.83493e-05	0.0100955
Solyc02g080560.1.1	276.002	-0.846976	0.203899	-4.1539	3.26862e-05	0.00700487
Solyc02g081030.2.1	2486.99	-1.34589	0.211165	-6.37365	1.84584e-10	8.7027e-07
Solyc02g082420.2.1	245.391	1.02745	0.297768	3.45049	0.00055957	0.0361401
Solyc02g082610.1.1	28.7076	-3.41204	1.01917	-3.34786	0.000814367	0.0438804
Solyc02g082770.2.1	104.345	-2.06078	0.52034	-3.96044	7.48111e-05	0.0114833
Solyc02g084130.2.1	18.8985	-2.76784	0.825381	-3.35341	0.000798217	0.0433485
Solyc02g084440.2.1	27099.4	0.994607	0.285694	3.48137	0.000498857	0.0342107
Solyc02g085390.2.1	345.196	-0.773915	0.228543	-3.3863	0.000708413	0.0412663
Solyc02g085840.2.1	1706.73	0.346318	0.100654	3.44069	0.000580234	0.0365106
Solyc02g085950.2.1	4187.57	1.59956	0.377313	4.23934	2.24173e-05	0.0053515
Solyc02g086970.2.1	3741.58	0.799099	0.219149	3.64637	0.00026597	0.0243492
Solyc02g087880.2.1	173.907	1.80588	0.466587	3.8704	0.000108655	0.0144304
Solyc02g087970.1.1	24308.5	0.56095	0.151495	3.70277	0.000213255	0.0215664
Solyc02g089010.1.1	177.139	-1.58379	0.415672	-3.81019	0.000138859	0.0167868
Solyc02g089070.2.1	1935	-0.282717	0.0810933	-3.48632	0.00048972	0.0339545
Solyc02g089490.2.1	22.4388	-2.18695	0.66397	-3.29375	0.000988619	0.0484269
Solyc02g089510.2.1	177.396	-1.11152	0.288129	-3.8577	0.000114459	0.0148868
Solyc02g089530.2.1	186.235	-1.8689	0.441482	-4.23324	2.30343e-05	0.00541212
Solyc02g090960.1.1	313.564	1.43468	0.288654	4.97023	6.6874e-07	0.000370935
Solyc02g091030.2.1	636.573	-1.23803	0.240294	-5.15214	2.57535e-07	0.000242842
Solyc02g091500.1.1	904.423	1.21788	0.332707	3.66053	0.000251697	0.0234988
Solyc02g092130.2.1	247.115	-0.700344	0.195086	-3.58992	0.000330782	0.0272411
Solyc02g092160.2.1	1351.15	0.459203	0.12952	3.54542	0.000391991	0.0297566
Solyc02g092730.2.1	92.9359	1.19202	0.275624	4.32481	1.52661e-05	0.00416059
Solyc02g092930.1.1	1907.39	1.62249	0.453202	3.58006	0.000343511	0.0275533
Solyc02g093100.2.1	397.924	0.811236	0.16302	4.9763	6.48114e-07	0.000370387
Solyc03g005960.2.1	62.0182	2.25677	0.624912	3.61133	0.000304626	0.0258781
Solyc03g006260.2.1	85.6404	1.71341	0.497146	3.44649	0.000567919	0.0361887
Solyc03g007050.2.1	175.958	1.32021	0.385407	3.42549	0.0006137	0.0378228
Solyc03g007520.2.1	1743.64	0.358888	0.0995811	3.60398	0.000313379	0.026384
Solyc03g019750.2.1	13.9114	5.71547	1.70783	3.34662	0.000818029	0.0439521
Solyc03g020060.2.1	5025.79	-1.12498	0.317305	-3.54542	0.000391986	0.0297566
Solyc03g025320.2.1	7372.26	0.670766	0.185019	3.6254	0.00028852	0.0250831
Solyc03g025760.2.1	155.652	2.87253	0.814334	3.52746	0.00041957	0.0310301
Solyc03g025950.2.1	3928.97	0.273483	0.0779601	3.50799	0.000451509	0.0322538
Solyc03g032160.2.1	2051.53	0.540533	0.13024	4.1503	3.32041e-05	0.00703591
Solyc03g033510.2.1	490.799	1.05392	0.227908	4.62433	3.7582e-06	0.001363
Solyc03g033560.2.1	1410.14	0.355589	0.106037	3.35343	0.000798173	0.0433485
Solyc03g043770.2.1	158.944	1.69964	0.462684	3.67344	0.000239303	0.0232959
Solyc03g044660.2.1	687.51	-0.635305	0.158807	-4.00048	6.32138e-05	0.0104574
Solyc03g058950.2.1	404.91	-0.522973	0.119809	-4.36505	1.27094e-05	0.0035774
Solyc03g063110.2.1	1790.45	0.322829	0.0983372	3.28288	0.00102754	0.0493087
Solyc03g078650.2.1	27.6062	1.7746	0.526868	3.36821	0.000756589	0.0425926
Solyc03g082610.1.1	224.404	1.28277	0.285058	4.50003	6.79451e-06	0.00210062
Solyc03g083100.2.1	4198.68	0.830671	0.163651	5.07586	3.85743e-07	0.000277371
Solyc03g093330.2.1	90.1039	1.58355	0.442274	3.58047	0.000342982	0.0275533
Solyc03g097160.2.1	944.313	-0.442936	0.127771	-3.46663	0.000527024	0.0348878
Solyc03g097740.1.1	1008.43	0.548482	0.142499	3.84902	0.00011859	0.0152142
Solyc03g098130.2.1	838.344	0.53679	0.132071	4.0644	4.81567e-05	0.00890379
Solyc03g110860.2.1	689.602	0.760418	0.199307	3.8153	0.000136019	0.0165495
Solyc03g110910.2.1	1083.14	0.406717	0.119873	3.39291	0.000691536	0.0410115
Solyc03g111550.2.1	5516.87	0.686458	0.183795	3.73491	0.000187784	0.0200443
Solyc03g111730.2.1	272.839	3.12936	0.944624	3.31282	0.000923615	0.0466076
Solyc03g111810.2.1	569.168	1.43277	0.305622	4.68806	2.75811e-06	0.00110671
Solyc03g112130.1.1	390.086	0.757724	0.206625	3.66714	0.000245274	0.0233618
Solyc03g113430.2.1	278.566	-1.43894	0.413934	-3.47625	0.000508482	0.034619
Solyc03g114030.2.1	8659.64	0.62638	0.154715	4.04859	5.15265e-05	0.00916734
Solyc03g114750.2.1	349.66	0.842767	0.248893	3.38606	0.000709036	0.0412663
Solyc03g114850.2.1	1053.07	0.680144	0.191927	3.54376	0.000394462	0.0297566
Solyc03g115200.2.1	935.637	1.43367	0.364337	3.93502	8.31881e-05	0.0123531
Solyc03g117080.2.1	195.547	-0.992532	0.187458	-5.29469	1.19217e-07	0.000160594
Solyc03g118070.2.1	517.923	0.534952	0.143248	3.73445	0.000188124	0.0200443
Solyc03g118780.2.1	165.854	2.66807	0.694282	3.84292	0.000121581	0.0153885
Solyc03g119060.2.1	2339.56	-0.624894	0.183209	-3.41082	0.00064768	0.0394019
Solyc03g119660.1.1	75.4722	-19.0113	1.81488	-10.4753	1.12239e-25	2.11672e-21
Solyc03g119690.1.1	4298.35	0.852789	0.169629	5.02737	4.97251e-07	0.000293052
Solyc03g120390.2.1	7743.86	-0.522243	0.143685	-3.63463	0.000278376	0.0247307
Solyc03g121600.2.1	2551.19	0.858576	0.221958	3.8682	0.000109643	0.0144599
Solyc03g121970.1.1	96.4427	-2.04745	0.516276	-3.9658	7.31498e-05	0.0114011
Solyc03g122300.1.1	966.461	0.813486	0.244127	3.33223	0.000861533	0.0450074
Solyc03g123760.2.1	1952.95	-0.452255	0.135865	-3.32872	0.000872468	0.0453081
Solyc04g005030.2.1	1635.8	-0.458606	0.138326	-3.31539	0.000915163	0.0465204
Solyc04g005490.2.1	1345.61	-0.55436	0.156279	-3.54725	0.000389278	0.0297566
Solyc04g006930.2.1	611.935	0.496948	0.149827	3.31681	0.00091052	0.0464094
Solyc04g007560.2.1	1702.59	0.456573	0.133257	3.42627	0.00061194	0.0378228
Solyc04g008880.2.1	118.796	2.17646	0.423398	5.14047	2.74045e-07	0.000246106
Solyc04g014530.1.1	133.982	-1.61621	0.342372	-4.72062	2.35122e-06	0.000963949
Solyc04g014900.2.1	88.5997	-1.92474	0.575429	-3.34489	0.000823162	0.0441023
Solyc04g015280.2.1	260.619	0.703342	0.213998	3.28668	0.00101375	0.0490333
Solyc04g015940.2.1	720.188	-0.391518	0.104068	-3.76212	0.000168479	0.0191406
Solyc04g026020.2.1	121.212	2.55149	0.743977	3.42952	0.000604647	0.0376338
Solyc04g049140.2.1	882.033	-0.420021	0.117354	-3.57908	0.0003448	0.0275533
Solyc04g051830.2.1	1361.69	-0.307023	0.0886121	-3.4648	0.000530629	0.0348878
Solyc04g054760.2.1	194.323	1.14993	0.284592	4.04064	5.33061e-05	0.00939533
Solyc04g056330.1.1	63.0043	1.74812	0.470068	3.71886	0.000200124	0.0209674
Solyc04g063380.2.1	914.702	0.877266	0.19159	4.57887	4.67504e-06	0.0015744
Solyc04g064690.2.1	667.693	-1.03628	0.290354	-3.56902	0.000358324	0.02804
Solyc04g071160.2.1	485.718	0.942196	0.18603	5.06476	4.08925e-07	0.000277371
Solyc04g071440.2.1	899.263	0.396791	0.119841	3.31098	0.000929696	0.0466307
Solyc04g072110.2.1	483.698	-0.549196	0.159432	-3.4447	0.000571698	0.0361887
Solyc04g072520.1.1	344.261	-0.451286	0.136478	-3.30666	0.000944161	0.0469813
Solyc04g072910.2.1	1580.96	-0.301849	0.0805753	-3.74617	0.000179554	0.0197087
Solyc04g074140.2.1	712.445	0.373166	0.0805466	4.63292	3.60538e-06	0.00133321
Solyc04g076380.2.1	7300.22	0.386252	0.108743	3.55197	0.000382359	0.0294323
Solyc04g076610.1.1	261.846	-1.14873	0.275657	-4.16725	3.08292e-05	0.00675756
Solyc04g077140.2.1	141.001	1.77082	0.500003	3.54162	0.000397683	0.0298801
Solyc04g077980.1.1	3783.39	1.21391	0.303283	4.00255	6.26637e-05	0.0104574
Solyc04g078040.2.1	36.8663	-2.9959	0.887221	-3.37672	0.000733548	0.0420559
Solyc04g078150.2.1	195.23	0.977398	0.262228	3.72728	0.000193557	0.0203927
Solyc04g078820.2.1	1454.37	-0.47705	0.135235	-3.52756	0.000419412	0.0310301
Solyc04g079720.2.1	1983.18	0.631447	0.173427	3.641	0.000271577	0.0243889
Solyc04g080740.1.1	1066.73	-0.613005	0.169912	-3.60777	0.000308839	0.0261184
Solyc04g080840.1.1	182.755	3.6505	0.767293	4.75763	1.95879e-06	0.000839563
Solyc04g080940.2.1	665.478	0.988166	0.251963	3.92186	8.78663e-05	0.0128455
Solyc04g081670.2.1	41.5139	-2.02858	0.422295	-4.80371	1.55749e-06	0.000755151
Solyc04g081680.2.1	48.4898	-2.78758	0.656043	-4.24908	2.14655e-05	0.00518997
Solyc04g081760.2.1	101.234	-1.74514	0.456533	-3.82261	0.000132049	0.0162765
Solyc04g081910.2.1	1456.1	-1.18273	0.357402	-3.30925	0.000935456	0.0467952
Solyc04g081970.2.1	3518.53	-0.67134	0.187882	-3.5732	0.00035265	0.02804
Solyc04g082040.2.1	697.246	-1.46137	0.373558	-3.91202	9.15256e-05	0.0129904
Solyc04g082330.2.1	1410.88	-0.32801	0.0963665	-3.40378	0.000664601	0.0399163
Solyc05g005460.2.1	353.17	-0.960531	0.249772	-3.84563	0.000120244	0.0153222
Solyc05g005810.2.1	326.77	1.56617	0.39066	4.00902	6.09703e-05	0.0103589
Solyc05g006020.2.1	103.724	2.19813	0.419755	5.2367	1.63476e-07	0.000185917
Solyc05g006340.2.1	455.805	-1.80019	0.34863	-5.16359	2.42252e-07	0.000240454
Solyc05g009270.2.1	399.372	1.99768	0.485817	4.11201	3.92232e-05	0.00762587
Solyc05g010080.2.1	82.3276	2.21386	0.515908	4.29119	1.77717e-05	0.00459119
Solyc05g010280.2.1	608.491	-0.405142	0.104118	-3.89119	9.97521e-05	0.0136321
Solyc05g012130.2.1	1311.8	0.389189	0.11788	3.30158	0.000961425	0.0475893
Solyc05g012650.2.1	528.362	0.447365	0.129239	3.46152	0.000537139	0.0350516
Solyc05g013850.2.1	805.117	1.47728	0.275149	5.36902	7.91638e-08	0.000130117
Solyc05g018510.2.1	6094.74	0.991231	0.229497	4.31914	1.56637e-05	0.00416059
Solyc05g050340.2.1	122.152	-1.26036	0.332437	-3.79128	0.000149871	0.0176808
Solyc05g050380.2.1	397.372	-1.62839	0.452847	-3.5959	0.00032327	0.0267392
Solyc05g051260.2.1	221.187	6.58588	1.30499	5.04667	4.49572e-07	0.000277371
Solyc05g052550.1.1	4658.85	1.4043	0.343978	4.08254	4.45465e-05	0.00831784
Solyc05g052570.2.1	10654.5	1.06524	0.2984	3.56983	0.000357217	0.02804
Solyc05g052990.2.1	167.466	0.975105	0.277169	3.51809	0.000434659	0.0316496
Solyc05g054990.2.1	300.416	-0.75791	0.18983	-3.99258	6.53573e-05	0.0106658
Solyc05g055400.2.1	8631.68	0.622534	0.170438	3.65256	0.000259643	0.0238859
Solyc05g056170.2.1	1500.52	1.24801	0.362181	3.44582	0.000569335	0.0361887
Solyc06g007590.2.1	423.721	-0.670938	0.18716	-3.58483	0.000337292	0.027418
Solyc06g018110.2.1	323.549	-0.589565	0.177158	-3.3279	0.000875033	0.0453081
Solyc06g035580.2.1	16907.1	1.20916	0.271209	4.4584	8.25751e-06	0.00247188
Solyc06g035630.1.1	109.846	0.81742	0.240304	3.40161	0.000669902	0.0401069
Solyc06g036170.1.1	1668.3	1.14359	0.279381	4.09331	4.25255e-05	0.00801988
Solyc06g048620.2.1	264.818	0.791493	0.199863	3.96017	7.48952e-05	0.0114833
Solyc06g050930.2.1	837.545	-0.752931	0.207607	-3.62672	0.000287046	0.0250831
Solyc06g051130.1.1	157.427	1.47723	0.37055	3.98659	6.70287e-05	0.0108042
Solyc06g051460.2.1	1315.97	0.420426	0.120512	3.48867	0.000485429	0.0339063
Solyc06g051570.2.1	567.786	0.551997	0.165751	3.33029	0.000867558	0.0451969
Solyc06g051620.2.1	760.787	-1.0568	0.235547	-4.48656	7.23824e-06	0.00220171
Solyc06g051780.2.1	298.989	-0.657634	0.197974	-3.32182	0.000894313	0.0457069
Solyc06g051960.2.1	530.976	0.892846	0.262688	3.39888	0.000676621	0.040381
Solyc06g053670.1.1	549.846	0.850183	0.257771	3.29821	0.000973027	0.0479121
Solyc06g053920.2.1	481.653	0.604198	0.168435	3.58712	0.000334351	0.0272967
Solyc06g054150.1.1	22.6619	-3.07215	0.896059	-3.42851	0.000606909	0.0376503
Solyc06g060380.2.1	339.641	-1.09226	0.216547	-5.04398	4.55936e-07	0.000277371
Solyc06g061180.1.1	267.003	0.762442	0.207202	3.6797	0.000233507	0.0230782
Solyc06g062510.2.1	2241.45	0.748017	0.216897	3.44872	0.00056325	0.0361887
Solyc06g062920.2.1	1412.83	1.37744	0.406669	3.38713	0.000706282	0.0412663
Solyc06g066770.1.1	139.94	1.90056	0.523027	3.63376	0.000279317	0.0247307
Solyc06g071170.2.1	1183.36	0.492026	0.134357	3.66208	0.000250172	0.0234988
Solyc06g071420.2.1	278.739	0.573501	0.170585	3.36197	0.000773887	0.0429675
Solyc06g073190.2.1	8818.32	0.925717	0.20278	4.56514	4.99159e-06	0.00165151
Solyc06g073910.2.1	354.214	0.590637	0.157275	3.75545	0.000173028	0.0194234
Solyc06g074030.1.1	3374.55	1.5553	0.345289	4.50434	6.65808e-06	0.00209275
Solyc06g074530.1.1	1392.18	1.72794	0.395689	4.36691	1.26018e-05	0.0035774
Solyc06g075540.2.1	888.5	0.252018	0.0754403	3.34063	0.000835886	0.0445007
Solyc06g076170.2.1	35.035	2.86671	0.819905	3.49639	0.000471606	0.0334819
Solyc06g076400.2.1	1023.9	0.89089	0.21522	4.13943	3.48162e-05	0.00729555
Solyc06g076780.2.1	1470.68	-0.336264	0.0913709	-3.68021	0.000233042	0.0230782
Solyc06g076890.1.1	392.299	0.963109	0.201917	4.76982	1.84389e-06	0.000811748
Solyc06g083350.2.1	333.709	0.736894	0.200714	3.67135	0.000241269	0.0232959
Solyc07g005900.2.1	248.229	1.16716	0.314715	3.70863	0.000208386	0.0214112
Solyc07g007150.1.1	356.856	1.18696	0.355823	3.33581	0.000850508	0.0447799
Solyc07g007380.2.1	695.712	-0.436182	0.111016	-3.929	8.53015e-05	0.012568
Solyc07g008210.2.1	4226.91	1.40548	0.304639	4.61358	3.95795e-06	0.00140836
Solyc07g017950.2.1	258.516	1.84266	0.312395	5.89848	3.66873e-09	8.64856e-06
Solyc07g042260.2.1	401.764	0.56252	0.136023	4.13548	3.54215e-05	0.00734082
Solyc07g042270.2.1	816.81	-0.851264	0.204399	-4.16472	3.11739e-05	0.00675756
Solyc07g042520.2.1	33.4768	2.87267	0.775962	3.70207	0.000213846	0.0215664
Solyc07g045470.1.1	380.945	-1.32043	0.353454	-3.73578	0.000187133	0.0200443
Solyc07g049390.1.1	903.157	0.553013	0.147952	3.73778	0.000185653	0.0200443
Solyc07g049660.2.1	252.568	1.55085	0.324743	4.77562	1.79154e-06	0.000811748
Solyc07g052550.1.1	16.4415	4.74857	1.15161	4.12341	3.73311e-05	0.00741081
Solyc07g054540.2.1	726.21	0.595634	0.15371	3.87506	0.000106597	0.0142576
Solyc07g061730.2.1	41.2871	-4.45657	1.32642	-3.35985	0.000779835	0.0429675
Solyc07g062580.2.1	1482.83	0.725105	0.203164	3.56907	0.000358257	0.02804
Solyc07g064240.2.1	164.396	1.4706	0.281641	5.22153	1.77449e-07	0.000185917
Solyc08g005000.2.1	377.665	1.70287	0.324609	5.24591	1.5551e-07	0.000185917
Solyc08g006590.1.1	280.605	1.11959	0.341166	3.28166	0.00103196	0.0493954
Solyc08g007620.1.1	199.019	5.54122	1.15878	4.78196	1.73592e-06	0.000811748
Solyc08g007660.2.1	11.5449	4.24423	1.27152	3.33792	0.000844085	0.0445899
Solyc08g008230.2.1	725.77	0.985172	0.245303	4.01615	5.91572e-05	0.0101422
Solyc08g014470.2.1	1308.69	-0.60408	0.165021	-3.66062	0.000251611	0.0234988
Solyc08g014550.2.1	1342.03	-0.583282	0.114523	-5.09315	3.52159e-07	0.000276724
Solyc08g016620.2.1	70.814	2.39379	0.654687	3.65639	0.000255793	0.0237545
Solyc08g023440.2.1	1111.22	-0.52991	0.13545	-3.91222	9.14499e-05	0.0129904
Solyc08g028970.2.1	49.6349	3.74919	1.11966	3.3485	0.000812506	0.0438804
Solyc08g061970.2.1	35.2624	3.87326	1.01776	3.80568	0.000141416	0.0169132
Solyc08g062970.1.1	130.873	1.40321	0.372144	3.77061	0.00016285	0.0188416
Solyc08g065940.2.1	890.536	0.97692	0.274646	3.55702	0.000375089	0.028991
Solyc08g067530.1.1	74.1908	1.84808	0.475578	3.88597	0.000101922	0.0137297
Solyc08g068600.2.1	1663.22	1.18761	0.327206	3.62955	0.000283916	0.0250204
Solyc08g068880.1.1	712.427	1.19448	0.236693	5.04652	4.49934e-07	0.000277371
Solyc08g074940.2.1	151.396	3.89535	1.11981	3.4786	0.00050404	0.0344409
Solyc08g075410.2.1	870.758	0.433808	0.121182	3.57979	0.00034387	0.0275533
Solyc08g075490.2.1	744.542	0.714928	0.188582	3.79106	0.000150004	0.0176808
Solyc08g076170.1.1	60.0509	4.14536	1.09995	3.76867	0.00016412	0.0188728
Solyc08g076250.1.1	43.73	3.18832	0.911985	3.49602	0.000472252	0.0334819
Solyc08g076580.2.1	279.329	0.738134	0.210391	3.5084	0.000450818	0.0322538
Solyc08g078670.2.1	6745.98	0.660658	0.159932	4.13088	3.6138e-05	0.0074079
Solyc08g079080.2.1	134.634	1.72981	0.499634	3.46216	0.000535863	0.0350516
Solyc08g079500.2.1	1393.36	0.406029	0.114554	3.54442	0.00039348	0.0297566
Solyc08g079570.2.1	437.364	-0.542117	0.141647	-3.82724	0.000129586	0.016078
Solyc08g079610.2.1	1320.18	-0.457313	0.139191	-3.28551	0.00101797	0.0490994
Solyc08g080510.2.1	441.717	-0.514496	0.156395	-3.28973	0.00100285	0.0487442
Solyc08g080680.2.1	1365	-0.577576	0.166586	-3.46713	0.000526049	0.0348878
Solyc08g081190.2.1	22138.1	0.58121	0.114747	5.06514	4.08103e-07	0.000277371
Solyc08g081220.1.1	5401.53	1.4748	0.27797	5.30563	1.12287e-07	0.000160594
Solyc08g082120.2.1	1569.35	1.36799	0.361189	3.78747	0.000152192	0.0178272
Solyc08g082200.2.1	152.982	-1.2614	0.363969	-3.46569	0.000528876	0.0348878
Solyc08g082230.2.1	222.464	-0.985433	0.239388	-4.11647	3.84713e-05	0.0075576
Solyc08g082320.2.1	605.94	-0.409905	0.124258	-3.29882	0.000970936	0.0479121
Solyc08g082570.2.1	826.79	0.568884	0.170571	3.33518	0.000852431	0.0447799
Solyc09g007130.2.1	367.971	-0.77058	0.227254	-3.39083	0.000696821	0.0410667
Solyc09g007230.2.1	1949.74	-0.305055	0.071527	-4.2649	1.99993e-05	0.00489828
Solyc09g008040.2.1	361.538	-0.400136	0.112164	-3.56741	0.000360521	0.0280953
Solyc09g008240.2.1	2408.27	0.680506	0.164846	4.12812	3.65739e-05	0.00741081
Solyc09g008320.2.1	1365.92	0.736381	0.222296	3.31261	0.000924293	0.0466076
Solyc09g009010.2.1	226.256	2.06113	0.59836	3.44463	0.000571835	0.0361887
Solyc09g010690.2.1	3500.25	0.409414	0.119781	3.41801	0.000630796	0.038499
Solyc09g011660.2.1	1977.44	-0.668839	0.155723	-4.29505	1.74657e-05	0.00457481
Solyc09g014350.2.1	7536.62	1.45518	0.249666	5.8285	5.59275e-09	1.17193e-05
Solyc09g014520.2.1	7946.69	0.847242	0.254966	3.32296	0.000890662	0.045644
Solyc09g018780.2.1	51.7651	-1.17702	0.348973	-3.37282	0.000744021	0.0422636
Solyc09g056260.2.1	380.872	-0.697848	0.192683	-3.62173	0.000292639	0.0252003
Solyc09g066290.2.1	358.871	-0.444787	0.135118	-3.29185	0.000995319	0.0486288
Solyc09g074050.2.1	997.69	0.912243	0.250546	3.64102	0.000271561	0.0243889
Solyc09g074520.2.1	1655.83	0.611549	0.135122	4.52589	6.01419e-06	0.00195554
Solyc09g074930.2.1	3193.52	0.65376	0.183118	3.57015	0.000356771	0.02804
Solyc09g075560.1.1	438.816	0.751517	0.200508	3.74807	0.000178202	0.0197087
Solyc09g075600.1.1	135.901	1.27403	0.362865	3.51103	0.000446368	0.0321523
Solyc09g075810.2.1	510.596	0.843704	0.241527	3.49321	0.000477251	0.0335587
Solyc09g082580.2.1	728.597	0.934316	0.259458	3.60103	0.000316961	0.0264494
Solyc09g083170.2.1	17.7781	5.57403	1.53968	3.62025	0.000294319	0.0252298
Solyc09g090390.1.1	186.278	1.7923	0.536738	3.33925	0.000840037	0.0445007
Solyc10g005210.2.1	432.215	1.62138	0.310248	5.22606	1.73156e-07	0.000185917
Solyc10g005320.2.1	166.096	-3.38747	1.03128	-3.28473	0.00102081	0.0491108
Solyc10g005600.2.1	436.204	-0.519526	0.13175	-3.94328	8.03762e-05	0.0122243
Solyc10g006130.1.1	3046.75	1.19947	0.318584	3.765	0.000166548	0.019036
Solyc10g006250.2.1	156.294	1.17954	0.240678	4.90092	9.53889e-07	0.000499705
Solyc10g006480.1.1	11921.1	0.811914	0.170246	4.76906	1.85085e-06	0.000811748
Solyc10g007150.2.1	646.366	0.381066	0.116285	3.27699	0.00104921	0.0499673
Solyc10g008400.1.1	2646.73	1.37894	0.408725	3.37376	0.00074148	0.0422464
Solyc10g009190.1.1	584.266	-1.19093	0.359399	-3.31366	0.000920847	0.0466076
Solyc10g012430.2.1	316.614	-1.24139	0.356043	-3.48663	0.000489156	0.0339545
Solyc10g047240.1.1	1523.21	0.989919	0.25418	3.89456	9.83763e-05	0.0135422
Solyc10g047300.1.1	590.01	-0.649984	0.154843	-4.19769	2.69651e-05	0.00605399
Solyc10g047320.1.1	1354.86	-0.466705	0.13289	-3.51197	0.000444797	0.0321523
Solyc10g054320.1.1	228.003	-0.856652	0.253055	-3.38524	0.000711148	0.0412663
Solyc10g054900.1.1	350.592	-3.08091	0.40961	-7.52158	5.41194e-14	5.10319e-10
Solyc10g075090.1.1	16623.9	2.25492	0.577639	3.90369	9.4736e-05	0.0132343
Solyc10g076540.1.1	22.4232	-5.6238	1.49024	-3.77376	0.000160804	0.0187198
Solyc10g079240.1.1	157.401	1.41347	0.33488	4.22082	2.43412e-05	0.00559819
Solyc10g079290.1.1	411.945	0.474555	0.143508	3.30682	0.000943616	0.0469813
Solyc10g081370.1.1	1362.28	-0.367574	0.106093	-3.46465	0.000530929	0.0348878
Solyc10g081850.1.1	402.291	-0.793127	0.241321	-3.28661	0.001014	0.0490333
Solyc10g083180.1.1	40.2142	2.87371	0.700444	4.10269	4.08369e-05	0.00785859
Solyc10g083370.1.1	99.6255	1.34421	0.397858	3.37863	0.000728478	0.0420134
Solyc10g083910.1.1	437.724	-0.609322	0.185836	-3.27883	0.0010424	0.0497685
Solyc10g084630.1.1	616.829	-0.511097	0.139436	-3.66545	0.000246906	0.023399
Solyc10g085450.1.1	293.726	0.795711	0.236202	3.36878	0.000755023	0.0425926
Solyc10g085540.1.1	41.7325	4.44992	1.21068	3.67555	0.000237342	0.0232959
Solyc11g005950.1.1	402.57	0.401072	0.119591	3.3537	0.000797387	0.0433485
Solyc11g006250.1.1	31032.1	2.13087	0.291975	7.29812	2.91825e-13	1.83451e-09
Solyc11g007250.1.1	113.12	1.56184	0.418996	3.72758	0.000193325	0.0203927
Solyc11g007540.1.1	2691.69	1.32475	0.238589	5.55245	2.81693e-08	5.31246e-05
Solyc11g007740.1.1	471.093	-0.474189	0.141974	-3.33997	0.000837866	0.0445007
Solyc11g007930.1.1	41.4544	-1.63884	0.452056	-3.62531	0.000288617	0.0250831
Solyc11g010270.1.1	4490.82	-0.552371	0.125915	-4.38685	1.15006e-05	0.00333675
Solyc11g010700.1.1	103.632	-1.18759	0.29885	-3.97388	7.07105e-05	0.0112061
Solyc11g011890.1.1	42.6379	1.73628	0.514326	3.37584	0.000735906	0.0420559
Solyc11g012290.1.1	288.877	0.740668	0.213301	3.47241	0.000515816	0.0348878
Solyc11g012920.1.1	513.932	-0.595951	0.169393	-3.51815	0.00043457	0.0316496
Solyc11g013020.1.1	626.238	0.739851	0.158893	4.65628	3.21977e-06	0.00123922
Solyc11g017000.1.1	530.674	-0.721794	0.217965	-3.31151	0.000927934	0.0466307
Solyc11g020670.1.1	1436.23	1.11851	0.290342	3.85237	0.000116978	0.0151102
Solyc11g063500.1.1	128.052	1.68653	0.314595	5.36093	8.27935e-08	0.000130117
Solyc11g065700.1.1	620.727	0.65223	0.164318	3.96933	7.20754e-05	0.0113272
Solyc11g066860.1.1	322.012	1.23061	0.369978	3.32616	0.000880501	0.0453699
Solyc11g068550.1.1	337.881	1.28576	0.350094	3.67261	0.000240085	0.0232959
Solyc11g069470.1.1	1107.1	0.660782	0.173653	3.80519	0.000141698	0.0169132
Solyc11g069510.1.1	411.043	0.579601	0.151765	3.81906	0.000133962	0.0164051
Solyc11g069570.1.1	153.62	0.984009	0.242809	4.05261	5.06492e-05	0.00916734
Solyc11g069600.1.1	535.887	0.826406	0.221184	3.73628	0.00018676	0.0200443
Solyc11g070030.1.1	2916.71	0.669897	0.1974	3.39361	0.000689786	0.0410115
Solyc11g071270.1.1	839.779	0.542423	0.125318	4.32837	1.5022e-05	0.00416059
Solyc11g071920.1.1	1228.78	0.50932	0.146785	3.46984	0.000520773	0.0348878
Solyc11g072480.1.1	247.625	-1.67122	0.435303	-3.83922	0.000123428	0.0155181
Solyc11g072630.1.1	223.516	-1.37946	0.352023	-3.91867	8.90389e-05	0.0129168
Solyc11g072740.1.1	258.763	-0.571467	0.168874	-3.38399	0.000714414	0.0413286
Solyc11g072990.1.1	1075.11	-1.35867	0.406379	-3.34337	0.000827685	0.044219
Solyc12g005560.1.1	14.8072	3.27466	0.995394	3.28981	0.00100254	0.0487442
Solyc12g005920.1.1	33.4155	-3.40239	0.974145	-3.49269	0.000478182	0.0335587
Solyc12g006510.1.1	102.87	1.34229	0.361393	3.7142	0.000203848	0.0211294
Solyc12g006520.1.1	2185.99	0.873948	0.196225	4.45382	8.4357e-06	0.00248576
Solyc12g006840.1.1	14.7669	-5.01399	1.48516	-3.37607	0.000735294	0.0420559
Solyc12g006930.1.1	6219.79	0.592819	0.160505	3.69347	0.000221219	0.0221913
Solyc12g008780.1.1	560.43	0.657839	0.195224	3.36966	0.000752611	0.0425926
Solyc12g009930.1.1	3432.27	1.90954	0.543897	3.51085	0.000446678	0.0321523
Solyc12g010730.1.1	897.106	-0.972848	0.247031	-3.93816	8.21084e-05	0.0122895
Solyc12g011010.1.1	395.26	2.28716	0.609636	3.75168	0.000175655	0.0196016
Solyc12g011400.1.1	74.1068	-1.39563	0.37128	-3.75897	0.000170611	0.0192668
Solyc12g011440.1.1	539.745	0.633325	0.185888	3.40702	0.000656761	0.0398259
Solyc12g017970.1.1	84.3136	-1.6777	0.361741	-4.63785	3.52056e-06	0.00132788
Solyc12g019550.1.1	189.133	2.02525	0.47409	4.27188	1.93833e-05	0.004874
Solyc12g038980.1.1	1678.78	-0.51727	0.148112	-3.49242	0.000478672	0.0335587
Solyc12g044230.1.1	823.588	-0.629291	0.169894	-3.70402	0.000212205	0.0215664
Solyc12g044300.1.1	3706.56	0.768099	0.210926	3.64156	0.000270993	0.0243889
Solyc12g044340.1.1	132.609	-0.705121	0.209784	-3.36118	0.000776104	0.0429675
Solyc12g044950.1.1	55.5247	-3.94792	0.989035	-3.99169	6.56045e-05	0.0106658
Solyc12g056240.1.1	640.72	-0.43745	0.127301	-3.43634	0.000589635	0.0369433
Solyc12g062200.1.1	142.168	2.22522	0.611016	3.64184	0.000270701	0.0243889
Solyc12g088840.1.1	132.077	-1.96448	0.322369	-6.09389	1.10197e-09	4.15639e-06
Solyc12g088890.1.1	52.0582	-1.35749	0.375335	-3.61673	0.000298351	0.0254598
Solyc12g098500.1.1	677.343	1.13026	0.269144	4.19947	2.6754e-05	0.00605399
Solyc12g099160.1.1	1213.5	-0.990104	0.206135	-4.80318	1.56164e-06	0.000755151
Solyc12g099840.1.1	263.405	-0.642202	0.150572	-4.26509	1.99817e-05	0.00489828

## Sheet: Fer_Fruit_DEG_WDvsCtrl
Genes	baseMean	log2FoldChange	lfcSE	stat	pvalue	adjusted-pvalue
Solyc00g006820.2.1	504.707	-0.695099	0.221218	-3.14215	0.00167712	0.0393372
Solyc00g053440.2.1	743.543	-1.40745	0.424858	-3.31275	0.00092383	0.0282643
Solyc00g136260.1.1	434.12	-1.94897	0.3983	-4.89322	9.92e-07	0.00032346
Solyc01g005160.2.1	54.7824	-7.03747	1.3323	-5.2822	1.28e-07	7.27e-05
Solyc01g005420.2.1	492.602	-1.90036	0.393332	-4.83144	1.36e-06	0.00039648
Solyc01g005550.2.1	1462.54	0.748397	0.180887	4.13738	3.51e-05	0.00337546
Solyc01g005730.2.1	593.819	-2.97381	0.499134	-5.95793	2.55e-09	3.6e-06
Solyc01g005990.2.1	563.952	1.12068	0.34148	3.28182	0.00103139	0.0298174
Solyc01g006180.2.1	344.21	0.580412	0.188482	3.0794	0.00207416	0.0455041
Solyc01g006390.2.1	5.72577	7.40847	2.17735	3.40251	0.00066769	0.0234637
Solyc01g006520.2.1	203.063	-1.00126	0.287879	-3.47807	0.00050505	0.020131
Solyc01g006550.2.1	33.6278	-2.39677	0.779266	-3.07567	0.00210027	0.0458555
Solyc01g006690.2.1	96.3924	1.05127	0.327209	3.21283	0.00131436	0.0338197
Solyc01g006830.2.1	2805.21	0.735601	0.175422	4.19333	2.75e-05	0.00279362
Solyc01g006930.2.1	424.682	1.36377	0.291863	4.67265	2.97e-06	0.00065366
Solyc01g006950.2.1	70.3685	-3.22353	0.866598	-3.71975	0.00019942	0.0107202
Solyc01g007000.2.1	73.2499	-5.49369	1.37257	-4.00248	6.27e-05	0.00509402
Solyc01g007020.2.1	34.1817	-5.4557	1.23751	-4.40861	1.04e-05	0.00148512
Solyc01g007030.2.1	30.6309	-7.08757	1.71945	-4.122	3.76e-05	0.00352382
Solyc01g007220.2.1	2668.78	-1.44912	0.412795	-3.51051	0.00044725	0.0185715
Solyc01g007260.2.1	18.477	-2.52657	0.781324	-3.23371	0.00122194	0.0325361
Solyc01g007770.2.1	282.047	-1.45613	0.429252	-3.39224	0.00069323	0.0239382
Solyc01g008600.2.1	798.895	1.01903	0.282535	3.60674	0.00031007	0.0144432
Solyc01g009160.2.1	484.34	-1.94204	0.531677	-3.65266	0.00025954	0.0129377
Solyc01g009230.2.1	658.269	0.643751	0.190153	3.38544	0.00071064	0.0242312
Solyc01g009820.2.1	893.574	-0.811552	0.219176	-3.70275	0.00021328	0.011369
Solyc01g010020.2.1	89.4814	-1.52252	0.456365	-3.33618	0.00084938	0.0268246
Solyc01g010410.2.1	62.2797	-1.84835	0.602154	-3.06957	0.0021437	0.0465991
Solyc01g010520.2.1	382.261	1.00053	0.202357	4.9444	7.64e-07	0.00026193
Solyc01g010870.2.1	1263.89	0.476681	0.155522	3.06505	0.00217636	0.046899
Solyc01g044240.2.1	964.312	-2.62875	0.517273	-5.08194	3.74e-07	0.00015481
Solyc01g049810.2.1	11.3036	-3.66551	1.20538	-3.04095	0.00235831	0.0494276
Solyc01g058010.2.1	312.501	-0.84765	0.259811	-3.26256	0.00110409	0.0307138
Solyc01g058020.2.1	206.365	-0.952734	0.258268	-3.68893	0.0002252	0.0117547
Solyc01g059870.2.1	1926.99	1.25067	0.272899	4.5829	4.59e-06	0.00083678
Solyc01g065500.2.1	334.612	-1.30551	0.418745	-3.11768	0.00182282	0.0412937
Solyc01g065530.2.1	4720.1	-1.49439	0.423633	-3.52757	0.00041939	0.0177107
Solyc01g065690.2.1	100.391	-0.896963	0.27701	-3.23802	0.00120364	0.032178
Solyc01g066430.2.1	2148.53	-1.4851	0.460852	-3.22251	0.00127071	0.0329954
Solyc01g066460.2.1	15.4636	-10.196	1.97315	-5.1674	2.37e-07	0.00011803
Solyc01g067020.2.1	27.0493	-3.96914	1.1291	-3.51532	0.00043923	0.0182766
Solyc01g067300.2.1	51.6805	-5.22757	1.00294	-5.21223	1.87e-07	0.0001003
Solyc01g067700.2.1	121.766	0.86935	0.23948	3.63015	0.00028325	0.0138349
Solyc01g068130.2.1	1517.01	-0.760698	0.179065	-4.24817	2.16e-05	0.00241757
Solyc01g068210.2.1	1223.63	0.286328	0.0937288	3.05485	0.00225171	0.0480027
Solyc01g073890.2.1	78.0809	-3.98661	1.07106	-3.72211	0.00019756	0.0106548
Solyc01g074030.2.1	1994.64	0.833048	0.26255	3.17291	0.00150918	0.0373817
Solyc01g079530.2.1	101.582	-1.81742	0.574591	-3.16298	0.00156164	0.0380561
Solyc01g079660.2.1	679.924	-2.45109	0.565452	-4.33474	1.46e-05	0.00181411
Solyc01g079670.2.1	32.0173	-5.7983	1.7103	-3.39022	0.00069836	0.0239943
Solyc01g080010.2.1	1286.45	-2.26446	0.512777	-4.41607	1.01e-05	0.00145926
Solyc01g080500.2.1	4844.8	-1.06393	0.274339	-3.87815	0.00010525	0.00717066
Solyc01g081230.2.1	62.8022	-1.42751	0.39347	-3.62801	0.00028561	0.0138349
Solyc01g086710.2.1	1356.65	0.422089	0.133956	3.15095	0.00162743	0.0386271
Solyc01g086730.2.1	27.105	-7.66327	1.76405	-4.34415	1.4e-05	0.00179416
Solyc01g086750.2.1	4558.96	0.383404	0.108861	3.52195	0.00042838	0.0179757
Solyc01g086960.2.1	4302.96	-1.2937	0.363417	-3.55982	0.0003711	0.0162583
Solyc01g087070.2.1	86.8038	-2.52335	0.529123	-4.76893	1.85e-06	0.0004663
Solyc01g087580.2.1	71.085	-3.95971	1.09762	-3.60754	0.00030912	0.0144328
Solyc01g087810.2.1	54.2679	-7.57249	2.10374	-3.59954	0.00031878	0.0147113
Solyc01g087870.2.1	227.627	-0.771983	0.220998	-3.49317	0.00047732	0.0193752
Solyc01g088360.2.1	6.50529	-5.51863	1.64655	-3.35162	0.0008034	0.0261128
Solyc01g088590.2.1	237.053	1.21129	0.328032	3.6926	0.00022197	0.0116799
Solyc01g089880.2.1	99.4012	-1.81137	0.453645	-3.99293	6.53e-05	0.00515277
Solyc01g090740.2.1	148.634	-1.58007	0.460584	-3.43057	0.00060231	0.0221441
Solyc01g091340.2.1	482.162	-0.790915	0.23938	-3.30402	0.0009531	0.0286794
Solyc01g091590.2.1	273.08	-3.59779	0.814528	-4.41702	1e-05	0.00145926
Solyc01g091720.2.1	273.65	0.578287	0.185135	3.1236	0.00178652	0.0408387
Solyc01g091840.2.1	72.6235	-2.61983	0.762062	-3.43781	0.00058643	0.0217208
Solyc01g094410.2.1	6299.55	-0.873402	0.237959	-3.67038	0.00024219	0.0123568
Solyc01g094500.2.1	252.596	0.589509	0.177209	3.32663	0.00087904	0.0275514
Solyc01g094850.1.1	39.4799	-2.20529	0.574526	-3.83845	0.00012381	0.00789297
Solyc01g094860.2.1	276.929	-0.811718	0.234553	-3.4607	0.00053878	0.0207435
Solyc01g094920.2.1	4226.28	-0.999074	0.254136	-3.93125	8.45e-05	0.00615672
Solyc01g095010.2.1	290.331	0.722467	0.204652	3.53022	0.00041522	0.0176093
Solyc01g095100.2.1	27.9549	-3.84778	1.12586	-3.41762	0.00063171	0.0226862
Solyc01g095140.2.1	3182.67	-2.30257	0.547778	-4.20346	2.63e-05	0.00270896
Solyc01g095510.2.1	494.64	0.967228	0.287406	3.36537	0.0007644	0.0255957
Solyc01g095590.2.1	1431.48	0.582528	0.191796	3.03722	0.00238773	0.0498452
Solyc01g096400.2.1	108.936	-4.16958	1.08907	-3.82857	0.00012889	0.0079863
Solyc01g096940.2.1	255.16	1.33918	0.337154	3.97201	7.13e-05	0.00551569
Solyc01g097160.2.1	987.846	0.560945	0.18481	3.03526	0.0024033	0.0498452
Solyc01g098400.2.1	435.993	1.27064	0.334517	3.79842	0.00014562	0.00875046
Solyc01g098520.2.1	163.212	-2.04108	0.545461	-3.74192	0.00018262	0.0101744
Solyc01g098530.2.1	61.9985	-1.87933	0.509801	-3.6864	0.00022745	0.011812
Solyc01g098590.2.1	2937.83	-1.15355	0.38001	-3.03557	0.00240084	0.0498452
Solyc01g098690.2.1	247.765	-3.39889	0.620269	-5.47971	4.26e-08	3.26e-05
Solyc01g099010.2.1	20.6043	3.43686	1.08353	3.1719	0.00151444	0.0374428
Solyc01g099020.2.1	179.476	1.60531	0.512357	3.13318	0.00172925	0.0400482
Solyc01g099190.2.1	4361.34	-2.1846	0.699103	-3.12486	0.00177892	0.0407165
Solyc01g099200.2.1	71.8393	-1.93405	0.401789	-4.81361	1.48e-06	0.00042729
Solyc01g099250.1.1	14.1281	-3.65967	1.00845	-3.629	0.00028453	0.0138349
Solyc01g099370.2.1	6552.92	-1.51057	0.346174	-4.36361	1.28e-05	0.00168109
Solyc01g099500.1.1	13.7638	-2.45332	0.775314	-3.16429	0.0015546	0.0379502
Solyc01g099580.1.1	61.5474	-1.906	0.58334	-3.26739	0.00108545	0.0305303
Solyc01g099590.2.1	1043.73	-1.96052	0.512396	-3.82618	0.00013015	0.00803917
Solyc01g100000.2.1	814.298	-3.36884	1.0684	-3.15316	0.00161514	0.0385193
Solyc01g100010.2.1	632.099	-1.78324	0.565509	-3.15334	0.00161416	0.0385193
Solyc01g100710.2.1	202.579	-2.28211	0.630506	-3.61949	0.00029518	0.0139819
Solyc01g102290.2.1	2409.65	-1.06319	0.300048	-3.54341	0.00039499	0.017042
Solyc01g102340.2.1	1186.82	-0.771234	0.239575	-3.21917	0.0012856	0.0333385
Solyc01g102450.2.1	8.03706	5.20843	1.62705	3.20115	0.00136882	0.0349048
Solyc01g102650.2.1	31.1969	-2.2208	0.568951	-3.90332	9.49e-05	0.00663247
Solyc01g102770.1.1	594.006	0.432055	0.136844	3.15728	0.00159247	0.0383556
Solyc01g102840.2.1	2270.3	-1.27043	0.372362	-3.41181	0.00064533	0.0230857
Solyc01g103170.2.1	393.789	-1.10069	0.315852	-3.48484	0.00049243	0.0197072
Solyc01g103470.2.1	257.574	-2.22987	0.566651	-3.93518	8.31e-05	0.0061017
Solyc01g103580.2.1	77.1657	-2.00487	0.412718	-4.85773	1.19e-06	0.00036334
Solyc01g103970.2.1	629.599	-0.731406	0.21924	-3.33609	0.00084965	0.0268246
Solyc01g104080.2.1	881.55	-0.703188	0.210998	-3.33268	0.00086014	0.0270698
Solyc01g104400.2.1	145.504	1.28976	0.389569	3.31075	0.00093048	0.0283513
Solyc01g105140.2.1	1479.51	-0.859758	0.25619	-3.35594	0.00079096	0.0260951
Solyc01g105180.2.1	126.113	-1.0874	0.336565	-3.23089	0.00123405	0.0326834
Solyc01g105410.2.1	2160.67	-1.85601	0.446487	-4.15691	3.23e-05	0.00316065
Solyc01g105770.2.1	13.1259	6.51965	2.02549	3.2188	0.00128728	0.0333385
Solyc01g106390.2.1	829.353	-1.19648	0.362635	-3.29941	0.00096888	0.0289588
Solyc01g106820.2.1	449.073	-1.76049	0.55456	-3.17456	0.00150062	0.037216
Solyc01g107190.2.1	126.545	-1.81089	0.448052	-4.04169	5.31e-05	0.0045694
Solyc01g107460.2.1	40.7278	4.0872	1.10401	3.70215	0.00021378	0.011369
Solyc01g107740.2.1	470.649	-2.09843	0.407401	-5.15077	2.59e-07	0.00012585
Solyc01g108050.2.1	104.833	-1.3995	0.37411	-3.74088	0.00018338	0.0101869
Solyc01g108240.2.1	453.304	-2.86391	0.613786	-4.66597	3.07e-06	0.00065366
Solyc01g108250.2.1	1802.84	-1.01877	0.322542	-3.15857	0.00158543	0.0382978
Solyc01g108280.2.1	1665.58	0.585643	0.137926	4.24605	2.18e-05	0.00241757
Solyc01g108340.2.1	3465.83	1.41539	0.328705	4.30596	1.66e-05	0.00199218
Solyc01g108440.2.1	65.4401	-3.79983	0.791388	-4.80147	1.58e-06	0.00043198
Solyc01g109200.2.1	394.439	-1.70643	0.554356	-3.07823	0.00208236	0.0455645
Solyc01g109680.2.1	152.669	-1.26039	0.340896	-3.69729	0.00021791	0.0114968
Solyc01g109710.2.1	642.448	-1.32765	0.406352	-3.26724	0.00108601	0.0305303
Solyc01g109720.2.1	84.9	-3.38945	0.823333	-4.11675	3.84e-05	0.00355478
Solyc01g110560.2.1	65.0937	-2.84333	0.790903	-3.59504	0.00032435	0.014899
Solyc01g111800.2.1	41.9162	-2.10738	0.637673	-3.3048	0.00095044	0.028643
Solyc01g111880.2.1	230.302	-1.5147	0.341608	-4.43403	9.25e-06	0.00138814
Solyc01g111980.2.1	2111.66	-2.95285	0.697751	-4.23195	2.32e-05	0.00252796
Solyc01g112190.2.1	111.059	-2.52695	0.811031	-3.11572	0.00183495	0.0415211
Solyc02g014030.1.1	186.055	-4.3738	0.67763	-6.45456	1.09e-10	3.08e-07
Solyc02g030300.2.1	974.524	-0.741308	0.221776	-3.3426	0.00082997	0.0266261
Solyc02g031940.1.1	75.4306	-2.21264	0.722822	-3.06111	0.00220519	0.0473259
Solyc02g036350.2.1	9310.98	1.96373	0.348747	5.63083	1.79e-08	1.7e-05
Solyc02g037530.2.1	1683.35	0.638933	0.188711	3.38577	0.00070979	0.0242312
Solyc02g062130.2.1	357.323	-1.46174	0.461712	-3.16591	0.00154596	0.0378684
Solyc02g062140.2.1	1141.86	-0.544477	0.166724	-3.26575	0.00109175	0.0305347
Solyc02g062390.2.1	32.7095	-6.7129	1.74279	-3.85181	0.00011725	0.00769671
Solyc02g062460.2.1	2910.91	-1.52423	0.446827	-3.41123	0.00064671	0.0230934
Solyc02g062550.2.1	160.078	-2.59105	0.791546	-3.27341	0.00106259	0.0303228
Solyc02g062560.2.1	342.757	1.05917	0.324885	3.26012	0.00111364	0.0308959
Solyc02g062800.2.1	552.858	-1.05952	0.232066	-4.56558	4.98e-06	0.00087676
Solyc02g063070.2.1	8153.32	-0.326152	0.090975	-3.58507	0.00033699	0.0152793
Solyc02g063270.2.1	2390.56	-0.807519	0.210077	-3.84391	0.00012109	0.00784502
Solyc02g064980.1.1	149.33	-4.57637	1.08283	-4.22629	2.38e-05	0.00252796
Solyc02g065280.2.1	180.768	1.46948	0.468652	3.13554	0.00171541	0.0398592
Solyc02g065560.1.1	97.622	-1.52642	0.485447	-3.14436	0.0016645	0.039302
Solyc02g065570.1.1	589.736	-1.33205	0.39916	-3.33713	0.00084648	0.0268152
Solyc02g065680.2.1	7134.72	0.737914	0.226767	3.25407	0.00113765	0.0311679
Solyc02g067180.2.1	11693.5	0.667738	0.212206	3.14664	0.00165156	0.0390601
Solyc02g067610.1.1	205.457	-1.89474	0.594048	-3.18954	0.00142501	0.0359232
Solyc02g067860.2.1	826.131	0.536972	0.167741	3.20119	0.00136862	0.0349048
Solyc02g068670.1.1	5.90455	-6.60556	1.9382	-3.40809	0.0006542	0.0232775
Solyc02g068680.1.1	200.129	-3.39967	0.644043	-5.27864	1.3e-07	7.27e-05
Solyc02g069030.2.1	34.4356	-1.85835	0.543734	-3.41775	0.00063142	0.0226862
Solyc02g069080.2.1	1288.42	0.481426	0.149722	3.21548	0.00130228	0.0335522
Solyc02g069180.2.1	616.611	-1.97559	0.426168	-4.63571	3.56e-06	0.00070964
Solyc02g069670.2.1	2162.34	0.353743	0.114714	3.08368	0.00204458	0.0452859
Solyc02g069800.1.1	814.12	-1.86402	0.537548	-3.46763	0.00052507	0.0205877
Solyc02g070040.1.1	473.139	-1.8255	0.461268	-3.95757	7.57e-05	0.00570446
Solyc02g071210.2.1	948.741	0.759644	0.25027	3.0353	0.00240296	0.0498452
Solyc02g071220.2.1	530.219	-2.41286	0.633698	-3.80758	0.00014033	0.00848405
Solyc02g071360.2.1	181.511	-1.85003	0.399136	-4.63509	3.57e-06	0.00070964
Solyc02g071610.2.1	1012.11	-1.3883	0.425994	-3.25896	0.0011182	0.0309165
Solyc02g071700.2.1	160.76	4.38315	1.18976	3.68407	0.00022954	0.0118896
Solyc02g071740.2.1	629.068	-1.455	0.4334	-3.35718	0.00078742	0.0260951
Solyc02g071970.1.1	42.8123	-4.54021	1.05128	-4.31872	1.57e-05	0.00189179
Solyc02g072000.2.1	399.282	-0.780222	0.231577	-3.36917	0.00075395	0.0252885
Solyc02g072080.1.1	816.196	-1.73178	0.505395	-3.4266	0.0006112	0.0222421
Solyc02g073580.1.1	542.818	-2.16607	0.570742	-3.79519	0.00014753	0.00878574
Solyc02g077040.2.1	107.581	-2.82461	0.706097	-4.00031	6.33e-05	0.00509402
Solyc02g077050.2.1	83.2138	-3.04163	0.557273	-5.45806	4.81e-08	3.55e-05
Solyc02g077060.1.1	26.494	-7.16752	1.7301	-4.14283	3.43e-05	0.00331218
Solyc02g077090.2.1	489.05	1.11491	0.263687	4.22815	2.36e-05	0.00252796
Solyc02g077610.2.1	16.2808	-3.51853	1.03853	-3.38798	0.00070409	0.0241037
Solyc02g077630.2.1	1563.71	0.536188	0.164184	3.26578	0.00109163	0.0305347
Solyc02g077680.2.1	1775.5	0.636813	0.196392	3.24255	0.00118464	0.0319965
Solyc02g078230.1.1	744.905	0.627601	0.1754	3.5781	0.00034609	0.0156096
Solyc02g078400.2.1	532.487	1.69789	0.399813	4.24671	2.17e-05	0.00241757
Solyc02g078530.2.1	152.203	-2.08214	0.634207	-3.28306	0.00102688	0.0297428
Solyc02g078950.2.1	3060.3	1.12248	0.35294	3.18038	0.00147083	0.0366602
Solyc02g079060.2.1	3531.41	-0.30844	0.0918935	-3.3565	0.00078937	0.0260951
Solyc02g079170.2.1	242.906	-1.53476	0.449395	-3.41516	0.00063744	0.0228444
Solyc02g079200.1.1	231.629	0.896134	0.268263	3.3405	0.00083628	0.0266991
Solyc02g079220.2.1	1512.53	-1.77725	0.550316	-3.22951	0.00124001	0.0327541
Solyc02g079500.2.1	12889.8	-1.31827	0.334284	-3.94355	8.03e-05	0.00598064
Solyc02g079540.1.1	94.1223	-3.41014	1.0819	-3.15201	0.00162151	0.0385788
Solyc02g079570.2.1	97.278	-3.24617	0.79103	-4.10373	4.07e-05	0.00372636
Solyc02g080040.2.1	40.5651	-5.06144	1.14402	-4.42426	9.68e-06	0.00143643
Solyc02g080070.2.1	356.2	-2.08158	0.591962	-3.51641	0.00043743	0.0182401
Solyc02g080530.2.1	4358.63	-1.43174	0.394157	-3.63242	0.00028078	0.0137555
Solyc02g081030.2.1	2486.99	-0.997267	0.257904	-3.86681	0.00011027	0.00733509
Solyc02g081450.2.1	238.326	-2.42909	0.569637	-4.26428	2.01e-05	0.00233267
Solyc02g081500.2.1	688.737	-1.35244	0.417465	-3.23966	0.00119673	0.0321228
Solyc02g081810.2.1	3549.03	0.583044	0.18753	3.10908	0.00187673	0.0422744
Solyc02g082480.2.1	1199.55	0.415024	0.116173	3.57247	0.00035362	0.015665
Solyc02g082660.2.1	551.757	-1.83873	0.358726	-5.12571	2.96e-07	0.00014037
Solyc02g082700.2.1	5532.07	-1.13916	0.244317	-4.66262	3.12e-06	0.00065366
Solyc02g083320.2.1	1625.23	-0.629481	0.206753	-3.04461	0.00232985	0.0492462
Solyc02g083640.2.1	15.2267	2.85293	0.937647	3.04265	0.00234506	0.0493346
Solyc02g084900.2.1	564.146	-1.22648	0.252702	-4.85348	1.21e-06	0.00036559
Solyc02g084960.1.1	17.2577	-2.90899	0.78157	-3.72198	0.00019767	0.0106548
Solyc02g085030.2.1	806.505	0.583185	0.138994	4.19577	2.72e-05	0.00278821
Solyc02g085130.2.1	154.714	-0.989965	0.294915	-3.35678	0.00078857	0.0260951
Solyc02g085310.2.1	786.251	-2.29778	0.509677	-4.5083	6.53e-06	0.00107021
Solyc02g086210.2.1	93.9556	-4.23414	0.830865	-5.09606	3.47e-07	0.00015328
Solyc02g086270.2.1	221.68	-1.3892	0.367382	-3.78136	0.00015598	0.00910941
Solyc02g086300.2.1	8102.33	-1.62214	0.435271	-3.72673	0.00019398	0.0105417
Solyc02g087350.1.1	1357.38	-2.27515	0.565416	-4.02386	5.73e-05	0.00480481
Solyc02g087410.2.1	89.0527	1.62579	0.464529	3.49987	0.00046549	0.0190898
Solyc02g087730.2.1	531.18	-0.712872	0.194938	-3.65692	0.00025527	0.0128214
Solyc02g087800.2.1	549.113	0.867198	0.170591	5.08348	3.71e-07	0.00015481
Solyc02g088100.2.1	11637.2	0.821891	0.239218	3.43575	0.00059092	0.0218061
Solyc02g088940.2.1	495.903	-1.04144	0.32913	-3.16421	0.00155502	0.0379502
Solyc02g088960.2.1	33.6876	-2.36863	0.716349	-3.30653	0.00094459	0.0285316
Solyc02g089000.2.1	61.7532	-2.19445	0.529509	-4.14431	3.41e-05	0.00330691
Solyc02g089020.1.1	88.4216	-1.17355	0.35931	-3.26613	0.0010903	0.0305347
Solyc02g089090.2.1	2616.95	-0.817127	0.259616	-3.14745	0.00164703	0.0389994
Solyc02g089640.2.1	4548.72	-1.0188	0.315149	-3.23274	0.00122607	0.0326024
Solyc02g089900.1.1	3109.08	-0.951675	0.295208	-3.22375	0.00126526	0.0329763
Solyc02g090110.2.1	537.848	-1.32255	0.377308	-3.50524	0.0004562	0.0187474
Solyc02g090360.2.1	11254.2	-1.48668	0.479647	-3.09954	0.0019382	0.0433156
Solyc02g090400.2.1	54.4472	-2.19932	0.600519	-3.66237	0.0002499	0.0126474
Solyc02g090560.2.1	58.1467	-2.94789	0.780867	-3.77515	0.00015991	0.00930017
Solyc02g090870.1.1	176.956	-2.41203	0.653621	-3.69026	0.00022402	0.0117547
Solyc02g090970.1.1	203.054	-2.77259	0.867173	-3.19727	0.00138734	0.0352837
Solyc02g090990.1.1	39.4967	-3.19092	1.03625	-3.07928	0.00207502	0.0455041
Solyc02g091180.1.1	139.41	-4.47521	1.2887	-3.47264	0.00051536	0.0203787
Solyc02g091250.1.1	301.441	-2.65497	0.674935	-3.93367	8.37e-05	0.0061176
Solyc02g091380.1.1	69.4407	-2.77397	0.736065	-3.76865	0.00016413	0.00941624
Solyc02g091700.2.1	181.775	-2.64317	0.85125	-3.10505	0.00190246	0.0426607
Solyc02g091840.2.1	10236.2	0.676504	0.221347	3.0563	0.00224084	0.0478735
Solyc02g091990.2.1	173.941	-2.97064	0.788002	-3.76984	0.00016335	0.00941624
Solyc02g092450.2.1	338.969	-2.36962	0.547948	-4.32454	1.53e-05	0.00186519
Solyc02g092550.2.1	41.8363	-3.35432	0.764344	-4.38849	1.14e-05	0.00154335
Solyc02g092810.2.1	178.62	-1.51116	0.395802	-3.81797	0.00013456	0.00820256
Solyc02g093050.2.1	269.344	-1.93878	0.590248	-3.2847	0.00102092	0.0297002
Solyc02g093110.2.1	2375.3	-0.822201	0.239883	-3.42751	0.00060914	0.0222421
Solyc02g093150.2.1	984.503	-1.00771	0.23652	-4.26058	2.04e-05	0.00234428
Solyc02g093230.2.1	167.741	-3.40137	0.748153	-4.54636	5.46e-06	0.0009279
Solyc02g093280.2.1	145.344	-0.993922	0.288776	-3.44184	0.00057777	0.0214996
Solyc02g093330.2.1	195.284	-3.13551	0.507183	-6.18221	6.32e-10	1.26e-06
Solyc02g093420.2.1	64.2872	-2.5873	0.554258	-4.66805	3.04e-06	0.00065366
Solyc02g093430.2.1	702.127	-1.02419	0.299304	-3.42191	0.00062182	0.022469
Solyc02g093580.2.1	22.607	3.3675	0.974582	3.45533	0.00054962	0.0209023
Solyc02g093630.2.1	7355.94	0.412616	0.128253	3.21719	0.00129451	0.0334388
Solyc02g093880.2.1	968.352	-0.570545	0.157522	-3.62201	0.00029232	0.0139432
Solyc02g094000.1.1	1056.82	-3.15715	0.686125	-4.60141	4.2e-06	0.00080254
Solyc03g006000.2.1	403.389	-0.742604	0.224845	-3.30274	0.00095745	0.0287236
Solyc03g006080.2.1	161.433	-3.26174	0.520011	-6.27246	3.55e-10	7.85e-07
Solyc03g006620.2.1	303.105	-1.29436	0.410846	-3.15048	0.00163003	0.0386428
Solyc03g006960.2.1	126.921	0.73969	0.235455	3.14154	0.00168062	0.0393729
Solyc03g006970.1.1	792.179	1.29087	0.399532	3.23095	0.00123381	0.0326834
Solyc03g007220.2.1	377.806	-1.49885	0.401086	-3.73696	0.00018626	0.0102621
Solyc03g007890.2.1	2342.59	-2.1265	0.646686	-3.2883	0.00100793	0.0295253
Solyc03g025150.2.1	1696.63	-0.534669	0.126473	-4.22755	2.36e-05	0.00252796
Solyc03g025400.2.1	373.816	-0.80224	0.195012	-4.1138	3.89e-05	0.00358386
Solyc03g026230.1.1	112.615	-3.05881	0.69417	-4.40643	1.05e-05	0.00148512
Solyc03g031420.1.1	1075.53	-1.70338	0.357691	-4.76217	1.92e-06	0.00046804
Solyc03g031860.2.1	3682.23	1.32415	0.433405	3.05523	0.00224886	0.0479934
Solyc03g032030.2.1	180.387	0.819708	0.246727	3.32233	0.00089269	0.0277432
Solyc03g032190.2.1	27.8073	2.2036	0.715796	3.07854	0.00208019	0.0455645
Solyc03g033420.2.1	1079.59	0.985851	0.227408	4.33516	1.46e-05	0.00181411
Solyc03g034020.2.1	240.929	-1.82702	0.566873	-3.22298	0.00126863	0.0329844
Solyc03g043920.2.1	24.3465	-3.02698	0.98299	-3.07935	0.0020745	0.0455041
Solyc03g044910.1.1	425.001	-1.42915	0.324955	-4.398	1.09e-05	0.00150249
Solyc03g063630.2.1	176.039	-1.33302	0.412906	-3.22839	0.00124491	0.0328228
Solyc03g063650.1.1	109.104	-1.57211	0.395003	-3.98001	6.89e-05	0.00537518
Solyc03g078360.1.1	295.942	-2.84993	0.518789	-5.49343	3.94e-08	3.14e-05
Solyc03g078370.1.1	290.358	-2.68304	0.677654	-3.95931	7.52e-05	0.00570446
Solyc03g079930.2.1	2363.81	0.574589	0.167654	3.42723	0.00060977	0.0222421
Solyc03g082370.1.1	757.415	-2.33471	0.60947	-3.83072	0.00012777	0.00795442
Solyc03g082530.1.1	58.8932	-3.14369	0.819954	-3.83398	0.00012608	0.00795373
Solyc03g082550.2.1	10.329	-6.04904	1.83714	-3.29264	0.00099253	0.0293913
Solyc03g082580.2.1	2554.54	0.388171	0.12478	3.11085	0.00186548	0.0420685
Solyc03g082640.1.1	57.9215	-2.02637	0.518046	-3.91156	9.17e-05	0.00651409
Solyc03g083030.2.1	383.645	1.20796	0.311921	3.87263	0.00010767	0.0072592
Solyc03g083470.2.1	197.342	-3.747	0.723053	-5.18219	2.19e-07	0.00011184
Solyc03g083480.2.1	106.862	-4.91446	0.878861	-5.59185	2.25e-08	1.94e-05
Solyc03g083650.2.1	67.1232	1.56469	0.317093	4.93449	8.04e-07	0.00027091
Solyc03g093080.2.1	5338.49	-2.61031	0.493993	-5.2841	1.26e-07	7.27e-05
Solyc03g093110.2.1	2378.14	-2.27821	0.509718	-4.46955	7.84e-06	0.00123732
Solyc03g093120.2.1	2525.41	-2.87386	0.636934	-4.51201	6.42e-06	0.00106544
Solyc03g093130.2.1	1683.6	-3.48164	0.725749	-4.7973	1.61e-06	0.00043198
Solyc03g093140.2.1	2257.67	1.18716	0.312624	3.79739	0.00014623	0.0087604
Solyc03g093540.1.1	2441.16	-1.32684	0.403564	-3.28781	0.00100971	0.029534
Solyc03g093550.1.1	2705.16	-1.36994	0.44012	-3.11265	0.00185419	0.0418613
Solyc03g094160.2.1	1712.28	-1.4307	0.411988	-3.47268	0.00051528	0.0203787
Solyc03g095200.1.1	149.076	-0.79764	0.243817	-3.27147	0.00106991	0.0304006
Solyc03g095770.2.1	2286.36	-1.38453	0.326471	-4.24091	2.23e-05	0.00245986
Solyc03g096670.2.1	743.919	-1.19824	0.292955	-4.0902	4.31e-05	0.0038966
Solyc03g096830.2.1	317.772	-1.40982	0.385833	-3.65396	0.00025822	0.0129047
Solyc03g097170.2.1	354.865	-1.98088	0.395496	-5.00858	5.48e-07	0.00021385
Solyc03g097180.2.1	1796.06	-1.04803	0.238328	-4.39744	1.1e-05	0.00150249
Solyc03g097520.2.1	932.049	0.424878	0.126761	3.35182	0.00080283	0.0261128
Solyc03g097530.2.1	66.861	-1.40078	0.42732	-3.27806	0.00104522	0.030086
Solyc03g097560.2.1	464.737	-2.3568	0.592391	-3.97846	6.94e-05	0.00538929
Solyc03g097670.2.1	2989.04	-1.4831	0.241357	-6.14485	8e-10	1.45e-06
Solyc03g097840.2.1	31.6812	-2.29006	0.734488	-3.1179	0.00182143	0.0412937
Solyc03g097930.2.1	203.539	-1.79296	0.331355	-5.41101	6.27e-08	4.16e-05
Solyc03g098610.2.1	485.688	0.510425	0.152885	3.33861	0.00084198	0.0268152
Solyc03g098730.1.1	387.891	-2.58334	0.448673	-5.75774	8.52e-09	9.97e-06
Solyc03g111570.2.1	3188.77	-0.263369	0.0770638	-3.41755	0.00063188	0.0226862
Solyc03g111800.2.1	61.5001	-3.05	0.842673	-3.61944	0.00029524	0.0139819
Solyc03g112130.1.1	390.086	0.892758	0.250833	3.55918	0.00037201	0.0162623
Solyc03g112160.2.1	500.53	-0.772448	0.235204	-3.28416	0.00102286	0.0297002
Solyc03g112300.2.1	269.797	-2.2461	0.552764	-4.0634	4.84e-05	0.00433298
Solyc03g112530.2.1	1079.69	0.670282	0.178282	3.75967	0.00017014	0.00966874
Solyc03g113080.2.1	186.641	-1.17581	0.338818	-3.47033	0.00051982	0.0204738
Solyc03g113210.2.1	78.0737	-3.23441	0.914832	-3.53552	0.00040697	0.0173332
Solyc03g113220.2.1	964.175	-1.0827	0.235729	-4.593	4.37e-06	0.0008122
Solyc03g113390.2.1	1379.85	-1.05216	0.291427	-3.61036	0.00030577	0.0143438
Solyc03g113430.2.1	278.566	2.46774	0.560159	4.40542	1.06e-05	0.00148512
Solyc03g113610.2.1	391.116	-0.915126	0.265613	-3.44534	0.00057035	0.0214042
Solyc03g113680.2.1	1569.92	0.993965	0.293628	3.38512	0.00071146	0.0242312
Solyc03g113980.2.1	484.46	-2.33782	0.443057	-5.27656	1.32e-07	7.27e-05
Solyc03g114160.1.1	88.2425	-5.62178	1.21669	-4.62054	3.83e-06	0.00075375
Solyc03g114330.2.1	313.475	0.92128	0.296643	3.10569	0.00189838	0.0426607
Solyc03g114800.1.1	922.61	1.06375	0.344181	3.09067	0.00199708	0.0443821
Solyc03g114850.2.1	1053.07	0.742635	0.225438	3.29419	0.00098705	0.0293898
Solyc03g115380.1.1	76.2852	-1.78209	0.499119	-3.57047	0.00035634	0.0157153
Solyc03g115600.2.1	18.5751	-3.60571	0.994428	-3.62592	0.00028794	0.0138806
Solyc03g115610.2.1	126.253	-3.13645	0.741598	-4.22931	2.34e-05	0.00252796
Solyc03g115780.1.1	38.2848	-2.22065	0.609042	-3.64614	0.00026621	0.0132374
Solyc03g115920.2.1	284.099	-2.60946	0.395672	-6.59501	4.25e-11	1.73e-07
Solyc03g115930.1.1	139.898	-2.15236	0.657023	-3.27592	0.00105318	0.0302713
Solyc03g116700.2.1	215.15	-4.46947	0.99377	-4.49749	6.88e-06	0.00111191
Solyc03g117210.2.1	544.865	-1.07418	0.307559	-3.4926	0.00047834	0.0193772
Solyc03g117260.1.1	46.0542	-8.09683	2.44134	-3.31654	0.00091138	0.0279743
Solyc03g117630.1.1	502.522	-2.33686	0.606394	-3.85371	0.00011634	0.00766235
Solyc03g117860.2.1	246.3	-3.28894	0.695168	-4.73115	2.23e-06	0.00051118
Solyc03g117960.2.1	54.0666	-1.978	0.544329	-3.63383	0.00027925	0.0137141
Solyc03g117980.2.1	8526.94	-1.09117	0.308111	-3.54147	0.0003979	0.0171304
Solyc03g118060.2.1	10.9716	-7.88762	2.45156	-3.21739	0.00129362	0.0334388
Solyc03g118070.2.1	517.923	0.630933	0.160296	3.93605	8.28e-05	0.0061017
Solyc03g118450.1.1	47.6394	-3.71437	1.03934	-3.57379	0.00035185	0.0156625
Solyc03g118470.2.1	1445.57	-1.78577	0.521619	-3.42353	0.00061814	0.0224008
Solyc03g118740.2.1	164.238	0.907812	0.289944	3.13099	0.00174218	0.0401063
Solyc03g118810.1.1	3158.57	-2.13805	0.417843	-5.11688	3.11e-07	0.00014204
Solyc03g119060.2.1	2339.56	-1.05339	0.223808	-4.70668	2.52e-06	0.00056909
Solyc03g119210.1.1	91.0162	-1.2653	0.390521	-3.24002	0.00119522	0.0321228
Solyc03g119250.2.1	3925.47	-2.49077	0.689635	-3.61172	0.00030418	0.0143027
Solyc03g119400.2.1	2243.18	0.511792	0.143643	3.56293	0.00036674	0.016138
Solyc03g120160.1.1	32.0133	-2.23459	0.736111	-3.03568	0.00239997	0.0498452
Solyc03g120980.2.1	229.457	-1.40128	0.459457	-3.04986	0.0022895	0.0486
Solyc03g120990.2.1	1450.14	-3.31816	0.803172	-4.13132	3.61e-05	0.00342018
Solyc03g121610.2.1	1259.07	1.01736	0.205125	4.95968	7.06e-07	0.00025079
Solyc03g121890.1.1	584.612	-1.33817	0.422366	-3.16828	0.00153346	0.0376549
Solyc03g122340.2.1	4504.3	-1.88691	0.541407	-3.48519	0.00049178	0.0197072
Solyc03g122350.2.1	1883.64	-2.58529	0.540939	-4.77927	1.76e-06	0.00045447
Solyc03g123400.1.1	11.0891	-3.64887	1.15112	-3.16985	0.00152517	0.0374976
Solyc03g123600.2.1	184.529	-0.980337	0.305269	-3.21139	0.00132094	0.0339344
Solyc03g123620.2.1	2385.84	-1.49253	0.428775	-3.48093	0.00049968	0.0199573
Solyc03g124110.1.1	398.75	-3.39016	0.744507	-4.55356	5.27e-06	0.00091183
Solyc04g005040.1.1	2531.78	-2.02968	0.417635	-4.85995	1.17e-06	0.00036334
Solyc04g005050.1.1	598.974	-1.62946	0.497682	-3.27409	0.00106002	0.0302927
Solyc04g005310.2.1	370.564	0.613369	0.1206	5.08599	3.66e-07	0.00015481
Solyc04g005480.1.1	2851.47	-1.20117	0.376348	-3.19164	0.00141465	0.0357074
Solyc04g007070.2.1	1630.66	-1.72215	0.447588	-3.84761	0.00011927	0.00777827
Solyc04g007320.1.1	76.7025	-4.27767	0.98281	-4.35249	1.35e-05	0.00174982
Solyc04g007390.2.1	54.3765	-3.83666	0.841529	-4.55916	5.14e-06	0.00089609
Solyc04g007500.1.1	1310.27	-2.04777	0.596002	-3.43584	0.00059073	0.0218061
Solyc04g007580.1.1	189.399	-3.47408	0.885209	-3.92459	8.69e-05	0.00626807
Solyc04g007620.1.1	379.498	-2.34017	0.53144	-4.40345	1.07e-05	0.00148512
Solyc04g007770.2.1	57364	-1.51869	0.330474	-4.59548	4.32e-06	0.00081013
Solyc04g008100.1.1	192.66	-3.86778	0.878445	-4.40298	1.07e-05	0.00148512
Solyc04g008470.2.1	15.7118	-6.87071	1.61239	-4.26119	2.03e-05	0.00234428
Solyc04g008780.2.1	28.7878	-3.52565	0.878422	-4.01362	5.98e-05	0.00492583
Solyc04g008950.2.1	82.2898	-2.50021	0.642903	-3.88893	0.00010069	0.00695359
Solyc04g009850.2.1	357.224	-0.848631	0.264695	-3.20608	0.00134559	0.0344007
Solyc04g011440.2.1	7757.74	-1.45599	0.42098	-3.45858	0.00054302	0.0208106
Solyc04g011580.2.1	1986.2	0.619055	0.157096	3.94061	8.13e-05	0.00600942
Solyc04g012030.2.1	676.986	0.548843	0.178853	3.06868	0.00215004	0.0466348
Solyc04g014530.1.1	133.982	-1.26254	0.414354	-3.04699	0.00231142	0.0489607
Solyc04g014900.2.1	88.5997	-1.93514	0.612328	-3.1603	0.00157605	0.0381822
Solyc04g015300.2.1	570.776	0.65106	0.154131	4.22408	2.4e-05	0.00253012
Solyc04g015940.2.1	720.188	0.402777	0.128118	3.14379	0.00166776	0.039302
Solyc04g016010.2.1	160.523	1.13868	0.290281	3.92267	8.76e-05	0.00626807
Solyc04g018090.2.1	34.0389	-2.1904	0.70082	-3.12549	0.00177511	0.0406763
Solyc04g025650.2.1	617.237	-2.24589	0.630734	-3.56075	0.0003698	0.0162368
Solyc04g025990.2.1	2315.89	0.491381	0.159395	3.08279	0.00205071	0.0453094
Solyc04g040130.1.1	9.97065	-6.34508	1.79974	-3.52555	0.00042261	0.0178087
Solyc04g040210.2.1	1114.03	-1.22976	0.302601	-4.06396	4.82e-05	0.00433298
Solyc04g048900.2.1	998.869	-2.01871	0.479935	-4.20623	2.6e-05	0.00269
Solyc04g050140.2.1	276.028	-1.24199	0.400266	-3.10292	0.00191624	0.0429131
Solyc04g050950.2.1	21.777	-2.70181	0.796295	-3.39298	0.00069138	0.0239359
Solyc04g051490.2.1	405.977	-5.1022	0.680247	-7.5005	6.36e-14	1.26e-09
Solyc04g051510.1.1	2200.09	-0.490443	0.153464	-3.19582	0.00139432	0.0352837
Solyc04g051580.2.1	552.372	0.550478	0.174446	3.15558	0.00160182	0.038427
Solyc04g051670.2.1	1375.62	0.474876	0.134896	3.52032	0.00043103	0.0180486
Solyc04g051690.2.1	29.8891	-2.18655	0.696322	-3.14015	0.00168862	0.0394672
Solyc04g053120.2.1	4964.1	0.623063	0.184736	3.37273	0.00074427	0.0250908
Solyc04g054690.2.1	479.723	-2.79572	0.782307	-3.57368	0.00035199	0.0156625
Solyc04g054910.2.1	4691.99	-1.5318	0.390405	-3.92362	8.72e-05	0.00626807
Solyc04g055080.2.1	35.2577	-2.92258	0.693966	-4.21141	2.54e-05	0.00265673
Solyc04g055120.2.1	2536.31	0.409574	0.117168	3.4956	0.00047299	0.0193178
Solyc04g057830.1.1	20.6053	-7.91007	2.13746	-3.70069	0.00021501	0.0113741
Solyc04g058170.1.1	54.8036	-3.68803	0.974556	-3.78432	0.00015413	0.00906988
Solyc04g063350.2.1	206.958	1.70236	0.39242	4.3381	1.44e-05	0.00181411
Solyc04g064530.1.1	148.023	-2.36265	0.754962	-3.12949	0.0017511	0.0402652
Solyc04g064590.1.1	195.656	-1.76107	0.535942	-3.28593	0.00101646	0.0296878
Solyc04g064880.2.1	5.99565	4.93512	1.56042	3.16269	0.00156319	0.0380561
Solyc04g071030.1.1	913.449	-1.48853	0.376318	-3.95551	7.64e-05	0.00573228
Solyc04g071070.2.1	101.934	4.36373	0.90915	4.79979	1.59e-06	0.00043198
Solyc04g071440.2.1	899.263	0.440639	0.136437	3.2296	0.00123963	0.0327541
Solyc04g071480.1.1	3159.79	-1.39726	0.431048	-3.24154	0.00118888	0.0320416
Solyc04g071610.2.1	79289.4	-1.36676	0.304779	-4.48441	7.31e-06	0.00117281
Solyc04g071620.2.1	1451.58	-2.43366	0.399081	-6.09817	1.07e-09	1.78e-06
Solyc04g071770.2.1	105.408	-4.20415	1.38211	-3.04184	0.00235139	0.0493346
Solyc04g071870.1.1	447.64	-1.07235	0.315164	-3.40252	0.00066768	0.0234637
Solyc04g072020.2.1	557.979	-1.62557	0.469684	-3.46098	0.0005382	0.0207435
Solyc04g072570.2.1	861.488	-0.758781	0.185157	-4.09804	4.17e-05	0.00380151
Solyc04g072900.1.1	2891.81	-1.19189	0.366889	-3.24865	0.00115955	0.0314644
Solyc04g074000.2.1	16.1472	-5.99121	1.91263	-3.13245	0.00173355	0.0400671
Solyc04g074050.2.1	22.0497	-4.93253	1.47376	-3.34689	0.00081723	0.0263449
Solyc04g074430.1.1	2059.35	-0.954548	0.273257	-3.49322	0.00047723	0.0193752
Solyc04g074440.1.1	1720.78	-1.63353	0.47388	-3.44713	0.00056658	0.0213432
Solyc04g074580.1.1	3968.5	-1.72091	0.520167	-3.30837	0.0009384	0.0284959
Solyc04g074650.2.1	25.3302	-4.31467	1.07025	-4.03145	5.54e-05	0.004684
Solyc04g074680.1.1	164.997	-3.45788	0.740473	-4.66983	3.01e-06	0.00065366
Solyc04g074700.2.1	224.638	1.05733	0.301261	3.50969	0.00044863	0.0185901
Solyc04g074830.1.1	235.085	-3.13476	0.709585	-4.41773	9.97e-06	0.00145926
Solyc04g074950.2.1	441.676	-2.83837	0.659712	-4.30244	1.69e-05	0.00201198
Solyc04g076610.1.1	261.846	-1.21413	0.331454	-3.66303	0.00024925	0.0126467
Solyc04g076770.2.1	33.6699	-8.15485	2.04169	-3.99417	6.49e-05	0.00515277
Solyc04g077050.2.1	1693.45	-1.74624	0.525528	-3.32282	0.00089111	0.0277374
Solyc04g077230.1.1	79.7347	-3.41696	1.05717	-3.23218	0.00122851	0.0326236
Solyc04g077270.2.1	255.589	-3.54907	0.78404	-4.52664	5.99e-06	0.00101014
Solyc04g077460.2.1	182.696	-1.42071	0.377793	-3.76056	0.00016954	0.00966584
Solyc04g077980.1.1	3783.39	-1.69954	0.373375	-4.55184	5.32e-06	0.00091183
Solyc04g077990.2.1	130.436	-1.89779	0.382987	-4.95523	7.22e-07	0.00025209
Solyc04g078310.2.1	33.3563	-1.77612	0.536998	-3.3075	0.00094132	0.0284976
Solyc04g078550.2.1	1127.63	-2.10565	0.46716	-4.50734	6.56e-06	0.00107021
Solyc04g079250.2.1	19.9164	-6.10612	1.94293	-3.14274	0.00167376	0.0393048
Solyc04g079270.2.1	3223.38	0.476667	0.109874	4.33831	1.44e-05	0.00181411
Solyc04g079300.2.1	194.286	-1.28143	0.370803	-3.45581	0.00054864	0.0209023
Solyc04g079450.2.1	20.5425	-3.77845	1.15394	-3.27438	0.00105893	0.0302927
Solyc04g079470.2.1	234.718	-2.75325	0.810914	-3.39524	0.00068569	0.0238273
Solyc04g080450.1.1	1234.64	-0.464415	0.138828	-3.34526	0.00082206	0.0264574
Solyc04g080550.2.1	114.824	-2.41235	0.691769	-3.48723	0.00048806	0.0196112
Solyc04g080680.2.1	183.857	-0.903451	0.277868	-3.25137	0.00114851	0.0313358
Solyc04g080840.1.1	182.755	1.82295	0.576629	3.16139	0.00157017	0.0381326
Solyc04g081670.2.1	41.5139	-1.35229	0.391997	-3.44975	0.0005611	0.0212174
Solyc04g081840.2.1	9.73468	-7.52718	1.97219	-3.81667	0.00013527	0.00820256
Solyc04g081960.1.1	83.9534	-5.48061	1.14898	-4.76998	1.84e-06	0.0004663
Solyc04g082200.2.1	23750.6	-0.992189	0.286762	-3.45997	0.00054023	0.0207435
Solyc04g082510.2.1	418.941	0.566247	0.186537	3.03557	0.00240079	0.0498452
Solyc04g082910.1.1	149.742	-3.64313	0.797251	-4.56961	4.89e-06	0.00087086
Solyc04g082970.2.1	413.589	1.02109	0.325987	3.1323	0.00173443	0.0400671
Solyc05g005140.2.1	723.349	0.815946	0.249875	3.26541	0.00109305	0.0305347
Solyc05g005260.1.1	1136.58	-1.23535	0.341753	-3.61474	0.00030064	0.0142039
Solyc05g005280.2.1	70.0997	-2.70725	0.774283	-3.49646	0.00047148	0.0192957
Solyc05g005290.2.1	67.7382	-1.61924	0.427469	-3.78797	0.00015188	0.00896432
Solyc05g005460.2.1	353.17	-1.51679	0.266867	-5.68368	1.32e-08	1.38e-05
Solyc05g005550.2.1	3386.61	-1.63195	0.479011	-3.40691	0.00065703	0.0233365
Solyc05g006030.2.1	725.165	-1.66673	0.347812	-4.79203	1.65e-06	0.00043208
Solyc05g006650.2.1	2105.24	0.945532	0.287838	3.28495	0.00102002	0.0297002
Solyc05g006910.2.1	917.327	0.462133	0.127462	3.62566	0.00028822	0.0138806
Solyc05g007120.2.1	9682.36	0.82582	0.262743	3.14307	0.00167188	0.0393048
Solyc05g008060.2.1	964.419	0.952728	0.230626	4.13105	3.61e-05	0.00342018
Solyc05g008100.1.1	428.667	0.736806	0.197466	3.73131	0.00019049	0.0104088
Solyc05g008900.2.1	1122.81	0.666499	0.201496	3.30775	0.0009405	0.0284976
Solyc05g008940.2.1	57.2038	-2.73079	0.683921	-3.99285	6.53e-05	0.00515277
Solyc05g009000.2.1	211.75	-2.64237	0.532222	-4.96479	6.88e-07	0.00024872
Solyc05g009010.1.1	269.053	-2.24692	0.528804	-4.24905	2.15e-05	0.00241757
Solyc05g009470.2.1	4223.85	0.668989	0.14952	4.47425	7.67e-06	0.00122014
Solyc05g009610.1.1	369.901	-2.14058	0.558085	-3.83558	0.00012527	0.00793504
Solyc05g009650.2.1	65.4688	-4.74962	1.26416	-3.75714	0.00017187	0.0096987
Solyc05g011970.2.1	227.486	-1.57492	0.514688	-3.05996	0.00221367	0.047446
Solyc05g012390.2.1	846.611	0.547825	0.149629	3.66122	0.00025101	0.0126718
Solyc05g012500.2.1	774.544	-1.02962	0.30423	-3.38435	0.00071347	0.024258
Solyc05g012790.2.1	811.86	1.50688	0.316796	4.75663	1.97e-06	0.00047174
Solyc05g012850.2.1	107.827	-4.4375	0.925493	-4.79474	1.63e-06	0.00043198
Solyc05g013370.1.1	7.55112	-6.54111	1.95793	-3.34082	0.0008353	0.0266991
Solyc05g013630.1.1	1276.32	-1.60271	0.457149	-3.50588	0.0004551	0.0187413
Solyc05g013990.2.1	6930.67	0.425314	0.134321	3.16641	0.00154334	0.037851
Solyc05g014280.2.1	324.69	-3.90879	1.11436	-3.50766	0.00045207	0.0186938
Solyc05g014370.2.1	88.0073	1.08666	0.316842	3.42965	0.00060436	0.0221499
Solyc05g015060.2.1	9.29125	-5.51933	1.6943	-3.25759	0.00112362	0.0309165
Solyc05g015420.2.1	181.722	-1.35507	0.366112	-3.70126	0.00021453	0.0113741
Solyc05g015490.2.1	148.376	2.70607	0.648466	4.17304	3.01e-05	0.00298915
Solyc05g016060.2.1	408.877	-3.54967	0.883446	-4.01798	5.87e-05	0.00488496
Solyc05g016310.1.1	107.447	-3.46197	0.830469	-4.16869	3.06e-05	0.00301655
Solyc05g018230.2.1	53.3959	-3.06362	0.564437	-5.42774	5.71e-08	3.92e-05
Solyc05g026560.2.1	2231.05	0.431783	0.134465	3.21111	0.00132223	0.0339344
Solyc05g032680.2.1	291.392	1.10004	0.325298	3.38165	0.00072052	0.0244142
Solyc05g043330.2.1	2169.33	1.29186	0.396938	3.25456	0.00113569	0.031157
Solyc05g046130.2.1	38.5304	-2.50358	0.650677	-3.84764	0.00011926	0.00777827
Solyc05g048750.2.1	193.776	0.782404	0.234174	3.34112	0.0008344	0.0266991
Solyc05g050280.2.1	712.736	1.085	0.302352	3.58852	0.00033256	0.0151601
Solyc05g050340.2.1	122.152	-1.31788	0.403701	-3.2645	0.00109659	0.0305908
Solyc05g050380.2.1	397.372	-3.07341	0.536942	-5.72392	1.04e-08	1.15e-05
Solyc05g050770.2.1	301.649	-2.4415	0.618532	-3.94726	7.91e-05	0.00591098
Solyc05g050810.2.1	14.9011	-2.47341	0.737115	-3.35553	0.00079214	0.0260951
Solyc05g050820.2.1	22.3212	-3.09694	0.855635	-3.61946	0.00029522	0.0139819
Solyc05g051560.2.1	355.747	0.668986	0.167304	3.99863	6.37e-05	0.00510969
Solyc05g051620.2.1	296.332	0.882683	0.213971	4.12524	3.7e-05	0.00349111
Solyc05g051750.2.1	1794.25	-1.2	0.21657	-5.54094	3.01e-08	2.49e-05
Solyc05g052280.2.1	12.4428	7.18437	1.98302	3.62295	0.00029126	0.0139432
Solyc05g052570.2.1	10654.5	-1.19185	0.365737	-3.25877	0.00111895	0.0309165
Solyc05g052750.2.1	251.59	-2.18145	0.539178	-4.04588	5.21e-05	0.00456735
Solyc05g052980.2.1	3053.18	-0.949418	0.277475	-3.42164	0.00062244	0.022469
Solyc05g053380.2.1	24.9596	-2.50302	0.772785	-3.23896	0.00119964	0.0321576
Solyc05g053540.2.1	1884.88	0.534321	0.154319	3.46244	0.00053529	0.0207435
Solyc05g053590.2.1	2916.5	0.570028	0.167755	3.39798	0.00067885	0.0237122
Solyc05g053600.2.1	65.6934	-3.48738	1.07322	-3.24945	0.00115627	0.0314184
Solyc05g053620.2.1	182.568	-1.42975	0.450858	-3.17117	0.00151826	0.0374428
Solyc05g053820.2.1	699.644	0.694945	0.172407	4.03084	5.56e-05	0.004684
Solyc05g054010.2.1	236.201	-0.872132	0.261287	-3.33783	0.00084436	0.0268152
Solyc05g054170.2.1	1361.1	-1.4486	0.442652	-3.27256	0.00106577	0.0303265
Solyc05g054250.1.1	108.57	-2.88222	0.712973	-4.04254	5.29e-05	0.0045694
Solyc05g055010.2.1	430.106	-0.986326	0.301678	-3.26947	0.0010775	0.0305291
Solyc05g055110.2.1	707.9	-0.726612	0.230551	-3.15163	0.00162363	0.0385829
Solyc05g055940.2.1	1061.53	1.07923	0.287277	3.75676	0.00017213	0.0096987
Solyc05g056380.2.1	6.65462	-7.1732	1.8291	-3.92171	8.79e-05	0.00626807
Solyc06g005000.2.1	43.0836	7.05744	2.03725	3.4642	0.00053182	0.0207435
Solyc06g005170.2.1	11150	-1.28091	0.348462	-3.6759	0.00023702	0.0121502
Solyc06g005650.2.1	2592.42	-1.15792	0.377757	-3.06525	0.00217491	0.046899
Solyc06g005970.2.1	2211.35	0.462305	0.142121	3.2529	0.00114232	0.0312527
Solyc06g006040.1.1	20.5917	-2.68559	0.856133	-3.13688	0.00170754	0.0397228
Solyc06g007190.2.1	1842.71	-2.06967	0.500378	-4.13621	3.53e-05	0.00337639
Solyc06g007510.2.1	27434.8	-0.932236	0.241507	-3.86008	0.00011335	0.00751505
Solyc06g008050.2.1	34.816	-6.93675	1.70885	-4.0593	4.92e-05	0.00439003
Solyc06g008160.2.1	375.869	0.701962	0.220705	3.18055	0.00146996	0.0366602
Solyc06g008590.2.1	2172.04	0.923844	0.290694	3.17807	0.0014826	0.0368612
Solyc06g008880.2.1	1411.51	0.591015	0.156736	3.77077	0.00016275	0.00940991
Solyc06g009110.2.1	678.232	-2.18163	0.569334	-3.83189	0.00012716	0.00795373
Solyc06g009640.1.1	898.192	-0.663273	0.205524	-3.22723	0.00124996	0.0328424
Solyc06g010030.2.1	149.062	-2.83119	0.698359	-4.05406	5.03e-05	0.00446962
Solyc06g010170.2.1	187.415	1.12958	0.301403	3.74773	0.00017844	0.00996975
Solyc06g011400.2.1	1415.76	-1.81567	0.546222	-3.32405	0.0008872	0.0277023
Solyc06g034150.2.1	416.404	1.06456	0.275256	3.86752	0.00010995	0.00733509
Solyc06g035940.2.1	1294.01	-4.78479	1.00958	-4.7394	2.14e-06	0.00050755
Solyc06g036050.2.1	4747.13	-1.05281	0.317841	-3.31237	0.00092509	0.0282643
Solyc06g036640.2.1	1088.71	0.628413	0.197539	3.18121	0.00146662	0.036647
Solyc06g048440.2.1	295.587	-2.51666	0.658934	-3.81929	0.00013384	0.00819071
Solyc06g048700.1.1	34.4271	-5.68814	1.40483	-4.04899	5.14e-05	0.0045271
Solyc06g049020.1.1	1485.4	-1.52283	0.463103	-3.28831	0.00100791	0.0295253
Solyc06g050510.2.1	3343.81	0.410539	0.0842449	4.87316	1.1e-06	0.00034675
Solyc06g050630.2.1	434.556	-1.71353	0.49816	-3.43972	0.00058232	0.0216087
Solyc06g050790.2.1	175.614	0.695943	0.207645	3.3516	0.00080347	0.0261128
Solyc06g050930.2.1	837.545	-1.10178	0.254337	-4.33198	1.48e-05	0.00182561
Solyc06g051010.1.1	136.552	-2.11261	0.479513	-4.40575	1.05e-05	0.00148512
Solyc06g051620.2.1	760.787	-1.01417	0.286581	-3.53886	0.00040186	0.0172392
Solyc06g052010.1.1	119.033	-1.37468	0.380569	-3.61217	0.00030365	0.0143027
Solyc06g053640.1.1	42.5202	-2.86954	0.856802	-3.34912	0.00081067	0.0262184
Solyc06g053980.2.1	334.729	-2.20061	0.599756	-3.66917	0.00024334	0.0123786
Solyc06g054150.1.1	22.6619	-2.43629	0.628216	-3.87811	0.00010527	0.00717066
Solyc06g060380.2.1	339.641	-1.07166	0.270587	-3.96048	7.48e-05	0.00570015
Solyc06g060510.1.1	38.17	-3.19548	1.04526	-3.05711	0.00223486	0.0477971
Solyc06g060690.2.1	1088.46	-1.23593	0.352417	-3.50702	0.00045315	0.0186996
Solyc06g060700.1.1	51.3021	-2.31825	0.590313	-3.92716	8.6e-05	0.00623953
Solyc06g061010.2.1	103.976	-1.94187	0.474353	-4.09371	4.25e-05	0.00385561
Solyc06g062430.2.1	607.041	1.58085	0.395014	4.00202	6.28e-05	0.00509402
Solyc06g063180.1.1	124.847	-3.30763	0.664317	-4.97899	6.39e-07	0.00023986
Solyc06g063210.2.1	10.518	-6.6547	1.81885	-3.65874	0.00025346	0.0127628
Solyc06g064870.2.1	293.961	-1.00197	0.323402	-3.09821	0.00194694	0.0434132
Solyc06g064940.2.1	1944.77	0.798652	0.162233	4.92288	8.53e-07	0.0002827
Solyc06g065190.1.1	94.8687	-1.78594	0.511671	-3.4904	0.0004823	0.0194583
Solyc06g065570.2.1	1546.28	0.522984	0.153615	3.4045	0.00066285	0.023423
Solyc06g065690.2.1	1100.37	0.76359	0.240752	3.17168	0.00151558	0.0374428
Solyc06g065700.2.1	1315.38	0.466936	0.14381	3.24688	0.00116676	0.031574
Solyc06g065920.2.1	477.684	0.746018	0.224659	3.32067	0.00089803	0.0277685
Solyc06g066370.2.1	4165.48	-1.47427	0.391214	-3.76843	0.00016428	0.00941624
Solyc06g066380.1.1	495.577	-1.39946	0.400854	-3.4912	0.00048086	0.0194395
Solyc06g066470.2.1	665.533	-0.933641	0.239215	-3.90293	9.5e-05	0.00663247
Solyc06g066520.1.1	19.1454	-2.99589	0.883697	-3.39018	0.00069848	0.0239943
Solyc06g068630.2.1	137.702	-1.04497	0.292574	-3.57164	0.00035476	0.0156802
Solyc06g068700.2.1	61.323	-1.49167	0.474873	-3.14119	0.00168262	0.0393733
Solyc06g068870.2.1	1928.7	0.391298	0.122419	3.19638	0.00139165	0.0352837
Solyc06g068960.1.1	274.789	-2.10618	0.633703	-3.32361	0.00088859	0.0277023
Solyc06g069190.2.1	1548.86	-1.16626	0.354389	-3.29091	0.00099864	0.0294702
Solyc06g069550.1.1	49.5925	-1.87695	0.482439	-3.89053	0.00010002	0.00693203
Solyc06g069570.2.1	1595.06	-1.42999	0.398027	-3.5927	0.00032727	0.0149988
Solyc06g070990.2.1	26.9262	-4.3266	1.22028	-3.54558	0.00039176	0.016976
Solyc06g071050.2.1	1376.92	-1.20548	0.232331	-5.18863	2.12e-07	0.00011089
Solyc06g071280.2.1	1446.37	-1.56285	0.48462	-3.2249	0.00126015	0.0329362
Solyc06g071810.1.1	1603.77	-1.81937	0.434933	-4.1831	2.88e-05	0.00288874
Solyc06g071860.2.1	1466.53	0.333902	0.102501	3.25754	0.00112381	0.0309165
Solyc06g072460.1.1	182.219	-3.66261	0.820676	-4.46291	8.09e-06	0.00125638
Solyc06g072670.2.1	147.172	-2.37294	0.711009	-3.33743	0.00084557	0.0268152
Solyc06g072700.2.1	913.088	0.843345	0.262796	3.20912	0.00133144	0.0341266
Solyc06g073830.1.1	115.515	-3.61309	0.861694	-4.193	2.75e-05	0.00279362
Solyc06g073850.1.1	345.352	-1.59931	0.461095	-3.46851	0.00052336	0.0205724
Solyc06g073870.2.1	2226.94	0.388807	0.126715	3.06836	0.00215238	0.0466348
Solyc06g074000.1.1	1970.89	1.41698	0.354508	3.99702	6.41e-05	0.00512386
Solyc06g074030.1.1	3374.55	-1.47718	0.423526	-3.48781	0.00048699	0.0196079
Solyc06g074550.2.1	76.7926	-1.58655	0.484554	-3.27425	0.00105943	0.0302927
Solyc06g074620.2.1	772.194	-2.01629	0.499751	-4.03458	5.47e-05	0.004684
Solyc06g075530.1.1	34.1806	-3.24584	0.903832	-3.5912	0.00032916	0.0150505
Solyc06g075690.2.1	1336.57	-3.37351	0.83991	-4.01651	5.91e-05	0.00489513
Solyc06g075780.1.1	265.26	-3.23306	0.641696	-5.03831	4.7e-07	0.00019065
Solyc06g076040.2.1	7774.39	-0.840336	0.252622	-3.32645	0.00087959	0.0275514
Solyc06g076050.2.1	5938.15	-1.36438	0.431683	-3.16062	0.00157435	0.0381822
Solyc06g076080.1.1	82.4097	-2.59639	0.789362	-3.28923	0.00100462	0.0295253
Solyc06g076100.2.1	972.82	-0.649274	0.195545	-3.32034	0.00089909	0.0277685
Solyc06g076130.2.1	54.7047	-2.61191	0.716781	-3.64395	0.00026849	0.0133174
Solyc06g076340.2.1	2350.35	0.461186	0.139304	3.31065	0.00093079	0.0283513
Solyc06g076450.2.1	205.223	-1.33353	0.329888	-4.04238	5.29e-05	0.0045694
Solyc06g076560.1.1	3323.53	-2.9126	0.866804	-3.36016	0.00077898	0.0260052
Solyc06g076570.1.1	4474.2	-1.65262	0.495846	-3.33293	0.00085937	0.0270698
Solyc06g082010.2.1	2016.31	-1.00031	0.300546	-3.3283	0.00087377	0.0274554
Solyc06g082080.2.1	101.367	-1.7105	0.515076	-3.32087	0.00089738	0.0277685
Solyc06g082440.1.1	969.192	-1.1874	0.342094	-3.47099	0.00051854	0.0204639
Solyc06g082590.1.1	639.897	-1.56313	0.499789	-3.12758	0.00176254	0.0404348
Solyc06g082920.2.1	1143.99	-1.03204	0.329279	-3.13424	0.00172301	0.0399892
Solyc06g083110.1.1	2087.21	0.455432	0.144251	3.15721	0.00159285	0.0383556
Solyc06g083190.2.1	7862.38	-0.671578	0.221238	-3.03554	0.00240104	0.0498452
Solyc06g083390.2.1	2460.67	-1.47131	0.466225	-3.15579	0.00160066	0.038427
Solyc06g083860.2.1	267.712	-0.975409	0.32061	-3.04235	0.00234739	0.0493346
Solyc06g084350.2.1	622.868	0.436011	0.142296	3.06412	0.00218311	0.0469935
Solyc07g005520.1.1	44.0568	-2.08304	0.622146	-3.34815	0.00081352	0.0262677
Solyc07g005760.2.1	1709.68	0.82979	0.240069	3.45647	0.0005473	0.0209023
Solyc07g006220.1.1	9382.75	-0.722356	0.215354	-3.35427	0.00079574	0.0261128
Solyc07g006280.2.1	20506	-1.26184	0.363273	-3.47354	0.00051365	0.0203787
Solyc07g006480.2.1	227.07	-3.3795	0.981353	-3.44372	0.00057378	0.0214924
Solyc07g006730.2.1	1754.22	1.00961	0.170673	5.91547	3.31e-09	4.11e-06
Solyc07g006910.2.1	1263.84	0.535638	0.15946	3.35908	0.00078202	0.0260107
Solyc07g007130.1.1	858.564	-2.49799	0.640233	-3.90169	9.55e-05	0.00664331
Solyc07g007140.2.1	486.801	0.560327	0.16281	3.4416	0.00057829	0.0214996
Solyc07g007200.2.1	256.793	1.36816	0.345227	3.96307	7.4e-05	0.00568236
Solyc07g008150.2.1	528.139	-0.711314	0.18043	-3.94233	8.07e-05	0.00598891
Solyc07g008590.1.1	172.41	-1.96055	0.597727	-3.28	0.00103806	0.0299298
Solyc07g008620.1.1	159.94	-2.47083	0.702386	-3.51776	0.00043521	0.0181854
Solyc07g008970.2.1	545.26	0.424455	0.125026	3.39494	0.00068643	0.0238273
Solyc07g014620.1.1	9.28978	-3.94181	1.21291	-3.24986	0.00115461	0.031416
Solyc07g020870.1.1	77.4676	-1.96062	0.643598	-3.04635	0.0023164	0.049014
Solyc07g024020.1.1	9.00482	3.73745	1.19824	3.11911	0.00181397	0.0412341
Solyc07g025160.2.1	650.497	-0.651113	0.18847	-3.45472	0.00055086	0.0209096
Solyc07g032230.2.1	5307.61	-0.966271	0.2518	-3.83745	0.00012432	0.00790001
Solyc07g039340.2.1	792.264	0.773291	0.206929	3.73698	0.00018625	0.0102621
Solyc07g040920.2.1	308.735	0.708689	0.224631	3.15491	0.00160547	0.038427
Solyc07g040960.1.1	8028.98	-2.04728	0.507652	-4.03284	5.51e-05	0.004684
Solyc07g042000.2.1	186.894	-1.15432	0.335299	-3.44266	0.00057602	0.0214956
Solyc07g042160.2.1	396.298	0.709635	0.208474	3.40395	0.00066418	0.023423
Solyc07g043150.1.1	35.5989	-1.57729	0.431501	-3.65535	0.00025683	0.0128676
Solyc07g043250.1.1	146.088	-1.85788	0.519858	-3.57381	0.00035182	0.0156625
Solyc07g043330.1.1	532.657	1.00564	0.309287	3.25147	0.00114811	0.0313358
Solyc07g044960.1.1	108.719	-2.36604	0.704165	-3.36007	0.00077924	0.0260052
Solyc07g044980.2.1	952.321	-0.994216	0.266177	-3.73517	0.00018759	0.0103068
Solyc07g045100.1.1	270.095	-1.4781	0.411943	-3.58811	0.00033308	0.0151601
Solyc07g045180.2.1	449.499	0.897586	0.244069	3.67759	0.00023544	0.0121008
Solyc07g047640.2.1	5.4821	-5.62249	1.80018	-3.1233	0.00178836	0.0408387
Solyc07g049550.2.1	167.45	1.73266	0.527562	3.28427	0.00102246	0.0297002
Solyc07g049660.2.1	252.568	-1.22279	0.360614	-3.39084	0.00069678	0.0239943
Solyc07g049700.1.1	43.0244	-2.47392	0.745609	-3.31799	0.00090669	0.0278734
Solyc07g053230.2.1	488.375	-3.17022	0.655379	-4.83723	1.32e-06	0.00039086
Solyc07g053540.1.1	1476.34	-0.891106	0.271684	-3.27994	0.00103829	0.0299298
Solyc07g053550.1.1	253.453	-1.64894	0.416193	-3.96196	7.43e-05	0.0056867
Solyc07g053760.2.1	513.796	-2.25281	0.651962	-3.45543	0.00054942	0.0209023
Solyc07g053830.2.1	2809.52	0.591776	0.170853	3.46366	0.00053288	0.0207435
Solyc07g054220.1.1	177.668	-1.96153	0.585596	-3.34964	0.00080917	0.0262123
Solyc07g055640.1.1	27.5355	-6.82306	1.77644	-3.84087	0.0001226	0.00787532
Solyc07g055670.1.1	135.471	-2.74459	0.488359	-5.62002	1.91e-08	1.73e-05
Solyc07g056000.2.1	5407.96	-2.3232	0.514917	-4.5118	6.43e-06	0.00106544
Solyc07g056190.2.1	148.42	-3.44227	0.825501	-4.16992	3.05e-05	0.00301524
Solyc07g056320.2.1	638.042	-1.96042	0.442207	-4.43325	9.28e-06	0.00138814
Solyc07g056570.1.1	8869.88	-1.79408	0.494541	-3.62777	0.00028588	0.0138349
Solyc07g056670.2.1	236.078	-4.25709	1.00731	-4.2262	2.38e-05	0.00252796
Solyc07g062450.2.1	214.524	0.498302	0.146385	3.40406	0.00066393	0.023423
Solyc07g062500.2.1	783.415	0.638219	0.189125	3.37458	0.00073928	0.0249649
Solyc07g062720.1.1	55.5665	1.53547	0.429243	3.57715	0.00034736	0.0156311
Solyc07g063270.2.1	3626.6	-0.375527	0.120892	-3.10629	0.00189448	0.0426258
Solyc07g063320.2.1	108.193	-2.94368	0.674738	-4.3627	1.28e-05	0.00168109
Solyc07g063350.2.1	1843.51	0.590432	0.190556	3.09847	0.00194526	0.0434132
Solyc07g063680.2.1	1779.18	0.427937	0.119549	3.57959	0.00034414	0.0155565
Solyc07g064330.2.1	723.765	0.511364	0.133019	3.84431	0.00012089	0.00784502
Solyc07g064820.1.1	509.214	-1.97065	0.392592	-5.01959	5.18e-07	0.00020599
Solyc07g065250.2.1	176.385	-1.51865	0.340265	-4.46314	8.08e-06	0.00125638
Solyc07g065410.1.1	281.883	-4.13819	0.623601	-6.63597	3.22e-11	1.73e-07
Solyc07g065500.1.1	476.304	-1.8791	0.547697	-3.43091	0.00060156	0.0221441
Solyc07g066180.2.1	33.4866	6.78125	1.47542	4.59615	4.3e-06	0.00081013
Solyc08g005320.2.1	14.0801	-5.19989	1.66558	-3.12197	0.00179643	0.040929
Solyc08g005510.1.1	82.1271	-2.82473	0.606881	-4.65451	3.25e-06	0.00067285
Solyc08g006060.2.1	1841.62	0.450537	0.125677	3.58488	0.00033723	0.0152793
Solyc08g006110.2.1	549.245	-0.993751	0.269433	-3.6883	0.00022576	0.0117547
Solyc08g006320.2.1	2647.82	-1.35711	0.37398	-3.62881	0.00028473	0.0138349
Solyc08g006960.2.1	1705.18	0.27784	0.0886782	3.13312	0.00172958	0.0400482
Solyc08g007250.1.1	132.657	-1.05662	0.270528	-3.90577	9.39e-05	0.00660147
Solyc08g008070.1.1	303.215	-1.48467	0.395816	-3.7509	0.0001762	0.00990017
Solyc08g008280.2.1	549.249	-2.84732	0.669725	-4.25148	2.12e-05	0.00241364
Solyc08g008520.2.1	642.657	0.645956	0.207478	3.11337	0.00184965	0.0418063
Solyc08g014000.2.1	20005.7	-2.67334	0.570333	-4.68733	2.77e-06	0.00061858
Solyc08g014120.2.1	1488.19	-1.04975	0.325615	-3.2239	0.00126456	0.0329763
Solyc08g014570.2.1	618.332	-1.89616	0.552896	-3.4295	0.0006047	0.0221499
Solyc08g015870.2.1	3353.89	-0.923483	0.249197	-3.70583	0.0002107	0.0112959
Solyc08g016150.1.1	146.411	-2.67121	0.704108	-3.79374	0.00014839	0.0088106
Solyc08g028780.1.1	160.248	-3.46535	0.727422	-4.76388	1.9e-06	0.00046804
Solyc08g041860.1.1	2514.69	-2.54064	0.704133	-3.60818	0.00030836	0.0144311
Solyc08g048250.2.1	805.501	0.747669	0.239443	3.12253	0.00179301	0.040898
Solyc08g048290.2.1	198.174	-1.66329	0.306452	-5.42757	5.71e-08	3.92e-05
Solyc08g061210.2.1	50.3052	-1.42045	0.429138	-3.31001	0.00093293	0.0283732
Solyc08g062330.2.1	294.617	-2.06481	0.615469	-3.35485	0.00079408	0.0261062
Solyc08g062340.2.1	1987.05	-3.58283	1.12587	-3.18229	0.00146118	0.036557
Solyc08g062490.2.1	23.9328	-3.79067	1.14224	-3.31865	0.00090455	0.0278507
Solyc08g062500.2.1	966.926	-0.647475	0.212247	-3.05058	0.00228403	0.0485357
Solyc08g065940.2.1	890.536	1.11505	0.333547	3.34302	0.00082872	0.0266261
Solyc08g065970.2.1	638.217	0.489216	0.144374	3.38854	0.00070265	0.0240959
Solyc08g066210.2.1	607.801	-1.08766	0.298942	-3.63837	0.00027436	0.0135749
Solyc08g066840.2.1	1006.1	1.06978	0.280286	3.81674	0.00013523	0.00820256
Solyc08g067050.2.1	359.98	1.12359	0.290301	3.87043	0.00010864	0.00730031
Solyc08g067340.2.1	628.088	-2.6877	0.559939	-4.79999	1.59e-06	0.00043198
Solyc08g067430.2.1	661.956	0.717335	0.2282	3.14345	0.00166969	0.039302
Solyc08g068350.2.1	381.681	-1.13718	0.28297	-4.01873	5.85e-05	0.00488496
Solyc08g068680.2.1	185.761	-3.06078	0.722612	-4.23572	2.28e-05	0.00250349
Solyc08g068690.1.1	5095.6	-1.35114	0.317336	-4.25775	2.06e-05	0.00236045
Solyc08g074480.1.1	38951.4	-1.06486	0.333949	-3.1887	0.00142914	0.0359817
Solyc08g074630.1.1	757.964	3.35573	0.78146	4.29418	1.75e-05	0.00207591
Solyc08g074680.2.1	56.5356	6.66131	0.982437	6.78039	1.2e-11	1.19e-07
Solyc08g075150.2.1	90.7478	-2.00843	0.613337	-3.27459	0.00105817	0.0302927
Solyc08g075190.1.1	5.49331	-6.96044	2.00748	-3.46725	0.00052582	0.0205877
Solyc08g075230.1.1	22.9821	-1.98588	0.562048	-3.53329	0.00041042	0.0174431
Solyc08g075540.2.1	543.072	-2.982	0.464657	-6.41765	1.38e-10	3.44e-07
Solyc08g075710.2.1	231.752	-1.29099	0.310908	-4.15232	3.29e-05	0.0032089
Solyc08g075880.2.1	67.4409	-2.33532	0.585287	-3.99004	6.61e-05	0.00517312
Solyc08g075910.1.1	388.405	0.486063	0.144859	3.35543	0.00079243	0.0260951
Solyc08g075960.2.1	2477.71	-0.553911	0.172634	-3.20859	0.00133389	0.0341456
Solyc08g076090.2.1	299.71	0.61339	0.189551	3.23601	0.00121213	0.0323334
Solyc08g076400.2.1	170.793	0.77092	0.248271	3.10515	0.00190182	0.0426607
Solyc08g076480.2.1	4044.07	0.71777	0.190292	3.77194	0.00016198	0.00939302
Solyc08g076650.2.1	5042.3	0.75857	0.141009	5.37959	7.47e-08	4.79e-05
Solyc08g076970.2.1	6554.44	1.60342	0.43003	3.72862	0.00019253	0.0104914
Solyc08g077020.1.1	295.872	-1.94656	0.611251	-3.18455	0.00144978	0.0363634
Solyc08g077110.2.1	136.708	-2.25933	0.659392	-3.42638	0.00061168	0.0222421
Solyc08g077210.2.1	429.385	-2.3303	0.707676	-3.29289	0.00099164	0.0293913
Solyc08g077350.2.1	1227.86	0.577027	0.157216	3.67027	0.00024229	0.0123568
Solyc08g077760.2.1	335.244	-1.82052	0.514466	-3.53866	0.00040216	0.0172392
Solyc08g077950.1.1	441.686	0.829957	0.244627	3.39274	0.00069196	0.0239359
Solyc08g078060.2.1	1726.52	-1.47045	0.384471	-3.8246	0.00013098	0.00806587
Solyc08g078090.1.1	424.549	-2.14634	0.605301	-3.5459	0.00039127	0.016976
Solyc08g078510.2.1	3117.67	-1.57065	0.362142	-4.3371	1.44e-05	0.00181411
Solyc08g078670.2.1	6745.98	0.610458	0.195154	3.12808	0.00175951	0.0404118
Solyc08g078700.2.1	1722.01	-3.14361	0.853957	-3.68123	0.00023211	0.0119708
Solyc08g079170.2.1	5206.03	-0.624127	0.1961	-3.1827	0.0014591	0.0365511
Solyc08g079450.2.1	1510.6	0.479122	0.134102	3.57282	0.00035315	0.015665
Solyc08g080360.2.1	672.961	-1.88597	0.396157	-4.76067	1.93e-06	0.00046804
Solyc08g081070.2.1	797.135	0.543128	0.136116	3.99018	6.6e-05	0.00517312
Solyc08g081160.2.1	909.385	1.32329	0.222476	5.94802	2.71e-09	3.6e-06
Solyc08g081240.2.1	874.044	-1.08111	0.284221	-3.80379	0.0001425	0.0085889
Solyc08g081290.2.1	493.893	0.581361	0.184251	3.15526	0.00160356	0.038427
Solyc08g081430.2.1	553.377	0.399405	0.130201	3.06761	0.00215778	0.0466502
Solyc08g081530.2.1	2332.27	0.598611	0.19517	3.06714	0.00216121	0.0466737
Solyc08g081550.2.1	1098.36	-2.81469	0.533187	-5.279	1.3e-07	7.27e-05
Solyc08g081940.2.1	1154.24	0.798277	0.230491	3.46337	0.00053346	0.0207435
Solyc08g082090.1.1	1094.55	-1.9383	0.57805	-3.35317	0.00079893	0.0261128
Solyc08g082440.2.1	842.126	0.940645	0.285785	3.29144	0.00099675	0.0294583
Solyc08g082710.2.1	274.229	0.947949	0.263279	3.60055	0.00031755	0.0146885
Solyc08g083130.2.1	69.3956	-2.49525	0.764702	-3.26303	0.00110226	0.0307058
Solyc09g005470.2.1	254.771	0.790087	0.256262	3.08312	0.00204841	0.0453094
Solyc09g005570.2.1	645.629	-1.20784	0.384925	-3.13785	0.00170192	0.0397228
Solyc09g005830.1.1	47.832	-3.05856	0.966342	-3.16508	0.00155038	0.03793
Solyc09g007200.2.1	468.25	0.798341	0.19801	4.03183	5.53e-05	0.004684
Solyc09g007290.2.1	1095.97	-1.11103	0.334725	-3.31924	0.00090263	0.0278345
Solyc09g007860.2.1	201.652	-2.24442	0.651902	-3.44288	0.00057555	0.0214956
Solyc09g008430.2.1	159.352	-1.15153	0.37929	-3.03603	0.00239717	0.0498452
Solyc09g008660.2.1	116.183	-1.95201	0.420267	-4.64468	3.41e-06	0.00069128
Solyc09g009190.2.1	3872.37	0.942435	0.223135	4.22361	2.4e-05	0.00253012
Solyc09g009760.1.1	13.8305	2.90021	0.940864	3.08249	0.00205274	0.0453094
Solyc09g010000.2.1	22.9082	-4.76341	1.3099	-3.63647	0.0002764	0.0136417
Solyc09g010020.2.1	465.943	-1.39814	0.451953	-3.09356	0.00197768	0.044
Solyc09g010080.2.1	447.196	-2.06089	0.363271	-5.67315	1.4e-08	1.39e-05
Solyc09g010690.2.1	3500.25	0.531434	0.142661	3.72515	0.0001952	0.0105791
Solyc09g010700.2.1	263.183	1.10638	0.339612	3.25777	0.00112292	0.0309165
Solyc09g010830.2.1	1738.79	0.456355	0.150026	3.04184	0.00235135	0.0493346
Solyc09g010980.1.1	274.344	-2.73709	0.721125	-3.79558	0.0001473	0.00878574
Solyc09g011590.2.1	8.39069	4.38269	1.3899	3.15325	0.00161464	0.0385193
Solyc09g011860.2.1	689.025	-2.13767	0.640581	-3.33707	0.00084665	0.0268152
Solyc09g013150.2.1	1270.25	-1.4496	0.387571	-3.74021	0.00018387	0.0101869
Solyc09g014790.2.1	1926.06	-0.736293	0.223174	-3.29919	0.00096966	0.0289588
Solyc09g014900.2.1	222.179	-1.38314	0.412802	-3.35062	0.00080631	0.0261624
Solyc09g014990.2.1	187.485	-3.29741	0.877717	-3.7568	0.0001721	0.0096987
Solyc09g015040.1.1	1047.59	-1.32099	0.343808	-3.84223	0.00012192	0.00787343
Solyc09g015770.2.1	3320	-1.13496	0.285965	-3.96887	7.22e-05	0.00556712
Solyc09g018010.2.1	223.469	1.65397	0.506091	3.26814	0.00108257	0.0305303
Solyc09g031920.1.1	343.593	-1.02341	0.326835	-3.13126	0.00174055	0.0401063
Solyc09g063090.2.1	31.6569	1.8871	0.595113	3.171	0.00151917	0.0374428
Solyc09g065030.2.1	236.255	0.775715	0.255279	3.03869	0.00237608	0.0496952
Solyc09g065550.2.1	3383.09	0.501569	0.117385	4.27286	1.93e-05	0.00227129
Solyc09g065650.2.1	343.826	-0.958792	0.285899	-3.35361	0.00079765	0.0261128
Solyc09g065760.2.1	773.749	-0.988459	0.303373	-3.25823	0.00112109	0.0309165
Solyc09g072590.2.1	679.464	-1.64778	0.504354	-3.26712	0.00108648	0.0305303
Solyc09g072650.2.1	837.461	0.527503	0.167018	3.15836	0.0015866	0.0382978
Solyc09g073030.2.1	96.4701	-1.63026	0.519656	-3.1372	0.00170569	0.0397228
Solyc09g075160.2.1	639.752	0.645195	0.206903	3.11834	0.00181871	0.0412937
Solyc09g075210.2.1	169847	-1.71962	0.438395	-3.92253	8.76e-05	0.00626807
Solyc09g075220.1.1	325.054	0.823768	0.25439	3.2382	0.00120285	0.032178
Solyc09g075720.2.1	119.832	-1.46084	0.458282	-3.18765	0.00143436	0.0360676
Solyc09g075820.2.1	171.497	-3.5297	0.815568	-4.32791	1.51e-05	0.00184822
Solyc09g075890.2.1	1783.38	-2.00098	0.303571	-6.59148	4.35e-11	1.73e-07
Solyc09g075910.1.1	99.8567	-4.62276	1.05558	-4.37936	1.19e-05	0.00158893
Solyc09g082220.1.1	36.2594	-3.684	0.798222	-4.61526	3.93e-06	0.00076075
Solyc09g082230.1.1	255.405	-3.42866	0.735092	-4.66425	3.1e-06	0.00065366
Solyc09g082240.2.1	80.6647	-1.76557	0.401819	-4.39395	1.11e-05	0.00151643
Solyc09g082250.2.1	11.7293	-4.60036	1.40701	-3.2696	0.00107699	0.0305291
Solyc09g082270.2.1	5.86027	7.19846	2.23836	3.21595	0.00130014	0.0335406
Solyc09g082810.2.1	130.215	-2.76315	0.813284	-3.39752	0.00067999	0.0237122
Solyc09g082870.1.1	358.869	-2.95195	0.664929	-4.4395	9.02e-06	0.00136903
Solyc09g083060.2.1	246.065	-1.36544	0.443316	-3.08007	0.00206955	0.0455041
Solyc09g083130.2.1	1283.86	-0.502556	0.160195	-3.13715	0.001706	0.0397228
Solyc09g089510.2.1	7.07862	8.17709	2.4827	3.29363	0.00098902	0.0293913
Solyc09g089570.2.1	95.2163	-3.72712	1.21448	-3.06889	0.00214855	0.0466348
Solyc09g089650.1.1	23.6094	-4.03235	1.23425	-3.26705	0.00108675	0.0305303
Solyc09g089730.2.1	177.704	2.35006	0.678737	3.4624	0.00053539	0.0207435
Solyc09g089740.2.1	47.5305	2.66298	0.847086	3.14369	0.00166829	0.039302
Solyc09g090470.2.1	127.056	-2.0601	0.49352	-4.17429	2.99e-05	0.00298767
Solyc09g090900.2.1	697.359	-2.21486	0.497947	-4.44799	8.67e-06	0.00133644
Solyc09g091000.2.1	27.0044	6.734	1.31659	5.11472	3.14e-07	0.00014204
Solyc09g091060.2.1	88.7399	1.51336	0.377255	4.0115	6.03e-05	0.00493852
Solyc09g091860.2.1	281.594	0.740984	0.224794	3.29628	0.00097976	0.0292164
Solyc09g092130.2.1	931.199	0.98705	0.262481	3.76046	0.0001696	0.00966584
Solyc09g092690.2.1	27.8413	-6.52519	1.89281	-3.44736	0.0005661	0.0213432
Solyc09g098070.2.1	987.307	-1.01321	0.328324	-3.086	0.0020287	0.0449843
Solyc09g098310.2.1	3914.29	-0.945117	0.256229	-3.68857	0.00022552	0.0117547
Solyc10g005320.2.1	166.096	-3.98248	1.30922	-3.04187	0.00235113	0.0493346
Solyc10g005570.1.1	536.658	0.454182	0.135498	3.35195	0.00080244	0.0261128
Solyc10g006120.1.1	26.2036	-3.24162	0.844508	-3.83848	0.0001238	0.00789297
Solyc10g006150.2.1	31.5539	-4.06853	1.32001	-3.0822	0.00205476	0.0453094
Solyc10g006660.2.1	2531.35	-1.79123	0.529574	-3.3824	0.00071855	0.024389
Solyc10g007560.1.1	65.1705	-2.4034	0.738222	-3.25566	0.0011313	0.0310794
Solyc10g007570.2.1	115.332	-2.04816	0.663184	-3.08838	0.00201252	0.0446754
Solyc10g007850.2.1	624.301	0.521288	0.16158	3.2262	0.00125448	0.0328912
Solyc10g008120.2.1	22.182	-3.28027	1.05091	-3.12136	0.00180018	0.0409674
Solyc10g008480.2.1	59.1111	-1.80661	0.477808	-3.78104	0.00015617	0.00910941
Solyc10g008730.2.1	155.082	-2.60053	0.568307	-4.57592	4.74e-06	0.00085733
Solyc10g009110.1.1	2198.21	-1.51327	0.487738	-3.10264	0.00191803	0.0429131
Solyc10g009550.2.1	717.579	-1.65765	0.469712	-3.52908	0.00041701	0.0176476
Solyc10g011810.2.1	210.845	-1.44369	0.451143	-3.20007	0.00137394	0.0349905
Solyc10g017530.2.1	1706.47	0.483301	0.14339	3.37053	0.00075023	0.0252062
Solyc10g047030.1.1	10.2876	-6.24458	2.03404	-3.07004	0.0021403	0.0465991
Solyc10g047320.1.1	1354.86	-0.522982	0.158472	-3.30016	0.00096629	0.0289451
Solyc10g047370.1.1	456.028	-0.74269	0.230404	-3.22343	0.00126666	0.0329763
Solyc10g050110.1.1	2361.61	1.21877	0.282176	4.31919	1.57e-05	0.00189179
Solyc10g050970.1.1	196.828	-6.22819	1.24633	-4.99724	5.82e-07	0.00022245
Solyc10g051030.1.1	532.841	0.762589	0.243523	3.13149	0.00173925	0.0401063
Solyc10g051380.1.1	564.915	-1.32225	0.33828	-3.90874	9.28e-05	0.00654381
Solyc10g052490.1.1	651.756	1.37722	0.435882	3.15961	0.00157982	0.0382269
Solyc10g052880.1.1	817.483	-1.66277	0.43509	-3.82167	0.00013255	0.0081372
Solyc10g055560.1.1	9.00054	4.43029	1.39424	3.17757	0.00148515	0.0368783
Solyc10g055760.1.1	1131.23	-2.40113	0.516255	-4.65106	3.3e-06	0.00067714
Solyc10g076480.1.1	149.407	-3.4846	0.832333	-4.18655	2.83e-05	0.00285958
Solyc10g076500.1.1	13.8508	-4.90729	1.48549	-3.30348	0.00095492	0.0286909
Solyc10g078600.1.1	450.368	-1.17108	0.330996	-3.53804	0.00040311	0.0172429
Solyc10g078930.1.1	3093.92	-1.03034	0.276109	-3.73165	0.00019023	0.0104088
Solyc10g079370.1.1	1036.14	-0.721331	0.237018	-3.04336	0.00233954	0.0493346
Solyc10g079580.1.1	458.069	-0.693417	0.213298	-3.25094	0.00115026	0.0313406
Solyc10g079890.1.1	1911.01	-0.65652	0.205428	-3.19586	0.00139413	0.0352837
Solyc10g079930.1.1	307.401	-2.08733	0.556688	-3.74955	0.00017715	0.00992543
Solyc10g080000.1.1	96.4263	-1.06589	0.32695	-3.2601	0.00111374	0.0308959
Solyc10g080200.1.1	162.916	-1.34695	0.422861	-3.18533	0.00144588	0.0363113
Solyc10g081150.1.1	1106.45	-0.661841	0.2016	-3.28294	0.00102732	0.0297428
Solyc10g081170.1.1	15228.3	-1.41542	0.462399	-3.06104	0.00220569	0.0473259
Solyc10g081910.1.1	818.908	1.0096	0.26015	3.88082	0.00010411	0.00716498
Solyc10g081930.1.1	17.2925	-3.57768	1.03392	-3.46031	0.00053956	0.0207435
Solyc10g081940.1.1	27.1771	-3.18847	0.822418	-3.87694	0.00010578	0.00718055
Solyc10g081980.1.1	2305.85	-1.2088	0.35855	-3.37137	0.00074794	0.0251719
Solyc10g084000.1.1	427.254	-2.28871	0.570313	-4.01308	5.99e-05	0.00492583
Solyc10g084700.1.1	512.136	0.50638	0.166364	3.0438	0.00233608	0.0493255
Solyc10g084880.2.1	376.96	-2.6242	0.571862	-4.58887	4.46e-06	0.00082074
Solyc10g084990.1.1	47.1165	-1.9925	0.586509	-3.39723	0.00068073	0.0237122
Solyc10g085010.1.1	853.068	-3.15508	0.926809	-3.40424	0.00066349	0.023423
Solyc10g085230.1.1	1916.72	1.84482	0.571561	3.22768	0.00124799	0.0328341
Solyc10g086000.1.1	709.051	-0.57548	0.188764	-3.04867	0.00229856	0.0487402
Solyc10g086210.1.1	770.893	0.541579	0.124006	4.36735	1.26e-05	0.00166759
Solyc10g086280.1.1	3123.81	-1.27137	0.394212	-3.22509	0.00125934	0.0329362
Solyc11g005070.1.1	26.1751	-3.58983	0.92526	-3.87981	0.00010454	0.00716988
Solyc11g005630.1.1	593.804	-1.86961	0.522916	-3.57536	0.00034975	0.0156625
Solyc11g005700.1.1	206.54	-1.7032	0.439556	-3.87483	0.0001067	0.00721862
Solyc11g005740.1.1	30.4563	-1.85944	0.550641	-3.37685	0.0007332	0.0248016
Solyc11g005750.1.1	8.05608	-8.2414	1.68552	-4.88953	1.01e-06	0.00032426
Solyc11g005970.1.1	26.2539	-2.40214	0.785188	-3.05932	0.00221841	0.0474964
Solyc11g006540.1.1	425.426	-1.69488	0.411492	-4.11886	3.81e-05	0.00355478
Solyc11g006670.1.1	116.815	-1.71936	0.48793	-3.52377	0.00042545	0.0178903
Solyc11g007190.1.1	10.8216	5.4161	1.64694	3.28859	0.00100689	0.0295253
Solyc11g008530.1.1	548.28	-3.27441	0.505426	-6.47851	9.26e-11	3.07e-07
Solyc11g008630.1.1	3243.42	0.766427	0.216721	3.53648	0.0004055	0.0173079
Solyc11g008810.1.1	1073.77	0.591937	0.194691	3.04039	0.00236269	0.0494674
Solyc11g010250.1.1	913.876	-1.81914	0.365905	-4.97162	6.64e-07	0.00024455
Solyc11g010690.1.1	461.667	0.968586	0.227111	4.26481	2e-05	0.00233267
Solyc11g011160.1.1	45.269	-1.70507	0.558535	-3.05276	0.0022675	0.0482875
Solyc11g011590.1.1	30.1738	-2.96063	0.868149	-3.41028	0.00064897	0.0231325
Solyc11g012510.1.1	3194.29	-1.75309	0.454342	-3.85853	0.00011407	0.0075378
Solyc11g012970.1.1	1038.3	0.458826	0.144335	3.17889	0.00147838	0.0368022
Solyc11g012980.1.1	127.869	-4.59378	1.0471	-4.38716	1.15e-05	0.00154335
Solyc11g013030.1.1	650.476	-0.580128	0.156645	-3.70345	0.00021268	0.011369
Solyc11g017200.1.1	899.464	0.577779	0.188225	3.06962	0.0021433	0.0465991
Solyc11g017270.1.1	1823.39	-1.51513	0.467299	-3.24232	0.00118559	0.0319965
Solyc11g018680.1.1	195.081	-1.09684	0.301757	-3.63483	0.00027816	0.0136947
Solyc11g018690.1.1	97.3354	-1.48221	0.386733	-3.83265	0.00012677	0.00795373
Solyc11g020230.1.1	346.144	-2.17639	0.612148	-3.55533	0.00037751	0.0164302
Solyc11g040390.1.1	1536.42	0.457452	0.144302	3.17009	0.00152392	0.0374976
Solyc11g061960.1.1	59.1053	1.87541	0.594189	3.15626	0.00159807	0.038427
Solyc11g065190.1.1	80.9701	1.59803	0.44353	3.60297	0.0003146	0.0146202
Solyc11g066160.1.1	196.505	-2.33594	0.609855	-3.83032	0.00012797	0.00795442
Solyc11g066250.1.1	50.3169	2.97186	0.964427	3.08147	0.00205979	0.0453701
Solyc11g066290.1.1	2055.44	0.396389	0.119348	3.32129	0.00089603	0.0277685
Solyc11g066380.1.1	554.892	0.624649	0.203881	3.06379	0.00218551	0.0469943
Solyc11g067080.1.1	407.968	0.888339	0.246723	3.60055	0.00031754	0.0146885
Solyc11g068440.1.1	2329.79	-1.32669	0.409994	-3.23587	0.00121271	0.0323334
Solyc11g068710.1.1	470.644	-3.75929	0.949848	-3.95778	7.56e-05	0.00570446
Solyc11g068770.1.1	417.431	-1.81967	0.474874	-3.8319	0.00012716	0.00795373
Solyc11g069190.1.1	8865.15	0.396363	0.11503	3.44574	0.00056951	0.0214042
Solyc11g069350.1.1	324.856	-1.05927	0.320376	-3.30632	0.00094532	0.0285316
Solyc11g069500.1.1	2143.96	0.704389	0.195879	3.59604	0.0003231	0.014876
Solyc11g069600.1.1	535.887	1.0316	0.268605	3.84058	0.00012274	0.00787532
Solyc11g071340.1.1	402.36	0.673012	0.166501	4.04209	5.3e-05	0.0045694
Solyc11g071620.1.1	2187.98	-1.28244	0.294803	-4.35017	1.36e-05	0.00175697
Solyc11g072260.1.1	1411.11	0.372455	0.0985021	3.78119	0.00015608	0.00910941
Solyc11g072820.1.1	1604.66	0.577032	0.178083	3.24025	0.00119425	0.0321228
Solyc11g073060.1.1	16.9472	-3.32883	0.979695	-3.39783	0.00067924	0.0237122
Solyc12g005450.1.1	58.1885	-3.8423	1.2489	-3.07656	0.00209406	0.0457702
Solyc12g005880.1.1	721.192	1.09031	0.259085	4.20832	2.57e-05	0.00267917
Solyc12g006850.1.1	86.4751	-3.36266	0.735995	-4.56886	4.9e-06	0.00087086
Solyc12g009000.1.1	5244.73	-2.50635	0.420266	-5.96372	2.47e-09	3.6e-06
Solyc12g009520.1.1	252.406	-2.45483	0.755843	-3.2478	0.00116301	0.0315154
Solyc12g009880.1.1	67.0188	-2.8576	0.817811	-3.49421	0.00047547	0.0193752
Solyc12g010050.1.1	209.609	1.23782	0.341749	3.62201	0.00029232	0.0139432
Solyc12g010420.1.1	423.603	-1.65729	0.524124	-3.16202	0.00156676	0.0380965
Solyc12g010440.1.1	751.027	-1.72679	0.426125	-4.05231	5.07e-05	0.00448325
Solyc12g010730.1.1	897.106	-1.25333	0.304409	-4.11726	3.83e-05	0.00355478
Solyc12g011340.1.1	1780.56	0.551048	0.137736	4.00077	6.31e-05	0.00509402
Solyc12g013510.1.1	85.1647	-1.47188	0.48222	-3.05229	0.00227101	0.0483105
Solyc12g013820.1.1	344.698	-2.41866	0.503632	-4.80243	1.57e-06	0.00043198
Solyc12g013900.1.1	315.784	-1.11541	0.349166	-3.19449	0.00140077	0.035402
Solyc12g014440.1.1	1157.79	0.660911	0.182419	3.62303	0.00029117	0.0139432
Solyc12g014610.1.1	348.028	0.757839	0.218072	3.47518	0.00051051	0.0203079
Solyc12g019460.1.1	1047.18	0.323898	0.0910376	3.55785	0.0003739	0.0163088
Solyc12g021230.1.1	1358.26	0.36926	0.117124	3.15272	0.00161754	0.0385305
Solyc12g038520.1.1	357.155	0.86676	0.250948	3.45394	0.00055247	0.0209307
Solyc12g040800.1.1	967.696	-1.73993	0.544397	-3.19606	0.00139316	0.0352837
Solyc12g042480.1.1	75.7509	-4.63809	1.04327	-4.44571	8.76e-06	0.00134032
Solyc12g042950.1.1	7312.46	0.586813	0.154772	3.79146	0.00014977	0.00886566
Solyc12g044200.1.1	376.063	1.22415	0.332557	3.68101	0.00023231	0.0119708
Solyc12g045030.1.1	437.604	-3.02529	0.874205	-3.46061	0.00053895	0.0207435
Solyc12g049580.1.1	771.747	0.425904	0.108933	3.90978	9.24e-05	0.00653898
Solyc12g055710.1.1	32.1504	-3.99567	1.23856	-3.22605	0.00125512	0.0328912
Solyc12g055990.1.1	350.323	0.696991	0.21591	3.22816	0.00124591	0.0328228
Solyc12g056960.1.1	59.1466	-1.88353	0.576246	-3.26861	0.00108077	0.0305303
Solyc12g056980.1.1	65.6822	-1.30148	0.420367	-3.09606	0.00196113	0.0436808
Solyc12g087890.1.1	1710.91	0.604719	0.196695	3.0744	0.00210925	0.0460011
Solyc12g088090.1.1	7.45013	-6.3741	1.9476	-3.27279	0.0010649	0.0303265
Solyc12g088290.1.1	1828.4	0.423467	0.138031	3.06792	0.00215555	0.0466502
Solyc12g088400.1.1	190.378	-2.27772	0.687179	-3.3146	0.00091775	0.0281265
Solyc12g088940.1.1	83.572	-2.19561	0.666852	-3.2925	0.00099301	0.0293913
Solyc12g096350.1.1	121.605	-2.16836	0.606479	-3.57532	0.0003498	0.0156625
Solyc12g096430.1.1	36.4068	-1.82089	0.51373	-3.54445	0.00039343	0.0170116
Solyc12g096710.1.1	83.2403	-2.68881	0.800379	-3.35942	0.00078106	0.0260107
Solyc12g096780.1.1	45.3279	8.98327	1.89887	4.73084	2.24e-06	0.00051118
Solyc12g098370.1.1	660.911	0.542902	0.140363	3.86784	0.0001098	0.00733509
Solyc12g099130.1.1	99.0411	-6.10704	1.78388	-3.42346	0.0006183	0.0224008
Solyc12g099390.1.1	954.118	-1.21129	0.255806	-4.73519	2.19e-06	0.00051118
Solyc12g099430.1.1	4086.54	-1.36068	0.400297	-3.39917	0.0006759	0.02371
Solyc12g099500.1.1	1718.23	-0.972149	0.292479	-3.32383	0.00088791	0.0277023
Solyc12g099560.1.1	377.486	0.638502	0.194133	3.28898	0.0010055	0.0295253
Solyc12g099830.1.1	575.982	1.07478	0.232912	4.61455	3.94e-06	0.00076075

## Sheet: LA01_Fruit_DEG_WDvsCtrl
Genes	baseMean	log2FoldChange	lfcSE	stat	pvalue	adjusted-pvalue
Solyc00g006820.2.1	504.707	-0.771196	0.220239	-3.50163	0.00046242	0.0483735
Solyc00g050430.2.1	129.859	3.92064	0.981584	3.9942	6.49e-05	0.0149245
Solyc01g006400.2.1	1150.99	6.37731	1.01474	6.28468	3.29e-10	1.37e-06
Solyc01g006540.2.1	3831.21	3.1332	0.603417	5.19243	2.08e-07	0.0002068
Solyc01g006560.2.1	279.435	3.02124	0.651045	4.64061	3.47e-06	0.00158107
Solyc01g009310.2.1	4644.75	-0.504504	0.116083	-4.34608	1.39e-05	0.00496302
Solyc01g010360.2.1	61.562	-2.35079	0.474124	-4.95817	7.12e-07	0.00049627
Solyc01g011000.2.1	4462.91	-0.373301	0.100489	-3.71485	0.00020333	0.027804
Solyc01g066940.2.1	403.516	-0.622924	0.15823	-3.93681	8.26e-05	0.0171045
Solyc01g074030.2.1	1994.64	1.09716	0.260574	4.21057	2.55e-05	0.00710596
Solyc01g079250.2.1	5722.81	-0.31598	0.0829352	-3.80996	0.00013899	0.0227074
Solyc01g080870.2.1	1474.71	2.00282	0.427235	4.68787	2.76e-06	0.00137521
Solyc01g087950.2.1	25.808	7.41958	1.90236	3.9002	9.61e-05	0.0185847
Solyc01g091170.2.1	1346.18	-1.43971	0.381955	-3.76932	0.00016369	0.0242895
Solyc01g093980.2.1	16.5518	-3.318	0.871479	-3.80732	0.00014048	0.0227074
Solyc01g096320.2.1	259.22	2.11494	0.442042	4.78447	1.71e-06	0.00099636
Solyc01g103280.2.1	30.6208	1.50602	0.427083	3.52629	0.00042143	0.0447573
Solyc01g104470.2.1	13112.9	-0.679261	0.160433	-4.23391	2.3e-05	0.00696382
Solyc01g105310.2.1	230.249	-1.60602	0.35322	-4.54681	5.45e-06	0.00242456
Solyc01g105880.2.1	75.3056	4.00474	1.01456	3.94727	7.9e-05	0.0167057
Solyc01g106690.2.1	1319.55	-1.51985	0.384932	-3.94837	7.87e-05	0.0167057
Solyc01g106920.2.1	14.061	3.8026	1.03882	3.66049	0.00025173	0.0325109
Solyc01g107830.2.1	611.528	2.3299	0.592951	3.92933	8.52e-05	0.0174725
Solyc01g108300.2.1	1130.85	-0.740208	0.183967	-4.02358	5.73e-05	0.0139448
Solyc01g109390.2.1	217.529	6.9822	1.26591	5.51555	3.48e-08	5.6e-05
Solyc01g111230.2.1	365.853	-1.62853	0.402633	-4.04469	5.24e-05	0.012947
Solyc01g111970.2.1	89.0766	3.78603	0.732389	5.16942	2.35e-07	0.00022331
Solyc01g112080.2.1	651.566	0.806352	0.230704	3.49518	0.00047375	0.049312
Solyc01g112140.2.1	518.635	1.24457	0.341759	3.64165	0.0002709	0.033537
Solyc02g021260.1.1	30.6477	3.68543	0.787143	4.68204	2.84e-06	0.00138202
Solyc02g036350.2.1	9310.98	2.41069	0.346928	6.94868	3.69e-12	2.57e-08
Solyc02g062390.2.1	32.7095	5.05867	1.29775	3.89804	9.7e-05	0.0185847
Solyc02g063070.2.1	8153.32	-0.332398	0.0909973	-3.65283	0.00025937	0.0327682
Solyc02g063330.2.1	169.381	2.03492	0.349015	5.83049	5.53e-09	1.28e-05
Solyc02g064940.1.1	507.092	-1.72764	0.417998	-4.13314	3.58e-05	0.00947688
Solyc02g065000.1.1	78.6354	-1.86357	0.434778	-4.28625	1.82e-05	0.00603454
Solyc02g066960.2.1	61.4173	3.23989	0.842719	3.84456	0.00012077	0.0211639
Solyc02g067120.2.1	816.571	1.2894	0.328562	3.92437	8.7e-05	0.017663
Solyc02g069950.2.1	3143.78	-0.622975	0.11514	-5.41058	6.28e-08	7.49e-05
Solyc02g070310.2.1	20495.7	-0.556538	0.156869	-3.54778	0.00038849	0.0432341
Solyc02g071050.2.1	600.796	2.28032	0.597753	3.81483	0.00013628	0.0227074
Solyc02g071700.2.1	160.76	4.98332	1.12828	4.41674	1e-05	0.00395542
Solyc02g079060.2.1	3531.41	-0.41245	0.0922916	-4.46898	7.86e-06	0.00335574
Solyc02g079500.2.1	12889.8	-1.22222	0.334116	-3.65807	0.00025412	0.0326176
Solyc02g082340.2.1	6852.15	-0.555351	0.148908	-3.7295	0.00019186	0.0266478
Solyc02g084920.2.1	6599.44	-0.503679	0.115052	-4.37783	1.2e-05	0.0046441
Solyc02g085870.2.1	2931.83	-0.824714	0.218303	-3.77784	0.00015819	0.0238108
Solyc02g087210.2.1	793.38	1.9218	0.533389	3.603	0.00031457	0.0373941
Solyc02g090460.2.1	102.851	-1.02917	0.27216	-3.78149	0.00015589	0.0236346
Solyc02g092650.2.1	26.0013	-2.85195	0.60281	-4.7311	2.23e-06	0.00113952
Solyc03g005020.2.1	89.1731	3.80741	0.647513	5.88005	4.1e-09	1.07e-05
Solyc03g005480.2.1	201.383	-1.1754	0.242051	-4.85601	1.2e-06	0.00080835
Solyc03g006960.2.1	126.921	1.00128	0.234093	4.27728	1.89e-05	0.00611054
Solyc03g025750.2.1	69.5266	-2.2693	0.565254	-4.01465	5.95e-05	0.0142313
Solyc03g026280.2.1	676.539	-2.95481	0.634622	-4.65602	3.22e-06	0.0015329
Solyc03g095970.2.1	9.57222	3.88444	0.995306	3.90276	9.51e-05	0.0185847
Solyc03g097560.2.1	464.737	-2.07917	0.580492	-3.58173	0.00034132	0.0396991
Solyc03g097580.2.1	909.109	3.2076	0.906939	3.53673	0.00040512	0.0436902
Solyc03g097700.2.1	118.496	2.33737	0.554035	4.21881	2.46e-05	0.00710596
Solyc03g098100.2.1	39.9991	4.72804	1.11063	4.25709	2.07e-05	0.00646731
Solyc03g098700.1.1	2844.01	3.57291	0.868103	4.11577	3.86e-05	0.010092
Solyc03g098710.1.1	288.02	6.38355	1.32986	4.80016	1.59e-06	0.00094771
Solyc03g098780.1.1	775.122	7.81528	1.2734	6.13734	8.39e-10	2.93e-06
Solyc03g098790.1.1	260.098	6.2666	1.7512	3.57847	0.00034562	0.0397309
Solyc03g112200.1.1	328.862	-1.5877	0.437997	-3.6249	0.00028907	0.0349592
Solyc03g113450.2.1	358.39	0.747841	0.19078	3.91991	8.86e-05	0.0178202
Solyc03g113910.2.1	212.679	1.95458	0.555406	3.51919	0.00043287	0.0455486
Solyc03g113920.2.1	998.797	1.17979	0.321962	3.66436	0.00024796	0.032222
Solyc03g115030.2.1	594.465	-0.684123	0.172592	-3.96381	7.38e-05	0.0160759
Solyc03g116360.1.1	510.426	0.914669	0.25043	3.65239	0.00025981	0.0327682
Solyc03g116760.2.1	1632.72	-0.768481	0.213655	-3.59683	0.00032211	0.038075
Solyc03g118190.2.1	27.0379	3.25911	0.908143	3.58876	0.00033225	0.039053
Solyc03g118780.2.1	165.854	2.55314	0.534582	4.77596	1.79e-06	0.00101136
Solyc03g119530.2.1	1598.48	-1.51892	0.402942	-3.76958	0.00016352	0.0242895
Solyc03g120030.1.1	41.9045	4.6735	1.10935	4.21284	2.52e-05	0.00710596
Solyc03g120420.2.1	1525.2	1.634	0.448424	3.64387	0.00026857	0.0334461
Solyc03g120870.2.1	14.8253	4.88465	1.34193	3.64003	0.0002726	0.0335493
Solyc03g123540.2.1	267.151	2.17931	0.543012	4.01337	5.99e-05	0.0142313
Solyc04g005450.2.1	3081.23	-0.609997	0.140545	-4.34024	1.42e-05	0.00496302
Solyc04g005680.2.1	9548.8	-0.413328	0.114087	-3.62291	0.00029131	0.0350274
Solyc04g007970.2.1	10227.6	-0.814734	0.219458	-3.71248	0.00020524	0.0278833
Solyc04g008230.2.1	258.967	6.01037	1.42251	4.22518	2.39e-05	0.00703532
Solyc04g012030.2.1	676.986	0.692453	0.17984	3.85039	0.00011793	0.02091
Solyc04g016000.2.1	9.54824	4.51504	1.23824	3.64634	0.000266	0.0333254
Solyc04g058150.2.1	4461.93	-0.831766	0.232673	-3.57483	0.00035046	0.0398498
Solyc04g064610.2.1	38.28	4.02871	0.868168	4.64047	3.48e-06	0.00158107
Solyc04g074810.2.1	26.7997	3.93812	1.04841	3.75628	0.00017245	0.024713
Solyc04g074990.2.1	21.2513	2.85824	0.802582	3.56131	0.00036901	0.0412862
Solyc04g076190.1.1	227.419	7.67502	1.40849	5.4491	5.06e-08	6.62e-05
Solyc04g077190.2.1	254.37	1.0816	0.301992	3.58156	0.00034155	0.0396991
Solyc04g078070.2.1	8629.7	-0.546385	0.140982	-3.87556	0.00010638	0.0196961
Solyc04g078590.2.1	274.381	2.30447	0.63098	3.65221	0.00025999	0.0327682
Solyc04g078900.2.1	400.707	1.13678	0.263153	4.31984	1.56e-05	0.0052916
Solyc04g082830.2.1	512.583	0.953944	0.214043	4.45678	8.32e-06	0.00341318
Solyc05g005170.2.1	172.205	6.04269	1.24949	4.83613	1.32e-06	0.00086558
Solyc05g005460.2.1	353.17	-1.36399	0.267307	-5.1027	3.35e-07	0.0002919
Solyc05g006990.2.1	37.4501	-2.64243	0.707	-3.73753	0.00018584	0.0260947
Solyc05g013630.1.1	1276.32	-2.51473	0.457184	-5.50048	3.79e-08	5.66e-05
Solyc05g014700.2.1	22.6051	3.0671	0.772246	3.97166	7.14e-05	0.0157184
Solyc05g015490.2.1	148.376	3.29879	0.591256	5.57929	2.41e-08	4.59e-05
Solyc05g048810.2.1	873.701	-0.57448	0.162362	-3.53826	0.00040277	0.0436617
Solyc05g052700.2.1	260.219	1.52234	0.405026	3.75862	0.00017085	0.0246709
Solyc05g052720.1.1	1106.52	-0.817601	0.205059	-3.98715	6.69e-05	0.0152075
Solyc05g056240.2.1	4279.05	-0.472664	0.121314	-3.89621	9.77e-05	0.0185847
Solyc05g056370.2.1	626.917	-0.935059	0.219214	-4.26551	1.99e-05	0.00632243
Solyc06g009050.2.1	1241.19	2.1024	0.361916	5.80907	6.28e-09	1.31e-05
Solyc06g051280.1.1	24.2571	3.72139	0.98392	3.7822	0.00015545	0.0236346
Solyc06g060780.2.1	343.618	-0.550409	0.155449	-3.54077	0.00039896	0.0436617
Solyc06g062330.1.1	74.9655	-1.40186	0.388608	-3.60739	0.0003093	0.0369777
Solyc06g065340.1.1	95.1546	2.16894	0.499697	4.34051	1.42e-05	0.00496302
Solyc06g068870.2.1	1928.7	0.467098	0.124765	3.74383	0.00018124	0.0256394
Solyc06g071780.2.1	670.842	1.12151	0.313399	3.57853	0.00034553	0.0397309
Solyc06g074210.2.1	2017.82	-0.629568	0.168835	-3.72889	0.00019232	0.0266478
Solyc06g074260.2.1	55988.2	-1.19449	0.309846	-3.85512	0.00011567	0.0208627
Solyc06g074680.2.1	75.8957	2.46553	0.583267	4.22711	2.37e-05	0.00703532
Solyc06g076320.1.1	116.865	2.34567	0.573688	4.08875	4.34e-05	0.0110658
Solyc06g083470.2.1	11.4225	4.0228	1.09084	3.68781	0.00022619	0.0299514
Solyc06g084140.2.1	269.57	-1.24688	0.351836	-3.54392	0.00039422	0.0434104
Solyc07g006380.2.1	16712.7	9.1915	1.36987	6.70975	1.95e-11	1.02e-07
Solyc07g006560.2.1	653.087	5.15185	1.35918	3.79042	0.00015039	0.0234818
Solyc07g006700.1.1	192.647	3.57477	0.753244	4.74584	2.08e-06	0.00111392
Solyc07g006710.1.1	119.845	2.36975	0.629918	3.76199	0.00016857	0.0246626
Solyc07g007250.2.1	8299.48	3.57725	0.842052	4.24825	2.15e-05	0.00662887
Solyc07g007260.2.1	1492.99	2.87524	0.753272	3.817	0.00013508	0.0227074
Solyc07g008920.2.1	28.6543	2.84694	0.760473	3.74364	0.00018137	0.0256394
Solyc07g014730.2.1	231.295	2.73516	0.701921	3.89667	9.75e-05	0.0185847
Solyc07g020800.2.1	126.489	2.13124	0.547953	3.88946	0.00010047	0.0189367
Solyc07g025400.2.1	25.3589	4.79651	1.20691	3.97419	7.06e-05	0.0157182
Solyc07g043000.2.1	3338.79	2.93809	0.774362	3.7942	0.00014812	0.0233001
Solyc07g043480.1.1	92.4471	5.31887	1.3275	4.00667	6.16e-05	0.0144308
Solyc07g053540.1.1	1476.34	-1.38931	0.269307	-5.15882	2.49e-07	0.00022606
Solyc07g063690.1.1	304.495	2.20107	0.557247	3.9499	7.82e-05	0.0167057
Solyc07g064380.2.1	68.3409	5.09029	0.950047	5.35794	8.42e-08	9.27e-05
Solyc07g065090.1.1	5158.45	1.92751	0.500382	3.85207	0.00011712	0.02091
Solyc07g065110.1.1	3008.3	3.49625	0.702186	4.97909	6.39e-07	0.00047735
Solyc08g005490.2.1	8826.05	-0.46144	0.118966	-3.87877	0.00010499	0.0196119
Solyc08g006500.2.1	173.406	-0.897343	0.22915	-3.91596	9e-05	0.0179422
Solyc08g007790.2.1	205.994	1.16458	0.280086	4.15794	3.21e-05	0.00872566
Solyc08g023440.2.1	1111.22	0.623963	0.163381	3.81908	0.00013395	0.0227074
Solyc08g061270.1.1	320.677	1.52682	0.282427	5.40606	6.44e-08	7.49e-05
Solyc08g061590.2.1	2387.93	-0.60685	0.169849	-3.57287	0.00035309	0.0399313
Solyc08g063040.2.1	123.887	1.65306	0.349268	4.73293	2.21e-06	0.00113952
Solyc08g067260.2.1	3273.02	-0.625637	0.172375	-3.62952	0.00028395	0.0347416
Solyc08g068180.2.1	3751.68	-0.680999	0.190394	-3.57679	0.00034784	0.0397672
Solyc08g074620.1.1	49.6975	5.63604	1.13386	4.97067	6.67e-07	0.00048136
Solyc08g074680.2.1	56.5356	4.47026	0.941368	4.74868	2.05e-06	0.00111392
Solyc08g075490.2.1	744.542	-0.86671	0.228016	-3.8011	0.00014406	0.0230073
Solyc08g075920.2.1	421.9	-2.15525	0.532982	-4.04376	5.26e-05	0.012947
Solyc08g077790.2.1	888.449	-0.442885	0.116697	-3.79516	0.00014755	0.0233001
Solyc08g077940.1.1	30.0821	5.75538	1.14848	5.01132	5.41e-07	0.000435
Solyc08g078870.1.1	175.38	3.01892	0.819615	3.68334	0.0002302	0.0302904
Solyc08g079080.2.1	134.634	1.94859	0.508994	3.82831	0.00012903	0.0223097
Solyc08g080640.1.1	24.0235	6.52856	1.78143	3.66479	0.00024755	0.032222
Solyc08g080650.1.1	233.509	3.71011	0.980003	3.78582	0.0001532	0.0236346
Solyc08g082130.2.1	56.0777	-2.19817	0.548889	-4.00477	6.21e-05	0.0144308
Solyc08g082660.2.1	44.7723	4.76565	1.09502	4.35211	1.35e-05	0.00496302
Solyc08g083060.2.1	2951.8	-1.1464	0.279402	-4.10304	4.08e-05	0.0105323
Solyc08g083240.2.1	18.3023	2.33099	0.61032	3.8193	0.00013383	0.0227074
Solyc09g008780.2.1	1033.58	1.64918	0.219677	7.50733	6.03e-14	6.31e-10
Solyc09g010520.2.1	7060.69	-0.480371	0.124426	-3.86069	0.00011307	0.0205708
Solyc09g059240.2.1	165.746	-4.93569	1.15414	-4.27652	1.9e-05	0.00611054
Solyc09g074270.2.1	349.07	1.51704	0.380753	3.98431	6.77e-05	0.0152251
Solyc09g074570.1.1	103.713	-2.99562	0.671721	-4.45962	8.21e-06	0.00341318
Solyc09g075470.2.1	47.5707	2.90008	0.819492	3.53888	0.00040183	0.0436617
Solyc09g075750.1.1	32.9619	2.79117	0.505859	5.51767	3.44e-08	5.6e-05
Solyc09g084450.2.1	2160.53	6.12788	1.20982	5.06511	4.08e-07	0.00034158
Solyc09g084480.2.1	50.3266	6.42649	1.70989	3.75843	0.00017098	0.0246709
Solyc09g084490.2.1	16.7679	4.8807	1.39794	3.49135	0.00048059	0.0497769
Solyc09g089530.2.1	12.8487	6.1436	1.66397	3.69213	0.00022238	0.0298246
Solyc09g090620.1.1	173.593	1.66146	0.384695	4.3189	1.57e-05	0.0052916
Solyc09g092500.1.1	608.742	1.77587	0.355836	4.99069	6.02e-07	0.0004662
Solyc10g006740.2.1	121.749	2.00978	0.509921	3.94136	8.1e-05	0.0169515
Solyc10g024420.1.1	178.963	3.16208	0.756581	4.17944	2.92e-05	0.0080447
Solyc10g051140.1.1	38.0143	1.94892	0.546224	3.56799	0.00035973	0.0404639
Solyc10g078170.1.1	67.2823	1.95151	0.440644	4.42877	9.48e-06	0.00381308
Solyc10g078890.1.1	44.3165	9.39257	1.94668	4.82491	1.4e-06	0.000888
Solyc10g080430.1.1	42.4171	2.63747	0.747652	3.52767	0.00041923	0.0447505
Solyc10g083240.1.1	440.493	-0.704184	0.184986	-3.80669	0.00014084	0.0227074
Solyc10g083860.1.1	38.1978	-3.92167	0.897907	-4.36756	1.26e-05	0.00477933
Solyc10g085830.1.1	130.063	1.86371	0.505014	3.69041	0.0002239	0.0298366
Solyc11g006710.1.1	23.1144	-3.28401	0.885393	-3.7091	0.00020799	0.0280752
Solyc11g008720.1.1	19.9582	3.57076	0.742796	4.80719	1.53e-06	0.00094191
Solyc11g012520.1.1	11.8762	-4.62659	1.20381	-3.84331	0.00012139	0.0211639
Solyc11g017010.1.1	1301.94	-0.979065	0.257226	-3.80624	0.00014109	0.0227074
Solyc11g028010.1.1	1656.47	1.5853	0.352428	4.49822	6.85e-06	0.00298682
Solyc11g028100.1.1	4723.06	1.22833	0.330092	3.72117	0.0001983	0.0272951
Solyc11g042460.1.1	1040.55	-1.10689	0.266793	-4.14887	3.34e-05	0.00896196
Solyc11g051160.1.1	5773.31	-0.628005	0.177753	-3.53301	0.00041085	0.0440813
Solyc11g071290.1.1	124.173	4.41824	1.14326	3.86459	0.00011128	0.0204224
Solyc12g006570.1.1	247.811	4.45476	1.17712	3.78445	0.00015405	0.0236346
Solyc12g006680.1.1	19.3722	4.85692	1.2749	3.80965	0.00013916	0.0227074
Solyc12g007160.1.1	48.34	4.06223	1.1202	3.62633	0.00028747	0.0349592
Solyc12g010800.1.1	177.925	1.76053	0.467746	3.76386	0.00016731	0.0246512
Solyc12g011310.1.1	262.817	5.67299	1.30517	4.34656	1.38e-05	0.00496302
Solyc12g017250.1.1	428.317	5.46043	0.72095	7.57394	3.62e-14	6.31e-10
Solyc12g040790.1.1	225.733	3.33359	0.790774	4.21561	2.49e-05	0.00710596
Solyc12g056770.1.1	806.325	-0.432857	0.12212	-3.54454	0.0003933	0.0434104
Solyc12g087940.1.1	68.0672	8.56777	1.40945	6.07882	1.21e-09	3.62e-06
Solyc12g088840.1.1	132.077	-1.80748	0.329528	-5.48506	4.13e-08	5.77e-05
Solyc12g096310.1.1	367.287	4.83924	0.915398	5.28648	1.25e-07	0.00013044
Solyc12g096780.1.1	45.3279	5.51212	1.35026	4.08228	4.46e-05	0.0112415
Solyc12g099540.1.1	97.7527	1.45844	0.414452	3.51896	0.00043324	0.0455486

## Sheet: LA14_Fruit_DEG_WDvsCtrl
Genes	baseMean	log2FoldChange	lfcSE	stat	pvalue	adjusted-pvalue
Solyc01g044240.2.1	964.312	-2.33962	0.519801	-4.50099	6.76e-06	0.0224214
Solyc01g105180.2.1	126.113	-1.3544	0.324174	-4.178	2.94e-05	0.0477089
Solyc02g065280.2.1	180.768	7.06886	1.53586	4.60255	4.17e-06	0.018323
Solyc03g111410.2.1	266.704	1.7503	0.3034	5.76896	7.98e-09	7.93e-05
Solyc04g070970.2.1	270.713	-2.73473	0.662965	-4.125	3.71e-05	0.049159
Solyc04g079480.2.1	77.4033	4.27667	0.719006	5.94804	2.71e-09	5.4e-05
Solyc05g013970.2.1	259.747	4.64088	1.08224	4.2882	1.8e-05	0.0398081
Solyc05g050980.2.1	1193.88	1.03191	0.235975	4.37297	1.23e-05	0.0304729
Solyc06g071990.2.1	985.628	1.51652	0.330975	4.58197	4.61e-06	0.018323
Solyc07g007760.2.1	4089.26	3.35728	0.713333	4.70647	2.52e-06	0.0167105
Solyc08g077710.2.1	1867.35	2.72925	0.651581	4.18865	2.81e-05	0.0477089
Solyc09g005480.2.1	208.614	6.55503	1.5528	4.22143	2.43e-05	0.0477089
Solyc11g021060.1.1	347.361	3.21288	0.778775	4.12555	3.7e-05	0.049159
Solyc11g065520.1.1	211.916	2.45124	0.588583	4.16466	3.12e-05	0.0477089
Solyc12g040640.1.1	3560.28	1.18679	0.266279	4.45693	8.31e-06	0.0236242

## Sheet: Lev_Fruit_DEG_WDvsCtrl
Genes	baseMean	log2FoldChange	lfcSE	stat	pvalue	adjusted-pvalue
Solyc00g005050.2.1	1471.08	0.310059	0.101852	3.04422	0.00233288	0.0233585
Solyc00g006800.2.1	6810.35	0.397434	0.0902462	4.40389	1.06e-05	0.0005493
Solyc00g006820.2.1	504.707	-0.514168	0.175861	-2.92372	0.00345876	0.0303348
Solyc00g007010.2.1	653.623	0.427617	0.152866	2.79734	0.00515251	0.0395718
Solyc00g007220.2.1	52.2273	1.42377	0.508247	2.80134	0.00508914	0.0393815
Solyc00g007270.2.1	6857.51	-0.557275	0.163392	-3.41066	0.00064805	0.00981751
Solyc00g009080.2.1	315.247	0.41816	0.144092	2.90204	0.00370741	0.0316939
Solyc00g009100.2.1	412.849	0.469837	0.161533	2.90861	0.0036304	0.0312714
Solyc00g011890.2.1	1837.16	-0.513876	0.152642	-3.36654	0.00076117	0.0108923
Solyc00g080750.2.1	9.03025	-2.92668	0.959594	-3.04991	0.00228908	0.022999
Solyc00g082150.2.1	2330.9	0.343178	0.117667	2.91651	0.00353969	0.0307259
Solyc00g170210.2.1	59.4901	-1.33384	0.428192	-3.11506	0.00183909	0.019909
Solyc00g174330.2.1	5.14869	-6.54975	2.03814	-3.2136	0.00131083	0.01567
Solyc00g174340.1.1	156.509	-5.21507	1.1505	-4.53287	5.82e-06	0.00034318
Solyc00g247300.2.1	73.3426	1.66478	0.450088	3.69879	0.00021663	0.00453858
Solyc01g005000.2.1	1796.4	0.502521	0.178385	2.81705	0.00484668	0.0381711
Solyc01g005010.2.1	84.8907	0.991485	0.330024	3.00428	0.00266209	0.0255275
Solyc01g005080.2.1	838.239	1.06242	0.353219	3.00783	0.00263118	0.025382
Solyc01g005280.2.1	220.994	0.554618	0.198228	2.79788	0.00514394	0.0395718
Solyc01g005330.2.1	2755.69	0.347911	0.117548	2.95975	0.00307892	0.0281611
Solyc01g005390.2.1	7.02389	-2.17264	0.801702	-2.71004	0.00672755	0.0472736
Solyc01g005410.2.1	290.478	-1.12088	0.356419	-3.14484	0.00166178	0.0186116
Solyc01g005470.2.1	29.0556	-2.51574	0.747811	-3.36415	0.00076781	0.0109508
Solyc01g005520.2.1	1388.15	0.765454	0.231547	3.30582	0.00094698	0.0125363
Solyc01g005540.2.1	620.47	0.692219	0.218362	3.17005	0.00152414	0.0175517
Solyc01g005550.2.1	1462.54	0.410154	0.148698	2.7583	0.00581023	0.0427718
Solyc01g005730.2.1	593.819	1.75178	0.414416	4.2271	2.37e-05	0.00096034
Solyc01g005810.2.1	1615.09	-0.655871	0.15023	-4.3658	1.27e-05	0.00061834
Solyc01g005990.2.1	563.952	0.90273	0.279516	3.22962	0.00123957	0.0150632
Solyc01g006160.2.1	4327.6	-0.842233	0.217066	-3.88007	0.00010443	0.00269735
Solyc01g006170.2.1	675.979	-0.591643	0.156124	-3.78957	0.00015091	0.00346388
Solyc01g006190.2.1	1004.4	-1.12797	0.155707	-7.2442	4.35e-13	6.83e-10
Solyc01g006330.2.1	37.2824	1.20216	0.429394	2.79968	0.00511534	0.0394461
Solyc01g006360.2.1	647.825	0.616831	0.188728	3.26835	0.00108175	0.0137792
Solyc01g006370.2.1	7509.93	0.536325	0.126696	4.23316	2.3e-05	0.00094465
Solyc01g006450.2.1	1887.99	0.618583	0.172304	3.59006	0.0003306	0.00615537
Solyc01g006630.2.1	902.603	0.506427	0.16343	3.09873	0.00194352	0.0206238
Solyc01g006690.2.1	96.3924	1.06033	0.280346	3.78222	0.00015544	0.00354004
Solyc01g006720.2.1	187.145	1.3914	0.35113	3.96263	7.41e-05	0.00212454
Solyc01g006790.2.1	54.752	1.6836	0.361352	4.65915	3.18e-06	0.00020833
Solyc01g006830.2.1	2805.21	0.483627	0.143594	3.36801	0.00075714	0.0108724
Solyc01g006940.2.1	1206.38	0.404022	0.131703	3.06768	0.0021573	0.0221772
Solyc01g006950.2.1	70.3685	-2.02667	0.688865	-2.94204	0.00326062	0.029345
Solyc01g007020.2.1	34.1817	-2.19522	0.762586	-2.87865	0.00399382	0.033533
Solyc01g007100.2.1	934.09	1.1439	0.324074	3.52976	0.00041593	0.00718666
Solyc01g007110.2.1	3021.84	-0.845964	0.250963	-3.37088	0.0007493	0.0108134
Solyc01g007610.2.1	24.9301	2.51672	0.7773	3.23777	0.00120469	0.0148268
Solyc01g007770.2.1	282.047	-1.08998	0.345954	-3.15066	0.00162904	0.0184066
Solyc01g007900.2.1	504.689	0.427065	0.157454	2.71232	0.00668147	0.047081
Solyc01g007980.2.1	694.834	-1.16365	0.283102	-4.11036	3.95e-05	0.00139518
Solyc01g008130.2.1	361.324	-1.50754	0.282549	-5.33549	9.53e-08	1.71e-05
Solyc01g008210.2.1	122.202	-1.61932	0.389604	-4.15634	3.23e-05	0.0012181
Solyc01g008230.2.1	2852.33	-0.558891	0.162363	-3.44223	0.00057694	0.00900775
Solyc01g008350.2.1	28.1266	-1.55026	0.41818	-3.70715	0.0002096	0.00444607
Solyc01g008510.2.1	32.6251	3.6539	1.02331	3.57067	0.00035607	0.00647999
Solyc01g008600.2.1	798.895	0.691703	0.230736	2.99781	0.0027193	0.0259057
Solyc01g008770.2.1	1850.75	0.579435	0.169552	3.41745	0.00063211	0.00962689
Solyc01g008850.2.1	4328.53	-0.810726	0.201744	-4.01858	5.85e-05	0.00182128
Solyc01g008910.2.1	43.6046	1.72364	0.599964	2.87291	0.00406713	0.0339582
Solyc01g008920.2.1	289.712	0.847055	0.275859	3.07061	0.00213621	0.0220382
Solyc01g008970.2.1	5733.88	-0.39463	0.125119	-3.15404	0.00161028	0.0182755
Solyc01g009020.2.1	3543.2	-0.495567	0.147539	-3.35888	0.00078259	0.0110746
Solyc01g009110.2.1	216.819	0.541824	0.184839	2.93133	0.00337516	0.029906
Solyc01g009120.2.1	73.0839	1.13078	0.331954	3.40643	0.00065818	0.00990473
Solyc01g009300.2.1	2866.88	1.04491	0.220259	4.744	2.1e-06	0.00015413
Solyc01g009450.2.1	1490.53	-0.477982	0.175823	-2.71853	0.0065572	0.0465737
Solyc01g009520.2.1	5389.35	-0.261337	0.0732396	-3.56825	0.00035938	0.00652448
Solyc01g009610.2.1	1095.16	0.358661	0.123115	2.91321	0.00357729	0.0309799
Solyc01g009780.2.1	937.48	-0.660636	0.241909	-2.73093	0.00631557	0.0453787
Solyc01g009990.2.1	4544.8	0.403127	0.128877	3.12798	0.00176011	0.0193517
Solyc01g010000.2.1	157.998	0.577844	0.189863	3.04347	0.00233866	0.023382
Solyc01g010390.2.1	151.465	-0.843721	0.266992	-3.1601	0.00157716	0.0180098
Solyc01g010430.2.1	942.707	-1.40659	0.411134	-3.42124	0.00062336	0.00953544
Solyc01g010520.2.1	382.261	0.503	0.166748	3.01653	0.00255685	0.0249165
Solyc01g010580.2.1	6461.71	-0.685495	0.144069	-4.75811	1.95e-06	0.0001466
Solyc01g010750.2.1	8083.41	-0.532955	0.144769	-3.68141	0.00023195	0.00477137
Solyc01g010830.2.1	542.585	0.664697	0.140506	4.73073	2.24e-06	0.0001618
Solyc01g011340.2.1	2187.01	0.25136	0.0925281	2.71659	0.00659592	0.0467024
Solyc01g011510.2.1	892.481	0.917603	0.227901	4.02633	5.67e-05	0.00178407
Solyc01g014120.2.1	42.0788	2.47129	0.696905	3.54609	0.00039099	0.00688994
Solyc01g014380.2.1	48.5662	1.60963	0.511618	3.14615	0.00165435	0.0185664
Solyc01g014490.2.1	725.555	0.384076	0.111623	3.44082	0.00057995	0.00903391
Solyc01g021670.2.1	1792.56	-0.757784	0.28154	-2.69156	0.00711179	0.0490809
Solyc01g049650.2.1	5316.09	0.469701	0.131975	3.55902	0.00037225	0.0066749
Solyc01g056270.2.1	7.92999	4.27423	1.50237	2.845	0.00444113	0.0360627
Solyc01g056760.2.1	49.6001	-1.01084	0.346354	-2.91852	0.00351693	0.0306171
Solyc01g056770.1.1	13.5728	-1.60066	0.567339	-2.82134	0.00478237	0.0378693
Solyc01g056850.2.1	1514.46	1.2316	0.392725	3.13605	0.00171243	0.0190119
Solyc01g057310.2.1	301.376	0.822616	0.278783	2.95073	0.00317021	0.0286927
Solyc01g057320.1.1	53.0052	1.45137	0.4341	3.34339	0.00082762	0.0114654
Solyc01g057760.2.1	1682.3	-0.416958	0.117184	-3.55814	0.00037349	0.00667959
Solyc01g057780.2.1	1048.58	-0.383128	0.101997	-3.75628	0.00017246	0.00381683
Solyc01g057830.2.1	3163.22	0.444456	0.140185	3.17049	0.00152179	0.0175361
Solyc01g057900.2.1	1742.75	0.351998	0.0827557	4.25346	2.1e-05	0.000893
Solyc01g058020.2.1	206.365	-0.677076	0.204141	-3.31671	0.00091084	0.012196
Solyc01g058140.2.1	1234.98	-0.342469	0.124222	-2.75691	0.00583509	0.042893
Solyc01g058190.2.1	633.719	0.4005	0.120817	3.31492	0.00091669	0.0122422
Solyc01g058260.2.1	3293.84	-0.731332	0.18228	-4.01213	6.02e-05	0.00185207
Solyc01g058270.2.1	890.106	0.616636	0.142456	4.32861	1.5e-05	0.00069909
Solyc01g058670.2.1	1702.55	0.626599	0.211408	2.96394	0.00303731	0.0279054
Solyc01g059860.2.1	1447.02	0.290512	0.107969	2.6907	0.0071302	0.0491696
Solyc01g059870.2.1	1926.99	0.633245	0.223368	2.83498	0.0045828	0.036832
Solyc01g059930.2.1	2113.65	-0.372499	0.120341	-3.09537	0.00196566	0.0208154
Solyc01g060030.2.1	1370.39	-0.465764	0.110712	-4.20697	2.59e-05	0.00103154
Solyc01g065980.2.1	5399.5	0.439356	0.154321	2.84704	0.00441282	0.0359204
Solyc01g066640.2.1	449.839	0.930521	0.346026	2.68917	0.00716308	0.0493317
Solyc01g066690.2.1	1428.9	-0.223718	0.0691867	-3.23355	0.00122262	0.0149753
Solyc01g066720.2.1	1296.27	-0.528842	0.18564	-2.84875	0.00438912	0.0357828
Solyc01g066770.2.1	697.04	0.463157	0.115943	3.99469	6.48e-05	0.00194967
Solyc01g066820.2.1	116.854	0.816687	0.283696	2.87874	0.00399273	0.033533
Solyc01g066870.2.1	321.201	0.603166	0.200508	3.00819	0.00262809	0.0253686
Solyc01g067000.2.1	454.722	-0.653127	0.217172	-3.00742	0.00263478	0.025397
Solyc01g067020.2.1	27.0493	-3.22661	0.892548	-3.61506	0.00030028	0.00576432
Solyc01g067090.2.1	453.51	-0.547342	0.186102	-2.94108	0.00327066	0.0293755
Solyc01g067180.2.1	23.5663	1.72065	0.637342	2.69973	0.00693957	0.0481172
Solyc01g067330.2.1	59.4583	-1.94084	0.46811	-4.14613	3.38e-05	0.00125228
Solyc01g067510.2.1	1075.03	0.754903	0.220106	3.42973	0.00060419	0.00932606
Solyc01g067590.2.1	913.073	0.307336	0.111766	2.74982	0.00596284	0.0436121
Solyc01g067660.2.1	5469.85	1.12749	0.270246	4.1721	3.02e-05	0.00115329
Solyc01g067730.2.1	15202.9	0.486376	0.125969	3.86109	0.00011288	0.00282641
Solyc01g067790.2.1	172.041	1.09341	0.297598	3.67412	0.00023867	0.00487022
Solyc01g067890.2.1	3568.06	0.850456	0.157697	5.39296	6.93e-08	1.3e-05
Solyc01g068030.2.1	490.94	0.812474	0.163766	4.96119	7.01e-07	7.04e-05
Solyc01g068200.2.1	1357.08	0.61738	0.13117	4.70672	2.52e-06	0.00017713
Solyc01g068430.1.1	34.5718	3.83068	1.3538	2.82957	0.00466106	0.0371705
Solyc01g068470.2.1	258.653	0.818453	0.226458	3.61415	0.00030134	0.00577918
Solyc01g073820.2.1	19.4109	-3.98918	0.947005	-4.21242	2.53e-05	0.00101188
Solyc01g073840.1.1	9.63683	-6.35011	2.25725	-2.8132	0.00490511	0.0384458
Solyc01g073890.2.1	78.0809	-2.44074	0.776012	-3.14523	0.00165956	0.0185969
Solyc01g073950.2.1	533.522	-0.504036	0.181748	-2.77327	0.00554968	0.041528
Solyc01g073970.2.1	146.863	4.05879	1.37779	2.94588	0.00322042	0.0290521
Solyc01g079140.2.1	25.5898	-1.78699	0.593315	-3.01188	0.00259639	0.0251576
Solyc01g079200.2.1	33.1363	-3.96631	1.03803	-3.82101	0.00013291	0.00316835
Solyc01g079240.2.1	1993.03	0.861614	0.211386	4.07601	4.58e-05	0.00154272
Solyc01g079250.2.1	5722.81	-0.304427	0.068265	-4.45949	8.22e-06	0.00045555
Solyc01g079260.2.1	551.69	-1.31742	0.398469	-3.30621	0.00094567	0.0125342
Solyc01g079350.2.1	1406.85	-0.515664	0.159616	-3.23066	0.00123506	0.0150463
Solyc01g079360.2.1	207.721	-0.941469	0.291662	-3.22794	0.00124686	0.0151089
Solyc01g079510.2.1	2208.63	-0.265866	0.0865095	-3.07326	0.00211735	0.0219205
Solyc01g079530.2.1	101.582	-1.29561	0.438764	-2.95287	0.00314835	0.0285789
Solyc01g079540.2.1	5534.76	0.496947	0.150448	3.30312	0.00095617	0.0125963
Solyc01g079580.2.1	1406.46	0.962785	0.300064	3.2086	0.00133385	0.0158893
Solyc01g079600.2.1	2510.32	-0.881524	0.298036	-2.95777	0.0030987	0.0282412
Solyc01g079660.2.1	679.924	-1.92594	0.455131	-4.23163	2.32e-05	0.00094624
Solyc01g079780.2.1	1598.35	0.303672	0.0986214	3.07917	0.00207577	0.021621
Solyc01g079820.2.1	1855.85	0.262162	0.0940334	2.78797	0.00530395	0.040325
Solyc01g080010.2.1	1286.45	-2.08586	0.419745	-4.96935	6.72e-07	6.89e-05
Solyc01g080130.2.1	1223.15	0.618755	0.153477	4.0316	5.54e-05	0.00175268
Solyc01g080160.2.1	474.238	0.986237	0.278521	3.54098	0.00039864	0.00696304
Solyc01g080170.2.1	599.987	0.433523	0.15938	2.72006	0.00652696	0.046444
Solyc01g080280.2.1	2939.76	1.51118	0.389023	3.88456	0.00010252	0.00266783
Solyc01g080300.2.1	229.169	0.832425	0.215881	3.85594	0.00011528	0.00286538
Solyc01g080330.2.1	6912.1	0.264264	0.0665935	3.96832	7.24e-05	0.00208913
Solyc01g080410.2.1	63.473	-2.50137	0.645457	-3.87535	0.00010647	0.00272259
Solyc01g080810.2.1	1349.79	0.394187	0.138533	2.84544	0.00443498	0.0360272
Solyc01g080840.2.1	1917.54	0.473895	0.159502	2.97109	0.00296745	0.0274994
Solyc01g080860.2.1	1661.44	-0.386576	0.105099	-3.6782	0.00023489	0.0048075
Solyc01g080930.2.1	1776.93	0.31073	0.0973258	3.19267	0.00140962	0.0165791
Solyc01g081010.2.1	15655.1	-0.533917	0.171116	-3.12021	0.00180719	0.0197101
Solyc01g081050.2.1	740.661	-0.559468	0.169803	-3.29481	0.0009849	0.0128613
Solyc01g081450.2.1	2220.18	-1.23229	0.311972	-3.95002	7.81e-05	0.00219951
Solyc01g081490.2.1	938.321	0.823716	0.23563	3.49579	0.00047265	0.00780969
Solyc01g086660.2.1	35.6757	-1.80554	0.493144	-3.66127	0.00025096	0.0050455
Solyc01g086690.2.1	99.3132	1.11127	0.372852	2.98047	0.00287806	0.0269402
Solyc01g086940.2.1	254.682	0.574843	0.195475	2.94075	0.00327422	0.0293945
Solyc01g086960.2.1	4302.96	-1.1093	0.29671	-3.73866	0.000185	0.00402899
Solyc01g086970.2.1	5537.17	-0.632878	0.168647	-3.75267	0.00017496	0.00385967
Solyc01g087030.2.1	1066.12	-0.544791	0.17742	-3.07062	0.00213613	0.0220382
Solyc01g087040.2.1	260.079	1.05262	0.259973	4.04898	5.14e-05	0.00166619
Solyc01g087210.2.1	37744.7	0.702619	0.197605	3.55567	0.00037702	0.00671916
Solyc01g087420.2.1	385.744	-0.490968	0.180716	-2.7168	0.00659171	0.0467024
Solyc01g087440.2.1	17.7764	2.08497	0.68447	3.04611	0.00231821	0.0232345
Solyc01g087490.2.1	1240.25	-0.422102	0.13939	-3.02821	0.00246004	0.0242393
Solyc01g087530.2.1	531.069	-0.292254	0.1	-2.92254	0.00347189	0.0303541
Solyc01g087560.2.1	3118.29	0.453101	0.148409	3.05305	0.00226528	0.0228839
Solyc01g087600.2.1	1616.21	0.494222	0.154189	3.2053	0.00134923	0.0160445
Solyc01g087610.2.1	788.958	0.398424	0.134777	2.95618	0.00311476	0.028337
Solyc01g087620.2.1	4696.51	-0.890635	0.120775	-7.37434	1.65e-13	3.06e-10
Solyc01g087750.2.1	22.2423	2.55431	0.591683	4.31703	1.58e-05	0.00072195
Solyc01g087800.2.1	38.6202	-2.42352	0.616099	-3.93365	8.37e-05	0.00229474
Solyc01g087810.2.1	54.2679	-4.72738	1.38104	-3.42305	0.00061923	0.00948644
Solyc01g088020.2.1	1184.42	0.623473	0.223416	2.79064	0.00526036	0.0401282
Solyc01g088090.2.1	1288.67	0.956107	0.152501	6.2695	3.62e-10	2.24e-07
Solyc01g088380.1.1	156.52	0.900056	0.296698	3.03358	0.00241674	0.0239166
Solyc01g088390.2.1	162.555	0.88029	0.29071	3.02807	0.00246124	0.0242394
Solyc01g088440.2.1	19.1217	-5.34994	1.44414	-3.70459	0.00021173	0.00447733
Solyc01g088470.2.1	38.161	-0.91543	0.281563	-3.25125	0.001149	0.0143404
Solyc01g088530.2.1	62.8222	-1.44644	0.517806	-2.7934	0.00521571	0.0399064
Solyc01g088550.2.1	683.788	-0.755211	0.233523	-3.23398	0.00122076	0.0149705
Solyc01g088560.2.1	2931.33	-0.701819	0.177585	-3.95201	7.75e-05	0.00219035
Solyc01g088590.2.1	237.053	1.77576	0.298266	5.95363	2.62e-09	1.05e-06
Solyc01g088620.2.1	116.848	1.57606	0.310628	5.0738	3.9e-07	4.8e-05
Solyc01g088660.2.1	4513.24	1.05915	0.340832	3.10753	0.00188658	0.0202618
Solyc01g088800.2.1	1332.83	-0.35238	0.127582	-2.76199	0.00574498	0.0425216
Solyc01g089870.2.1	853.642	0.619026	0.194451	3.18345	0.00145532	0.0169602
Solyc01g089890.2.1	10.8321	-3.42693	1.14563	-2.99131	0.00277782	0.0262034
Solyc01g090200.2.1	2388.43	-0.412107	0.143987	-2.86211	0.00420827	0.0347246
Solyc01g090500.2.1	257.339	-0.960426	0.327047	-2.93666	0.00331767	0.0295635
Solyc01g090750.2.1	4064.08	0.336039	0.105221	3.19366	0.00140481	0.0165581
Solyc01g090760.2.1	42.6047	2.1965	0.65705	3.34298	0.00082884	0.0114667
Solyc01g091040.2.1	97.4563	-1.00498	0.274781	-3.65738	0.00025481	0.00509774
Solyc01g091090.2.1	299.961	0.753228	0.19469	3.86885	0.00010935	0.00277144
Solyc01g091140.2.1	283.026	0.7407	0.170606	4.34158	1.41e-05	0.00067444
Solyc01g091370.2.1	505.757	-0.59673	0.192752	-3.09585	0.00196251	0.0208036
Solyc01g091460.2.1	3821.12	0.483054	0.165511	2.91856	0.00351655	0.0306171
Solyc01g091640.2.1	3098.64	0.574555	0.177118	3.24391	0.00117901	0.0146255
Solyc01g091880.2.1	1060.05	0.389713	0.140034	2.78298	0.00538623	0.0407693
Solyc01g094050.1.1	528.589	1.39559	0.362721	3.84755	0.0001193	0.00294376
Solyc01g094060.2.1	2601.96	0.524332	0.184263	2.84557	0.00443327	0.0360272
Solyc01g094170.2.1	819.693	0.67602	0.202154	3.34408	0.00082554	0.0114573
Solyc01g094190.2.1	369.538	0.399179	0.139183	2.86802	0.00413043	0.0342764
Solyc01g094250.2.1	464.944	-0.85322	0.293587	-2.90619	0.00365859	0.0314214
Solyc01g094270.2.1	437.527	5.12576	1.65593	3.0954	0.00196548	0.0208154
Solyc01g094290.2.1	1741.82	0.448811	0.13437	3.34012	0.00083743	0.0115307
Solyc01g094640.2.1	2268.63	0.491076	0.147168	3.33683	0.00084739	0.0115965
Solyc01g094660.2.1	779.996	-0.454666	0.122663	-3.70662	0.00021004	0.00445076
Solyc01g094720.2.1	2305.31	0.644969	0.162778	3.96226	7.42e-05	0.00212488
Solyc01g094860.2.1	276.929	-0.526791	0.192204	-2.7408	0.00612897	0.0444606
Solyc01g094880.2.1	2676.17	0.60971	0.15051	4.05094	5.1e-05	0.00165491
Solyc01g094890.2.1	148.938	0.780006	0.275664	2.82955	0.00466135	0.0371705
Solyc01g095000.2.1	466.762	0.994084	0.208451	4.76891	1.85e-06	0.00014103
Solyc01g095010.2.1	290.331	0.500888	0.172807	2.89854	0.00374906	0.0319495
Solyc01g095030.2.1	1930.16	1.106	0.369765	2.99109	0.00277982	0.0262034
Solyc01g095070.2.1	1892.16	0.86178	0.165181	5.21718	1.82e-07	2.79e-05
Solyc01g095140.2.1	3182.67	-2.3288	0.44661	-5.2144	1.84e-07	2.79e-05
Solyc01g095200.2.1	4277.55	0.228158	0.0726352	3.14115	0.00168284	0.0187548
Solyc01g095320.2.1	77969.7	-1.06121	0.173548	-6.1148	9.67e-10	4.81e-07
Solyc01g095330.2.1	350.584	-1.65454	0.537614	-3.07756	0.002087	0.021695
Solyc01g095340.2.1	6733.2	-1.45004	0.189033	-7.67081	1.71e-14	7.47e-11
Solyc01g095470.2.1	1564.55	0.665823	0.217427	3.06229	0.00219653	0.0224786
Solyc01g095480.2.1	734.79	-0.533556	0.189975	-2.80856	0.00497639	0.0387589
Solyc01g095510.2.1	494.64	1.67146	0.239756	6.9715	3.14e-12	3.55e-09
Solyc01g095600.2.1	26.4249	-1.80536	0.523903	-3.44599	0.00056897	0.00893102
Solyc01g095690.2.1	28.3252	3.64101	1.07577	3.38455	0.00071296	0.0104666
Solyc01g096160.2.1	621.499	0.392804	0.116661	3.36705	0.00075976	0.0108798
Solyc01g096200.2.1	2162.13	-1.16603	0.386876	-3.01397	0.00257856	0.0250563
Solyc01g096220.2.1	1245.11	1.03382	0.234306	4.41226	1.02e-05	0.00053252
Solyc01g096240.2.1	4029.05	0.497051	0.163309	3.04362	0.00233751	0.023382
Solyc01g096320.2.1	259.22	-1.79622	0.37492	-4.79094	1.66e-06	0.00013181
Solyc01g096460.2.1	171.723	-0.684262	0.240981	-2.83948	0.0045187	0.0365159
Solyc01g096520.2.1	1262.02	-0.461661	0.111715	-4.1325	3.59e-05	0.00130292
Solyc01g096580.2.1	3849.36	-0.300075	0.107088	-2.80212	0.00507677	0.0393305
Solyc01g096880.2.1	317.642	0.807123	0.224274	3.59882	0.00031967	0.00600884
Solyc01g096940.2.1	255.16	0.862017	0.282334	3.05318	0.00226432	0.0228839
Solyc01g097160.2.1	987.846	0.449075	0.15332	2.92901	0.00340043	0.0300256
Solyc01g097240.2.1	78.88	-4.50365	0.848054	-5.31057	1.09e-07	1.91e-05
Solyc01g097250.2.1	493.423	0.514526	0.151157	3.40391	0.00066429	0.00998073
Solyc01g097270.2.1	101.188	-2.51039	0.465908	-5.38818	7.12e-08	1.32e-05
Solyc01g097340.2.1	7517.31	1.35672	0.366345	3.70339	0.00021274	0.00449214
Solyc01g097460.2.1	3955.82	0.372839	0.112791	3.30556	0.00094788	0.0125363
Solyc01g097470.2.1	358.473	2.00285	0.455859	4.39358	1.12e-05	0.00056751
Solyc01g097680.2.1	9.33295	-3.27594	1.11368	-2.94154	0.00326582	0.029345
Solyc01g097690.2.1	42.1642	-2.32454	0.759205	-3.06181	0.00220007	0.0224923
Solyc01g097870.2.1	8027.18	-0.359946	0.113321	-3.17635	0.00149143	0.0172529
Solyc01g097910.2.1	433.792	0.657279	0.21649	3.03607	0.00239681	0.0237771
Solyc01g097970.2.1	119.308	1.33178	0.306938	4.33891	1.43e-05	0.00067788
Solyc01g098030.2.1	1169.8	-0.670167	0.110741	-6.05167	1.43e-09	6.65e-07
Solyc01g098190.2.1	3881.39	1.22304	0.203972	5.99612	2.02e-09	8.77e-07
Solyc01g098240.1.1	40.3862	-2.98094	1.05539	-2.82449	0.00473561	0.0376304
Solyc01g098390.2.1	214.488	-1.67904	0.328718	-5.10785	3.26e-07	4.17e-05
Solyc01g098500.2.1	3198.73	0.497487	0.139628	3.56295	0.00036672	0.00660478
Solyc01g098550.2.1	1622.41	0.315601	0.110699	2.85098	0.00435851	0.0355673
Solyc01g098560.2.1	464.88	0.857435	0.197968	4.33117	1.48e-05	0.00069258
Solyc01g098590.2.1	2937.83	-0.885908	0.309882	-2.85885	0.00425174	0.0349147
Solyc01g098700.2.1	1142.26	0.667933	0.169494	3.94074	8.12e-05	0.00226137
Solyc01g098720.2.1	48.7655	-1.85627	0.66373	-2.79672	0.0051624	0.0396328
Solyc01g098750.2.1	473.167	-0.677147	0.240702	-2.81322	0.00490477	0.0384458
Solyc01g098790.1.1	10.759	3.77852	1.35337	2.79193	0.00523954	0.040006
Solyc01g098870.2.1	3574.01	0.419637	0.150496	2.78836	0.0052976	0.0403132
Solyc01g098990.2.1	872.206	0.749076	0.242771	3.08553	0.00203189	0.0212303
Solyc01g099100.2.1	2136.83	0.35988	0.0888227	4.05166	5.09e-05	0.00165491
Solyc01g099110.2.1	1342.66	0.269844	0.100531	2.68418	0.00727078	0.0498413
Solyc01g099120.2.1	411.527	0.417101	0.150691	2.76792	0.00564147	0.0419686
Solyc01g099340.2.1	675.29	-0.674703	0.203329	-3.31829	0.00090572	0.0121513
Solyc01g099370.2.1	6552.92	-0.797416	0.282465	-2.82306	0.00475676	0.037725
Solyc01g099380.2.1	151.21	-0.737045	0.273507	-2.69479	0.00704328	0.0486709
Solyc01g099600.2.1	667.656	0.962263	0.293628	3.27715	0.00104861	0.0134748
Solyc01g099630.2.1	23056.3	1.17812	0.293721	4.011	6.05e-05	0.00185379
Solyc01g099680.2.1	5947.14	-0.739175	0.146837	-5.03398	4.8e-07	5.48e-05
Solyc01g099830.2.1	8128.45	-0.33442	0.10473	-3.19317	0.00140719	0.0165601
Solyc01g099920.2.1	838.865	-1.33948	0.329326	-4.06734	4.76e-05	0.00158555
Solyc01g099960.2.1	52.9417	-1.32499	0.425605	-3.11319	0.00185079	0.0199933
Solyc01g100030.2.1	864.268	0.783198	0.272298	2.87626	0.00402424	0.0337243
Solyc01g100080.2.1	349.008	-0.688967	0.20434	-3.37167	0.00074715	0.01079
Solyc01g100160.2.1	794.451	0.520768	0.1738	2.99637	0.00273217	0.0259553
Solyc01g100270.2.1	92.5385	1.19693	0.413084	2.89756	0.00376082	0.0320025
Solyc01g100350.2.1	8235.83	-0.34673	0.126586	-2.73908	0.00616111	0.0445987
Solyc01g100360.2.1	5170.31	0.491237	0.1575	3.11896	0.00181489	0.0197624
Solyc01g100400.2.1	153.515	0.85786	0.229846	3.73232	0.00018973	0.00411429
Solyc01g100580.2.1	394.504	0.377105	0.135054	2.79225	0.00523423	0.0400036
Solyc01g100590.2.1	1124.79	-0.53222	0.152887	-3.48113	0.0004993	0.00811849
Solyc01g100600.2.1	297.086	0.794042	0.245512	3.23423	0.00121971	0.0149665
Solyc01g100610.2.1	1118.75	0.506032	0.17592	2.87649	0.00402129	0.0337134
Solyc01g100710.2.1	202.579	-2.07119	0.517024	-4.00599	6.18e-05	0.00188366
Solyc01g100930.2.1	1017.65	0.565841	0.167196	3.3843	0.0007136	0.0104686
Solyc01g100970.2.1	6941.58	-0.434679	0.16137	-2.69367	0.00706698	0.0488181
Solyc01g101030.2.1	346.856	0.962862	0.241402	3.98863	6.65e-05	0.00198199
Solyc01g101040.2.1	6830.72	0.496983	0.179093	2.775	0.0055202	0.0414137
Solyc01g101120.2.1	190.983	-0.949601	0.268596	-3.53543	0.00040711	0.00707628
Solyc01g101130.2.1	63.9205	-3.12888	0.72772	-4.29957	1.71e-05	0.0007598
Solyc01g102290.2.1	2409.65	-0.82106	0.244871	-3.35303	0.00079933	0.0112181
Solyc01g102550.2.1	249.356	0.592899	0.220615	2.68749	0.00719918	0.0495135
Solyc01g102560.2.1	1255.87	-0.485615	0.174055	-2.79001	0.00527066	0.0401468
Solyc01g102690.2.1	71.0716	-1.22579	0.337723	-3.62958	0.00028389	0.00551833
Solyc01g102800.2.1	1369.49	0.276288	0.102481	2.696	0.00701773	0.0485396
Solyc01g102880.1.1	335.269	-0.574861	0.21359	-2.69143	0.00711474	0.0490816
Solyc01g102950.2.1	515.163	1.5955	0.437514	3.64674	0.00026559	0.00523939
Solyc01g102960.2.1	2906.59	-4.58243	0.9874	-4.6409	3.47e-06	0.00022401
Solyc01g103010.2.1	3804.69	0.256436	0.0792686	3.23502	0.00121632	0.014934
Solyc01g103030.2.1	12.6443	-2.49738	0.913329	-2.73437	0.00624996	0.04505
Solyc01g103100.2.1	583.95	0.726774	0.193748	3.75113	0.00017604	0.00386683
Solyc01g103120.2.1	75.0588	1.90496	0.506648	3.75993	0.00016996	0.00378217
Solyc01g103130.1.1	98.5787	2.00822	0.507168	3.95968	7.51e-05	0.00214494
Solyc01g103140.2.1	3721.34	0.623716	0.165843	3.76088	0.00016931	0.00377184
Solyc01g103350.2.1	818.194	0.617514	0.142131	4.34468	1.39e-05	0.00066811
Solyc01g103440.2.1	770.143	0.317863	0.109359	2.90659	0.00365391	0.0314076
Solyc01g103540.2.1	17594.9	-0.679887	0.175097	-3.88292	0.00010321	0.00267615
Solyc01g103620.2.1	355.555	0.780268	0.174422	4.47344	7.7e-06	0.00043032
Solyc01g103650.2.1	403.311	-1.18424	0.291064	-4.06865	4.73e-05	0.00157927
Solyc01g103690.2.1	986.102	-0.271723	0.100353	-2.70768	0.00677548	0.0474307
Solyc01g103710.2.1	1097.16	0.327342	0.108923	3.00527	0.00265346	0.0254786
Solyc01g103800.2.1	6607.82	-0.339008	0.118807	-2.85343	0.00432507	0.0353737
Solyc01g103930.2.1	3693.67	0.409535	0.151275	2.70722	0.00678491	0.0474641
Solyc01g103940.2.1	6715.5	0.554543	0.141295	3.92472	8.68e-05	0.00235933
Solyc01g104050.2.1	517.564	-0.940166	0.299236	-3.14188	0.00167864	0.0187234
Solyc01g104060.2.1	1112.3	-0.531337	0.158592	-3.35034	0.00080711	0.011304
Solyc01g104070.2.1	3042.24	0.384457	0.126393	3.04177	0.00235195	0.0234902
Solyc01g104220.2.1	1007.74	-0.407622	0.142155	-2.86744	0.00413803	0.0343115
Solyc01g104270.2.1	2018.51	0.381256	0.136069	2.80194	0.00507963	0.0393377
Solyc01g104380.2.1	26.2088	2.9372	0.983518	2.98643	0.00282257	0.0265181
Solyc01g104490.2.1	211.548	0.770429	0.251864	3.05891	0.00222147	0.0226205
Solyc01g104560.2.1	2168.82	-0.319701	0.110647	-2.88939	0.00385992	0.0326017
Solyc01g104600.2.1	521.058	0.37243	0.131739	2.82702	0.00469834	0.0373779
Solyc01g104690.2.1	33.6281	-1.55137	0.501647	-3.09256	0.00198441	0.0209487
Solyc01g104840.2.1	3780.45	-0.585544	0.166479	-3.51722	0.00043609	0.00742701
Solyc01g104860.2.1	104.722	1.68293	0.542598	3.10163	0.00192461	0.0204977
Solyc01g104910.2.1	3581.16	0.852517	0.270982	3.14603	0.00165502	0.0185664
Solyc01g104950.2.1	3915.83	1.13452	0.219414	5.1707	2.33e-07	3.3e-05
Solyc01g105020.2.1	506.509	0.827117	0.165577	4.99536	5.87e-07	6.27e-05
Solyc01g105030.2.1	3759.87	1.11107	0.287669	3.8623	0.00011232	0.00281929
Solyc01g105050.2.1	2423.96	0.778409	0.269614	2.88712	0.00388782	0.0328101
Solyc01g105060.2.1	1597.16	0.786013	0.187507	4.19192	2.77e-05	0.00107715
Solyc01g105150.2.1	913.129	-0.388802	0.129466	-3.00313	0.00267223	0.0255887
Solyc01g105180.2.1	126.113	-0.8478	0.259173	-3.27118	0.001071	0.0136849
Solyc01g105320.2.1	25.4817	-1.50944	0.536938	-2.81119	0.00493581	0.0385644
Solyc01g105460.2.1	840.725	0.736513	0.186034	3.95903	7.53e-05	0.00214619
Solyc01g105620.2.1	63.7569	-1.64185	0.467173	-3.51443	0.0004407	0.0074507
Solyc01g105700.2.1	232.902	0.717581	0.194662	3.68629	0.00022755	0.00470786
Solyc01g105970.2.1	2415.3	-0.515866	0.177625	-2.90424	0.00368143	0.031555
Solyc01g106090.2.1	515.953	0.534403	0.140547	3.80232	0.00014335	0.00334304
Solyc01g106210.2.1	4923.99	0.544021	0.167089	3.25587	0.00113046	0.0142033
Solyc01g106330.2.1	3944.23	0.591729	0.161352	3.66732	0.00024511	0.00496198
Solyc01g106380.2.1	130.839	0.806107	0.269415	2.99206	0.002771	0.0261661
Solyc01g106500.2.1	365.027	-1.30873	0.477278	-2.74207	0.00610525	0.0444001
Solyc01g106580.2.1	2370.31	0.545603	0.16294	3.3485	0.00081251	0.0113408
Solyc01g106770.2.1	620.08	0.725052	0.229066	3.16525	0.00154948	0.0177533
Solyc01g106780.2.1	1724.38	0.596101	0.167634	3.55596	0.0003766	0.0067176
Solyc01g106790.2.1	484.337	1.05285	0.211763	4.97182	6.63e-07	6.84e-05
Solyc01g106800.2.1	236.837	-0.900387	0.270688	-3.32629	0.00088011	0.0119174
Solyc01g106890.2.1	147.44	-1.20171	0.414547	-2.89884	0.00374541	0.0319385
Solyc01g106920.2.1	14.061	5.80346	1.34964	4.30002	1.71e-05	0.0007598
Solyc01g107100.2.1	112.393	-1.30627	0.401324	-3.2549	0.00113433	0.0142181
Solyc01g107250.2.1	731.474	-0.69553	0.219223	-3.17271	0.00151026	0.0174213
Solyc01g107350.2.1	382.651	-0.530977	0.170078	-3.12196	0.00179649	0.0196141
Solyc01g107360.2.1	449.621	-0.481502	0.170495	-2.82415	0.00474064	0.0376411
Solyc01g107560.2.1	136.57	-1.47706	0.374254	-3.94667	7.92e-05	0.0022243
Solyc01g107590.2.1	760.479	1.03591	0.250732	4.13153	3.6e-05	0.0013061
Solyc01g107740.2.1	470.649	-1.04104	0.331496	-3.14043	0.00168702	0.0187911
Solyc01g107820.2.1	1023.45	-1.62016	0.30132	-5.37686	7.58e-08	1.39e-05
Solyc01g107870.2.1	25780.3	-0.297476	0.0810153	-3.67185	0.0002408	0.00490398
Solyc01g107890.2.1	3290.7	1.06551	0.203856	5.22676	1.73e-07	2.73e-05
Solyc01g107990.2.1	638.088	0.392996	0.138897	2.82941	0.00466337	0.0371721
Solyc01g108050.2.1	104.833	-1.05392	0.316625	-3.32862	0.00087277	0.0118582
Solyc01g108080.2.1	979.908	0.561513	0.155943	3.60076	0.00031728	0.0059838
Solyc01g108280.2.1	1665.58	0.468657	0.11459	4.08988	4.32e-05	0.00149248
Solyc01g108340.2.1	3465.83	1.11405	0.268614	4.14741	3.36e-05	0.00124985
Solyc01g108440.2.1	65.4401	-2.09636	0.575998	-3.63952	0.00027314	0.00535426
Solyc01g108450.2.1	130.744	2.36561	0.742728	3.18503	0.00144738	0.016887
Solyc01g108500.2.1	19095.9	-0.534793	0.134246	-3.98367	6.79e-05	0.00201271
Solyc01g108580.2.1	1089.28	0.576776	0.173438	3.32554	0.00088248	0.0119336
Solyc01g108800.2.1	741.166	2.99209	0.96497	3.10071	0.00193059	0.0205477
Solyc01g108940.1.1	41.9849	-1.5021	0.483639	-3.10583	0.00189743	0.0203356
Solyc01g108970.2.1	17.2808	-2.36886	0.793931	-2.98371	0.00284775	0.0267055
Solyc01g109070.2.1	364.017	-0.536082	0.175754	-3.05018	0.00228702	0.0229896
Solyc01g109100.2.1	126.624	1.8679	0.524873	3.55878	0.00037259	0.00667517
Solyc01g109210.2.1	165.203	-1.28201	0.325668	-3.93655	8.27e-05	0.00228004
Solyc01g109350.2.1	2597.35	-0.262455	0.0880021	-2.98237	0.00286029	0.0268108
Solyc01g109460.2.1	711.214	-3.30683	0.816949	-4.04778	5.17e-05	0.0016695
Solyc01g109540.2.1	10591.1	0.680343	0.219939	3.09333	0.00197925	0.0209267
Solyc01g109590.2.1	1561.02	0.573971	0.185781	3.08949	0.00200498	0.0210785
Solyc01g109680.2.1	152.669	-0.862419	0.278842	-3.09286	0.00198238	0.0209487
Solyc01g109710.2.1	642.448	-1.35951	0.330092	-4.11857	3.81e-05	0.00136481
Solyc01g109720.2.1	84.9	-1.80263	0.534852	-3.37034	0.00075075	0.0108143
Solyc01g109790.2.1	7998.62	1.42115	0.341931	4.15624	3.24e-05	0.0012181
Solyc01g109870.2.1	3276.47	0.282252	0.0973796	2.89847	0.00374983	0.0319495
Solyc01g109890.2.1	1248.18	-1.01415	0.236387	-4.2902	1.79e-05	0.00078337
Solyc01g110000.2.1	1401.45	0.80857	0.222778	3.62949	0.00028399	0.00551833
Solyc01g110130.2.1	1447.52	0.879897	0.296517	2.96744	0.00300292	0.0276898
Solyc01g110270.2.1	343.854	0.683224	0.179396	3.80847	0.00013983	0.00328375
Solyc01g110280.2.1	270.744	0.569755	0.144815	3.93437	8.34e-05	0.00229094
Solyc01g110960.2.1	278.277	0.792098	0.249347	3.17669	0.00148968	0.0172523
Solyc01g111330.2.1	138.883	1.03371	0.373555	2.76723	0.00565355	0.0420125
Solyc01g111340.2.1	1123.61	-2.97826	0.62759	-4.74555	2.08e-06	0.00015374
Solyc01g111400.2.1	2793.01	0.496982	0.177082	2.8065	0.00500826	0.0389357
Solyc01g111420.2.1	1173.97	-0.318297	0.114793	-2.7728	0.00555757	0.0415413
Solyc01g111430.2.1	25.397	-1.91479	0.559271	-3.42373	0.00061768	0.00947699
Solyc01g111440.2.1	4802.98	-1.56258	0.318353	-4.90834	9.19e-07	8.68e-05
Solyc01g111550.2.1	93.8315	1.0226	0.376035	2.71943	0.00653952	0.0464966
Solyc01g111560.2.1	3080.35	0.853807	0.143807	5.93717	2.9e-09	1.14e-06
Solyc01g111570.2.1	9711.91	1.08462	0.261794	4.14304	3.43e-05	0.0012618
Solyc01g111610.2.1	87.823	-1.64629	0.49855	-3.30215	0.00095947	0.0126316
Solyc01g111750.2.1	692.222	0.42781	0.14798	2.89099	0.00384028	0.032476
Solyc01g111770.2.1	837.855	0.438138	0.134391	3.26018	0.00111343	0.0140772
Solyc01g111810.2.1	246.699	-0.864734	0.232745	-3.71537	0.00020291	0.00434924
Solyc01g111840.2.1	73.8932	-1.47697	0.535135	-2.75999	0.00578033	0.0426132
Solyc01g111880.2.1	230.302	-0.901725	0.267129	-3.37562	0.00073649	0.0106967
Solyc01g111990.2.1	881.425	0.455949	0.168044	2.71327	0.00666235	0.0470259
Solyc01g112050.2.1	1407.23	-0.509296	0.181664	-2.8035	0.00505511	0.0391925
Solyc01g112060.2.1	1421.64	0.667729	0.227736	2.93203	0.00336755	0.0298645
Solyc01g112120.2.1	34.752	-2.31093	0.855151	-2.70237	0.00688479	0.0478921
Solyc01g112220.2.1	121.997	-1.04987	0.349514	-3.00381	0.00266625	0.0255435
Solyc01g112250.2.1	1332.29	0.413881	0.141321	2.92865	0.00340441	0.0300309
Solyc01g112290.2.1	3360.71	0.333864	0.0804208	4.15146	3.3e-05	0.00123923
Solyc02g014030.1.1	186.055	-1.28342	0.455002	-2.8207	0.00479196	0.0379011
Solyc02g014170.2.1	1097.83	-0.312333	0.0961067	-3.24986	0.00115462	0.0143665
Solyc02g014190.2.1	703.25	0.895855	0.273042	3.28101	0.00103436	0.0133329
Solyc02g014870.2.1	3493.96	-0.504782	0.10174	-4.96149	7e-07	7.04e-05
Solyc02g020890.2.1	303.91	-1.38727	0.390926	-3.54868	0.00038717	0.00684025
Solyc02g020940.2.1	4076.25	1.08183	0.320538	3.37503	0.00073808	0.0107121
Solyc02g020980.2.1	3248.17	0.395045	0.0995357	3.96888	7.22e-05	0.00208716
Solyc02g021220.1.1	189.187	1.2212	0.375955	3.24828	0.00116107	0.0144292
Solyc02g021270.2.1	12.792	-2.23468	0.685773	-3.25862	0.00111954	0.014137
Solyc02g021440.2.1	6932.93	-0.498121	0.131874	-3.77724	0.00015857	0.00359142
Solyc02g021650.2.1	2517.54	0.237651	0.0812859	2.92365	0.00345958	0.0303348
Solyc02g022890.1.1	32.328	4.95987	1.28209	3.86859	0.00010947	0.00277144
Solyc02g022900.2.1	27.7557	3.90157	1.39031	2.80627	0.0050119	0.0389463
Solyc02g030080.2.1	1900.69	-0.373449	0.109192	-3.42012	0.00062593	0.00956042
Solyc02g030130.2.1	47.3118	1.71067	0.458389	3.73192	0.00019003	0.00411643
Solyc02g030450.2.1	487.658	-0.723258	0.260155	-2.78011	0.00543405	0.0410073
Solyc02g031840.2.1	1469.03	0.703541	0.129219	5.44456	5.19e-08	1.05e-05
Solyc02g031860.2.1	3895.25	0.550046	0.107347	5.124	2.99e-07	3.99e-05
Solyc02g031910.2.1	4787.96	0.363581	0.0893544	4.06898	4.72e-05	0.00157927
Solyc02g031990.1.1	9.59488	-3.59505	1.22894	-2.92534	0.00344084	0.0302645
Solyc02g032330.2.1	997.618	0.442096	0.127772	3.46003	0.00054012	0.00858291
Solyc02g032850.2.1	350.727	-0.68573	0.230499	-2.97498	0.00293012	0.0272899
Solyc02g032870.2.1	613.181	0.477721	0.132689	3.60031	0.00031784	0.00598878
Solyc02g036380.2.1	532.543	-0.426646	0.1538	-2.77404	0.00553644	0.0414897
Solyc02g037530.2.1	1683.35	0.579496	0.155659	3.72285	0.00019698	0.0042446
Solyc02g038740.2.1	197.593	-1.01026	0.338941	-2.98065	0.0028764	0.026937
Solyc02g044030.1.1	164.521	0.554341	0.181605	3.05246	0.00226976	0.022895
Solyc02g050140.2.1	249.682	0.452055	0.158789	2.84689	0.0044148	0.0359204
Solyc02g055440.2.1	917.911	0.700679	0.238875	2.93325	0.00335434	0.0297965
Solyc02g055470.2.1	75.1323	0.864503	0.313743	2.75545	0.00586108	0.043022
Solyc02g061820.2.1	640.421	0.451897	0.136291	3.31567	0.00091425	0.0122328
Solyc02g062360.2.1	436.462	-1.20528	0.352873	-3.41563	0.00063634	0.00967604
Solyc02g062370.2.1	1803.76	-1.57604	0.263082	-5.99067	2.09e-09	8.88e-07
Solyc02g062460.2.1	2910.91	-1.16957	0.365199	-3.20257	0.00136207	0.0161519
Solyc02g062550.2.1	160.078	-1.99837	0.638255	-3.13099	0.00174218	0.0192375
Solyc02g062610.2.1	732.161	1.26907	0.438553	2.89377	0.00380646	0.0322732
Solyc02g062630.1.1	16.9471	-2.04911	0.72943	-2.8092	0.00496655	0.0387118
Solyc02g062790.2.1	65.1086	-2.08262	0.580311	-3.58881	0.00033219	0.00617935
Solyc02g062800.2.1	552.858	-1.06071	0.189654	-5.59286	2.23e-08	5.92e-06
Solyc02g062950.2.1	754.986	-0.364374	0.130972	-2.78208	0.00540123	0.0408364
Solyc02g063070.2.1	8153.32	-0.362813	0.074534	-4.86776	1.13e-06	0.00010014
Solyc02g063260.2.1	206.933	1.29357	0.357277	3.62063	0.00029389	0.00566302
Solyc02g063270.2.1	2390.56	-0.652789	0.172409	-3.78629	0.00015292	0.0034982
Solyc02g063330.2.1	169.381	-0.952368	0.272872	-3.49017	0.00048271	0.007937
Solyc02g063420.2.1	268.247	1.9325	0.533675	3.62113	0.00029332	0.0056574
Solyc02g063540.1.1	17.4636	-3.75697	0.96011	-3.91306	9.11e-05	0.0024534
Solyc02g064640.2.1	909.057	0.573086	0.165072	3.47174	0.0005171	0.00830207
Solyc02g064670.1.1	2786.04	-0.603969	0.223737	-2.69946	0.00694519	0.0481398
Solyc02g064720.2.1	1377.31	1.17262	0.22921	5.11594	3.12e-07	4.07e-05
Solyc02g064730.2.1	15590.7	-0.305391	0.102867	-2.9688	0.00298962	0.0276043
Solyc02g064950.2.1	920.697	-0.876521	0.238447	-3.67596	0.00023696	0.00484015
Solyc02g064970.2.1	18.3035	3.20259	1.1436	2.80044	0.00510329	0.0394311
Solyc02g065330.1.1	4.12942	-4.29622	1.44178	-2.9798	0.0028844	0.0269827
Solyc02g065370.2.1	1737.91	-0.453265	0.10612	-4.27124	1.94e-05	0.00084396
Solyc02g065430.1.1	50.7194	-1.61314	0.589518	-2.73638	0.00621192	0.0448441
Solyc02g067080.2.1	7051.66	0.66015	0.209708	3.14795	0.00164421	0.0185266
Solyc02g067120.2.1	816.571	-0.736132	0.267044	-2.7566	0.00584057	0.0429178
Solyc02g067180.2.1	11693.5	0.652926	0.17328	3.76805	0.00016453	0.00368935
Solyc02g067460.2.1	9612.97	0.456969	0.14185	3.22149	0.00127525	0.0153799
Solyc02g067540.2.1	717.594	0.493314	0.133999	3.68147	0.00023189	0.00477137
Solyc02g067680.1.1	58.6723	-1.878	0.473619	-3.96521	7.33e-05	0.00210763
Solyc02g067700.1.1	14.7334	-3.24886	0.788354	-4.12107	3.77e-05	0.00135483
Solyc02g067820.2.1	1330.9	0.348407	0.120488	2.89162	0.00383257	0.0324414
Solyc02g067840.2.1	486.652	-0.553282	0.172772	-3.20237	0.00136301	0.0161519
Solyc02g067990.2.1	656.367	0.555452	0.197331	2.81482	0.00488038	0.0383477
Solyc02g068000.2.1	279.31	0.576467	0.169214	3.40674	0.00065743	0.00990077
Solyc02g068030.1.1	717.813	0.884293	0.23247	3.8039	0.00014244	0.0033332
Solyc02g068050.2.1	461.075	0.650644	0.191156	3.40374	0.0006647	0.00998073
Solyc02g068090.2.1	2036.92	0.544729	0.183122	2.97468	0.00293291	0.0272985
Solyc02g068430.2.1	3319.51	-0.963406	0.187293	-5.14384	2.69e-07	3.76e-05
Solyc02g068490.2.1	722.759	-0.44096	0.160311	-2.75065	0.00594773	0.0435328
Solyc02g068530.2.1	4360.14	0.729033	0.168904	4.31625	1.59e-05	0.00072288
Solyc02g068620.1.1	38.7218	3.8756	0.948411	4.08642	4.38e-05	0.00149601
Solyc02g068680.1.1	200.129	-1.485	0.497118	-2.98721	0.00281535	0.0264624
Solyc02g068740.2.1	2696.88	0.642838	0.195421	3.2895	0.00100366	0.0130382
Solyc02g068750.1.1	673.38	0.376062	0.134517	2.79564	0.00517965	0.0396906
Solyc02g068770.2.1	1489.21	-0.495187	0.138577	-3.57336	0.00035243	0.00644421
Solyc02g068780.2.1	949.495	-0.436953	0.120783	-3.61766	0.00029727	0.00572282
Solyc02g068820.1.1	56.1306	-1.97746	0.51089	-3.87063	0.00010855	0.00275861
Solyc02g069080.2.1	1288.42	0.401097	0.125167	3.20449	0.00135304	0.0160805
Solyc02g069090.2.1	3262.31	-0.433273	0.14087	-3.0757	0.0021001	0.021809
Solyc02g069100.2.1	1704.42	-0.866761	0.308294	-2.81148	0.00493146	0.0385561
Solyc02g069180.2.1	616.611	-1.22039	0.345295	-3.53434	0.0004088	0.00709956
Solyc02g069370.2.1	618.807	-0.406225	0.119171	-3.40876	0.00065259	0.00985593
Solyc02g069420.2.1	552.24	0.981005	0.2042	4.80413	1.55e-06	0.00012893
Solyc02g069430.2.1	557.389	0.539135	0.194192	2.7763	0.00549812	0.0412936
Solyc02g069450.2.1	1122.22	0.891614	0.330764	2.69562	0.00702581	0.0485666
Solyc02g069470.2.1	500.684	-0.958188	0.245745	-3.89911	9.65e-05	0.00256194
Solyc02g069580.2.1	1074.41	-0.97435	0.232267	-4.19495	2.73e-05	0.00106695
Solyc02g069660.2.1	246.4	0.818923	0.268043	3.05519	0.00224915	0.0228079
Solyc02g069720.2.1	776.148	-0.338913	0.124963	-2.7121	0.00668575	0.047081
Solyc02g069850.2.1	4383.66	-0.627867	0.138172	-4.5441	5.52e-06	0.00032822
Solyc02g069910.1.1	350.395	-1.21057	0.395955	-3.05733	0.00223315	0.0226941
Solyc02g069950.2.1	3143.78	-0.256309	0.0946458	-2.70809	0.00676717	0.0473888
Solyc02g070020.1.1	196.318	-3.01346	0.58263	-5.17216	2.31e-07	3.3e-05
Solyc02g070260.2.1	6257.87	0.555229	0.13041	4.25756	2.07e-05	0.00088227
Solyc02g070310.2.1	20495.7	-0.491119	0.128149	-3.8324	0.0001269	0.00306813
Solyc02g070400.2.1	844.972	0.603944	0.180755	3.34123	0.00083409	0.0115003
Solyc02g070550.2.1	6567.14	-0.674427	0.15222	-4.43061	9.4e-06	0.00049677
Solyc02g070570.2.1	7594.96	-0.366149	0.129591	-2.82542	0.00472191	0.0375362
Solyc02g070640.2.1	2823.84	-0.314713	0.10192	-3.08783	0.00201623	0.0211316
Solyc02g070650.2.1	3105.67	-0.665602	0.11321	-5.87936	4.12e-09	1.56e-06
Solyc02g070760.2.1	109.445	0.898219	0.295377	3.04092	0.00235854	0.0235347
Solyc02g070780.2.1	1038.07	0.927423	0.30944	2.9971	0.0027256	0.0259173
Solyc02g070790.2.1	1141.21	0.722984	0.233087	3.10178	0.00192361	0.0204977
Solyc02g070860.2.1	341.713	0.397927	0.145494	2.73501	0.00623782	0.045009
Solyc02g070890.2.1	156.719	-4.02395	0.900988	-4.46615	7.96e-06	0.00044281
Solyc02g070950.1.1	442.62	3.10364	0.681593	4.55351	5.28e-06	0.00031571
Solyc02g070970.1.1	626.459	2.91958	0.858176	3.40208	0.00066876	0.0100251
Solyc02g070980.1.1	531.042	3.0672	0.808395	3.79418	0.00014813	0.00341554
Solyc02g070990.1.1	379.2	3.30782	0.684491	4.83253	1.35e-06	0.00011607
Solyc02g071000.1.1	624.283	3.12798	0.905578	3.45413	0.00055207	0.00871942
Solyc02g071010.1.1	3295.95	2.03187	0.550283	3.69242	0.00022213	0.0046238
Solyc02g071030.1.1	9060.06	1.64051	0.428493	3.82855	0.0001289	0.00310549
Solyc02g071050.2.1	600.796	3.22179	0.613748	5.24937	1.53e-07	2.51e-05
Solyc02g071100.2.1	103.726	0.94742	0.315128	3.00646	0.00264306	0.0254362
Solyc02g071130.2.1	35.962	-4.47874	0.885497	-5.05788	4.24e-07	5e-05
Solyc02g071150.2.1	3042.07	-0.428773	0.138888	-3.08719	0.00202061	0.0211558
Solyc02g071200.2.1	11.866	-2.10563	0.73406	-2.86847	0.00412467	0.0342424
Solyc02g071360.2.1	181.511	-1.24701	0.328749	-3.7932	0.00014872	0.00342244
Solyc02g071490.2.1	146.999	0.794655	0.286054	2.77799	0.00546956	0.0411548
Solyc02g071580.2.1	111.556	1.12611	0.408846	2.75435	0.0058808	0.0431087
Solyc02g071620.2.1	1141.52	-1.72513	0.638404	-2.70226	0.00688708	0.0478921
Solyc02g071740.2.1	629.068	-1.09002	0.349996	-3.11438	0.00184335	0.019934
Solyc02g071810.2.1	267.852	-1.34507	0.337544	-3.98487	6.75e-05	0.00200543
Solyc02g071940.1.1	257.54	0.609409	0.194714	3.12976	0.00174947	0.0192763
Solyc02g071990.2.1	696.499	-1.00903	0.326274	-3.09259	0.00198415	0.0209487
Solyc02g072000.2.1	399.282	-0.512206	0.188362	-2.71926	0.00654287	0.0465043
Solyc02g072470.2.1	12.4689	-3.74688	1.17991	-3.17557	0.00149541	0.0172736
Solyc02g072530.1.1	747.701	-0.583125	0.192944	-3.02225	0.00250901	0.0245912
Solyc02g076760.2.1	276.789	-0.86035	0.218578	-3.93612	8.28e-05	0.00228004
Solyc02g077430.2.1	18.9591	-3.61624	0.966452	-3.74177	0.00018273	0.0039898
Solyc02g077630.2.1	1563.71	0.703022	0.134817	5.21464	1.84e-07	2.79e-05
Solyc02g077670.2.1	1926.21	0.946811	0.245202	3.86135	0.00011276	0.00282641
Solyc02g077680.2.1	1775.5	0.600613	0.161644	3.71566	0.00020267	0.00434884
Solyc02g077690.2.1	304.709	1.11416	0.232467	4.79275	1.65e-06	0.00013181
Solyc02g077990.2.1	3280.25	0.318873	0.107289	2.97208	0.00295789	0.0274358
Solyc02g078000.2.1	623.171	-0.372426	0.134278	-2.77355	0.00554475	0.0415063
Solyc02g078030.1.1	1451.65	-1.17467	0.333668	-3.52048	0.00043076	0.00737107
Solyc02g078160.2.1	1915.45	1.14699	0.242545	4.72899	2.26e-06	0.00016212
Solyc02g078170.1.1	26.2976	-2.69838	0.573646	-4.70392	2.55e-06	0.00017896
Solyc02g078200.2.1	910.133	-0.237528	0.0832545	-2.85304	0.00433037	0.0353887
Solyc02g078210.2.1	1136.03	-1.23939	0.262171	-4.7274	2.27e-06	0.00016283
Solyc02g078230.1.1	744.905	0.572899	0.145554	3.93598	8.29e-05	0.00228004
Solyc02g078400.2.1	532.487	1.10693	0.322708	3.43012	0.00060332	0.00931974
Solyc02g078530.2.1	152.203	-1.85031	0.49813	-3.71451	0.0002036	0.00435496
Solyc02g078550.2.1	869.118	-0.577878	0.185237	-3.11967	0.00181051	0.0197351
Solyc02g078570.2.1	10814.3	1.38736	0.245489	5.65141	1.59e-08	4.64e-06
Solyc02g078780.2.1	749.336	0.490264	0.161184	3.04164	0.00235293	0.0234902
Solyc02g078800.2.1	1210.16	0.408278	0.123522	3.3053	0.00094875	0.012539
Solyc02g078820.2.1	592.481	-0.419479	0.146899	-2.85555	0.00429617	0.0352079
Solyc02g078830.2.1	1150.8	-0.259979	0.0951345	-2.73275	0.00628084	0.0451769
Solyc02g078860.2.1	314.887	-0.56597	0.202178	-2.79937	0.00512029	0.0394579
Solyc02g078870.1.1	60.015	-1.78509	0.659674	-2.70602	0.00680941	0.0475646
Solyc02g078880.2.1	919.327	-0.557303	0.127127	-4.38382	1.17e-05	0.00058183
Solyc02g078950.2.1	3060.3	1.00369	0.28828	3.48166	0.00049831	0.00810888
Solyc02g079060.2.1	3531.41	-0.268534	0.0760385	-3.53155	0.00041313	0.0071504
Solyc02g079170.2.1	242.906	-1.31791	0.365082	-3.60991	0.0003063	0.00584148
Solyc02g079280.2.1	39.3881	-2.70266	0.898978	-3.00637	0.00264384	0.0254362
Solyc02g079490.2.1	26.551	2.78606	1.02402	2.72071	0.00651422	0.0463837
Solyc02g079500.2.1	12889.8	-1.22304	0.272936	-4.48106	7.43e-06	0.00041984
Solyc02g079510.2.1	515.405	-1.88692	0.651674	-2.89549	0.00378563	0.0321605
Solyc02g079530.2.1	32.1387	-3.22897	0.766575	-4.2122	2.53e-05	0.00101188
Solyc02g079640.2.1	433.86	0.760758	0.210626	3.61188	0.00030398	0.00580809
Solyc02g079820.2.1	27.0794	-2.04805	0.569285	-3.59758	0.00032119	0.00602403
Solyc02g079930.2.1	6197.94	0.798147	0.24325	3.28117	0.00103376	0.0133329
Solyc02g080070.2.1	356.2	-1.58618	0.476533	-3.32859	0.00087288	0.0118582
Solyc02g080130.2.1	1490.09	-0.529422	0.159312	-3.32318	0.00088998	0.0120192
Solyc02g080140.2.1	553.259	-0.454906	0.140986	-3.2266	0.00125271	0.0151439
Solyc02g080160.2.1	2232.64	0.920291	0.294177	3.12836	0.00175784	0.019343
Solyc02g080370.2.1	3370.72	-0.690117	0.0905014	-7.62549	2.43e-14	8.27e-11
Solyc02g080440.2.1	991.739	0.711397	0.213197	3.3368	0.00084749	0.0115965
Solyc02g080530.2.1	4358.63	-0.935462	0.321432	-2.9103	0.00361087	0.0312025
Solyc02g080540.1.1	4636.75	0.759645	0.198975	3.81778	0.00013466	0.00319858
Solyc02g080570.2.1	2383.1	0.664283	0.145595	4.56253	5.05e-06	0.00030564
Solyc02g080810.2.1	4460.25	0.810047	0.20339	3.98274	6.81e-05	0.00201476
Solyc02g080880.2.1	929.919	-0.920158	0.149723	-6.14573	7.96e-10	4.27e-07
Solyc02g080890.2.1	37.6357	-1.11253	0.397827	-2.7965	0.00516587	0.039642
Solyc02g080940.2.1	1241.1	-0.628891	0.175597	-3.58144	0.00034171	0.00629326
Solyc02g080990.1.1	240.904	0.477966	0.151033	3.16465	0.00155269	0.0177702
Solyc02g081030.2.1	2486.99	-1.65564	0.209812	-7.89107	3e-15	3.06e-11
Solyc02g081460.2.1	887.837	0.395926	0.103252	3.83455	0.00012579	0.003045
Solyc02g081480.2.1	58.2571	-2.0786	0.704093	-2.95216	0.00315557	0.0286062
Solyc02g081500.2.1	688.737	-1.15198	0.33793	-3.40892	0.00065222	0.00985593
Solyc02g081550.2.1	91.7582	3.05949	0.611761	5.00113	5.7e-07	6.19e-05
Solyc02g081590.2.1	1143.43	-0.436267	0.116162	-3.75566	0.00017288	0.00382145
Solyc02g081620.2.1	956.692	-0.387403	0.129518	-2.99113	0.00277951	0.0262034
Solyc02g081910.1.1	574.612	0.401411	0.144185	2.784	0.00536937	0.0406819
Solyc02g082030.2.1	901.133	0.392762	0.115687	3.39505	0.00068615	0.010183
Solyc02g082060.1.1	285.704	-1.53331	0.270961	-5.65878	1.52e-08	4.64e-06
Solyc02g082120.2.1	91.387	-0.862979	0.30956	-2.78776	0.00530741	0.0403363
Solyc02g082150.1.1	38.2077	-1.05786	0.389846	-2.71354	0.00665683	0.0470195
Solyc02g082160.1.1	60.0692	-1.34103	0.344173	-3.89639	9.76e-05	0.00257752
Solyc02g082180.2.1	1088.78	0.830347	0.302869	2.74161	0.00611395	0.0444005
Solyc02g082240.1.1	9.58973	-2.6566	0.908973	-2.92264	0.0034708	0.0303541
Solyc02g082290.2.1	491.682	0.688732	0.232833	2.95805	0.00309589	0.0282408
Solyc02g082340.2.1	6852.15	-0.345931	0.122054	-2.83424	0.00459351	0.0368601
Solyc02g082480.2.1	1199.55	0.454134	0.0973609	4.66443	3.09e-06	0.00020503
Solyc02g082510.1.1	1544.79	-0.899496	0.291413	-3.08667	0.00202415	0.0211603
Solyc02g082660.2.1	551.757	-0.943208	0.290228	-3.24988	0.00115452	0.0143665
Solyc02g082700.2.1	5532.07	-0.589167	0.199257	-2.95682	0.00310828	0.0282954
Solyc02g082760.2.1	3403.68	0.837104	0.212326	3.94254	8.06e-05	0.00224756
Solyc02g082840.2.1	1927.41	0.322136	0.0956621	3.36743	0.00075871	0.0108724
Solyc02g082850.2.1	67.8343	-0.871957	0.320832	-2.71779	0.00657188	0.0466131
Solyc02g082900.2.1	758.964	-2.03425	0.458118	-4.44046	8.98e-06	0.00048205
Solyc02g082910.2.1	18.9022	-2.89547	0.897573	-3.22589	0.00125581	0.0151634
Solyc02g082920.2.1	55.4213	-2.34958	0.546494	-4.29938	1.71e-05	0.0007598
Solyc02g083110.1.1	1616.17	0.555405	0.183891	3.0203	0.00252526	0.0247133
Solyc02g083120.1.1	238.411	-1.12307	0.356689	-3.1486	0.00164054	0.0185058
Solyc02g083290.2.1	814.997	0.330002	0.0949217	3.47657	0.00050787	0.00820534
Solyc02g083320.2.1	1625.23	-0.469188	0.169303	-2.7713	0.00558333	0.041688
Solyc02g083460.2.1	674.033	-0.945398	0.329429	-2.8698	0.00410725	0.0341257
Solyc02g083470.2.1	767.717	-0.484446	0.137828	-3.51486	0.00043999	0.007447
Solyc02g083700.2.1	3070.67	0.443132	0.154849	2.86171	0.0042136	0.0347376
Solyc02g083750.1.1	475.83	-0.674095	0.23507	-2.86764	0.00413546	0.0343042
Solyc02g083810.2.1	7542.05	0.899982	0.200319	4.49274	7.03e-06	0.0004019
Solyc02g083850.2.1	302.364	-1.47458	0.453909	-3.24863	0.00115964	0.0144202
Solyc02g083900.2.1	3462.86	0.287409	0.0925731	3.10467	0.00190492	0.0203876
Solyc02g084090.1.1	4.16043	-2.65422	0.955265	-2.77852	0.00546071	0.0411034
Solyc02g084160.1.1	4.24331	-5.4593	1.64354	-3.32167	0.00089481	0.0120684
Solyc02g084230.1.1	1271.13	-0.675727	0.144017	-4.69201	2.71e-06	0.00018678
Solyc02g084310.1.1	10.2495	-2.63651	0.86507	-3.04774	0.0023057	0.0231205
Solyc02g084330.2.1	112.758	-1.76977	0.50269	-3.5206	0.00043057	0.00737107
Solyc02g084360.2.1	10681.2	-0.495968	0.116279	-4.26532	2e-05	0.0008593
Solyc02g084390.2.1	2390.21	0.623601	0.184156	3.38626	0.00070852	0.0104095
Solyc02g084720.2.1	11783.9	1.11256	0.287134	3.87471	0.00010675	0.00272643
Solyc02g084750.2.1	502.968	0.435319	0.14249	3.05509	0.00224994	0.0228079
Solyc02g084980.2.1	180.101	2.42047	0.772984	3.13133	0.00174018	0.0192375
Solyc02g084990.2.1	15677.4	1.29898	0.424629	3.05908	0.00222016	0.0226184
Solyc02g085030.2.1	806.505	0.528274	0.115927	4.55695	5.19e-06	0.00031225
Solyc02g085080.2.1	654.123	0.573628	0.172819	3.31924	0.00090261	0.0121256
Solyc02g085100.2.1	1747.63	0.657247	0.209857	3.13188	0.00173692	0.0192315
Solyc02g085180.2.1	814.24	0.514373	0.180216	2.8542	0.00431455	0.035316
Solyc02g085220.2.1	162.981	0.906314	0.248198	3.65158	0.00026063	0.00518368
Solyc02g085310.2.1	786.251	-1.79734	0.416316	-4.31724	1.58e-05	0.00072195
Solyc02g085420.2.1	4056.09	-0.464378	0.14751	-3.14811	0.0016433	0.0185266
Solyc02g085490.1.1	28.5789	3.17581	0.858575	3.69893	0.00021651	0.00453858
Solyc02g085600.1.1	253.19	-1.68246	0.334034	-5.03681	4.73e-07	5.43e-05
Solyc02g085610.2.1	189.484	-0.507796	0.178455	-2.84551	0.004434	0.0360272
Solyc02g085700.1.1	980.752	0.728317	0.189571	3.84193	0.00012207	0.00297962
Solyc02g085790.2.1	2075.71	0.349846	0.111829	3.12839	0.00175766	0.019343
Solyc02g085810.2.1	3292.27	0.459274	0.170917	2.68712	0.00720704	0.0495509
Solyc02g086050.2.1	465.444	0.553413	0.145759	3.79677	0.00014659	0.00339932
Solyc02g086080.2.1	238.139	0.627523	0.177225	3.54082	0.00039889	0.00696304
Solyc02g086090.2.1	255.482	0.771287	0.220668	3.49523	0.00047365	0.00781348
Solyc02g086160.2.1	2137.97	0.517405	0.124549	4.15423	3.26e-05	0.00122657
Solyc02g086350.2.1	183.622	1.74393	0.340362	5.12376	3e-07	3.99e-05
Solyc02g086820.2.1	49.9887	5.3399	1.04129	5.12817	2.93e-07	3.98e-05
Solyc02g086830.2.1	1665.92	0.509572	0.156708	3.25173	0.00114705	0.0143248
Solyc02g086860.2.1	313.065	0.59276	0.175937	3.36916	0.00075397	0.0108425
Solyc02g086880.2.1	7436.47	-0.828084	0.223611	-3.70323	0.00021287	0.00449214
Solyc02g087210.2.1	793.38	-2.44157	0.43193	-5.65271	1.58e-08	4.64e-06
Solyc02g087220.2.1	444.546	0.530241	0.142741	3.71471	0.00020343	0.00435496
Solyc02g087270.2.1	159.453	-0.961757	0.273381	-3.518	0.00043481	0.00741246
Solyc02g087430.2.1	1336.15	0.65632	0.188996	3.47266	0.00051533	0.0082883
Solyc02g087510.2.1	58.6744	-1.15918	0.392716	-2.95169	0.00316039	0.0286245
Solyc02g087580.2.1	135.387	-1.14291	0.345957	-3.30361	0.00095449	0.0125823
Solyc02g087630.2.1	656.416	-0.442637	0.163009	-2.71542	0.00661919	0.046786
Solyc02g087640.2.1	532.211	0.439038	0.160118	2.74197	0.00610724	0.0444001
Solyc02g087770.2.1	2048.57	-0.779974	0.268043	-2.90988	0.00361567	0.0312025
Solyc02g087800.2.1	549.113	0.457098	0.141353	3.23373	0.00122185	0.0149748
Solyc02g087810.2.1	142.226	-0.901006	0.253036	-3.56079	0.00036974	0.00664173
Solyc02g088100.2.1	11637.2	0.717292	0.19546	3.66976	0.00024278	0.00492957
Solyc02g088320.2.1	17.8776	3.05065	1.10392	2.76346	0.00571917	0.0423893
Solyc02g088340.2.1	631.96	-1.08658	0.331327	-3.27948	0.00103999	0.0133893
Solyc02g088350.2.1	1382.84	0.566796	0.158314	3.5802	0.00034333	0.00631735
Solyc02g088500.1.1	302.062	0.806979	0.285194	2.82958	0.00466094	0.0371705
Solyc02g088610.2.1	3034.18	1.02768	0.182473	5.63197	1.78e-08	4.91e-06
Solyc02g088760.2.1	1335.68	-0.622363	0.206248	-3.01754	0.00254834	0.0248691
Solyc02g088770.2.1	69.3677	-0.889727	0.300859	-2.95729	0.00310356	0.0282729
Solyc02g088910.2.1	410.11	-0.68106	0.228915	-2.97516	0.00292834	0.0272857
Solyc02g088940.2.1	495.903	-0.894579	0.268404	-3.33295	0.00085929	0.0117054
Solyc02g088960.2.1	33.6876	-1.7481	0.61964	-2.82115	0.00478514	0.0378765
Solyc02g088970.1.1	89.6532	-0.982609	0.321888	-3.05264	0.00226835	0.022895
Solyc02g089050.2.1	5.95352	-2.38754	0.882453	-2.70558	0.00681861	0.047569
Solyc02g089090.2.1	2616.95	-0.759899	0.211892	-3.58625	0.00033547	0.00622321
Solyc02g089290.2.1	876.694	-0.517141	0.154071	-3.35652	0.00078931	0.0111299
Solyc02g089530.2.1	186.235	-1.79408	0.44165	-4.06223	4.86e-05	0.00160742
Solyc02g089620.2.1	18735.1	1.7528	0.239195	7.32793	2.34e-13	3.97e-10
Solyc02g089800.2.1	1112.58	0.272449	0.0979734	2.78085	0.00542175	0.0409506
Solyc02g089900.1.1	3109.08	-0.825415	0.240541	-3.43149	0.00060027	0.00928877
Solyc02g090030.2.1	7000.57	0.754846	0.154305	4.89192	9.99e-07	9.22e-05
Solyc02g090110.2.1	537.848	-0.93227	0.305187	-3.05475	0.00225248	0.0228223
Solyc02g090400.2.1	54.4472	-1.27775	0.455709	-2.80388	0.00504913	0.0391679
Solyc02g090510.2.1	639.821	0.744168	0.272112	2.73479	0.00624206	0.045009
Solyc02g090840.2.1	4311.32	-0.694691	0.22162	-3.13461	0.00172085	0.0190846
Solyc02g090890.2.1	2046.08	0.842504	0.175639	4.79679	1.61e-06	0.00013056
Solyc02g090910.2.1	1863.4	-0.369673	0.110466	-3.34647	0.00081846	0.0114082
Solyc02g091030.2.1	636.573	-0.77575	0.237604	-3.26489	0.00109508	0.0138882
Solyc02g091210.1.1	1131.52	0.685317	0.19182	3.5727	0.00035331	0.00645455
Solyc02g091250.1.1	301.441	-1.62635	0.54062	-3.00831	0.00262706	0.0253686
Solyc02g091380.1.1	69.4407	-1.68622	0.602119	-2.80048	0.00510266	0.0394311
Solyc02g091490.2.1	3303.84	0.413878	0.142356	2.90735	0.0036451	0.0313451
Solyc02g091560.2.1	13920.3	0.590214	0.18965	3.11213	0.00185745	0.0200168
Solyc02g091580.2.1	3704.93	0.386184	0.125637	3.07382	0.00211338	0.0219135
Solyc02g091640.2.1	729.37	0.442295	0.148941	2.96959	0.00298193	0.027596
Solyc02g091730.1.1	348.738	-1.06668	0.309854	-3.44252	0.00057632	0.00900775
Solyc02g091740.2.1	236.502	-1.18766	0.262759	-4.51995	6.19e-06	0.00036166
Solyc02g091840.2.1	10236.2	0.957821	0.181061	5.29005	1.22e-07	2.08e-05
Solyc02g091930.2.1	843.673	0.615116	0.185859	3.30958	0.00093437	0.0124294
Solyc02g091990.2.1	173.941	-2.05184	0.614607	-3.33845	0.00084246	0.0115766
Solyc02g092010.2.1	1543.62	0.472846	0.116455	4.06034	4.9e-05	0.00161503
Solyc02g092270.2.1	4120.46	-0.61033	0.159686	-3.82206	0.00013234	0.00315852
Solyc02g092320.2.1	67.2631	1.06958	0.379511	2.8183	0.00482782	0.0380813
Solyc02g092680.1.1	44.6901	3.84776	0.815306	4.7194	2.37e-06	0.00016818
Solyc02g092750.2.1	798.856	-0.920461	0.324278	-2.8385	0.00453268	0.0365733
Solyc02g092760.2.1	199.605	-0.880325	0.320777	-2.74435	0.00606304	0.0442023
Solyc02g092870.1.1	62.5625	-2.21748	0.509542	-4.35191	1.35e-05	0.00064951
Solyc02g093000.2.1	892.052	0.551933	0.149355	3.69545	0.0002195	0.00458458
Solyc02g093040.2.1	6.20782	-2.29047	0.833473	-2.7481	0.0059942	0.0437747
Solyc02g093050.2.1	269.344	-1.33695	0.477076	-2.80238	0.0050727	0.039314
Solyc02g093100.2.1	397.924	0.680941	0.161259	4.22265	2.41e-05	0.00097564
Solyc02g093130.1.1	353.095	-0.739603	0.250773	-2.94929	0.00318505	0.0287839
Solyc02g093210.2.1	702.599	0.4547	0.163423	2.78236	0.00539657	0.0408163
Solyc02g093220.2.1	385.065	0.486095	0.145818	3.33357	0.00085739	0.0116873
Solyc02g093270.2.1	915.921	-1.27421	0.372763	-3.41829	0.00063015	0.00961776
Solyc02g093280.2.1	145.344	-1.62305	0.256816	-6.31987	2.62e-10	1.67e-07
Solyc02g093300.2.1	515.496	0.858135	0.308219	2.78417	0.00536648	0.0406792
Solyc02g093330.2.1	195.284	-1.34405	0.412186	-3.2608	0.001111	0.0140639
Solyc02g093360.2.1	697.28	-0.814589	0.243288	-3.34825	0.00081325	0.0113432
Solyc02g093430.2.1	702.127	-0.788232	0.241757	-3.26043	0.00111242	0.0140732
Solyc02g093460.2.1	835.831	0.448155	0.121345	3.69324	0.00022141	0.0046198
Solyc02g093600.2.1	104.93	-1.96471	0.51382	-3.82374	0.00013144	0.00314449
Solyc02g093630.2.1	7355.94	0.417203	0.104924	3.97626	7e-05	0.00205259
Solyc02g093720.2.1	151.891	1.28455	0.445563	2.88298	0.00393935	0.0332175
Solyc02g093880.2.1	968.352	-0.41401	0.131092	-3.15816	0.00158771	0.0180802
Solyc02g093930.2.1	473.95	0.753417	0.204407	3.68588	0.00022792	0.00470786
Solyc02g093970.2.1	810.989	-0.745394	0.261414	-2.85139	0.00435282	0.0355436
Solyc02g094030.2.1	3283.15	-0.877935	0.269697	-3.25527	0.00113286	0.0142084
Solyc02g094090.2.1	3323.36	0.38217	0.0771715	4.95222	7.34e-07	7.3e-05
Solyc02g094170.2.1	562.29	-0.379315	0.121756	-3.11536	0.00183719	0.0198989
Solyc02g094180.2.1	11.6321	-3.58491	0.947616	-3.78308	0.0001549	0.00353931
Solyc02g094200.2.1	2437.56	-0.649165	0.197306	-3.29015	0.00100133	0.013023
Solyc02g094310.1.1	77.7075	-1.56069	0.425514	-3.66777	0.00024467	0.00495806
Solyc02g094320.2.1	1351.11	0.431412	0.10354	4.1666	3.09e-05	0.00117487
Solyc02g094520.2.1	408.289	0.359691	0.128564	2.79775	0.00514593	0.0395718
Solyc02g094550.2.1	636.444	0.79714	0.198478	4.01627	5.91e-05	0.00182977
Solyc03g005000.2.1	685.77	0.615001	0.159595	3.8535	0.00011644	0.00289059
Solyc03g005170.2.1	796.449	0.455573	0.168704	2.70043	0.00692492	0.048036
Solyc03g005260.2.1	1258.28	0.970563	0.227458	4.267	1.98e-05	0.00085571
Solyc03g005380.2.1	385.751	0.43818	0.14718	2.97717	0.00290924	0.0271698
Solyc03g005460.2.1	94.4245	1.27598	0.444632	2.86975	0.00410802	0.0341257
Solyc03g005690.2.1	663.718	0.401978	0.124953	3.21703	0.00129524	0.0155201
Solyc03g005770.1.1	2198.1	2.11422	0.384094	5.50444	3.7e-08	8.21e-06
Solyc03g005780.1.1	1482.67	2.43051	0.507239	4.79164	1.65e-06	0.00013181
Solyc03g005830.2.1	441.153	0.702073	0.223856	3.13627	0.00171112	0.0190077
Solyc03g005960.2.1	62.0182	-1.45376	0.384852	-3.77744	0.00015845	0.00359142
Solyc03g006050.2.1	277.187	0.65639	0.222816	2.94588	0.00322039	0.0290521
Solyc03g006330.2.1	594.272	0.432399	0.135735	3.1856	0.00144454	0.0168634
Solyc03g006340.2.1	37.1511	-1.92147	0.689821	-2.78546	0.00534518	0.040578
Solyc03g006420.2.1	865.874	0.447313	0.13663	3.2739	0.00106073	0.0135877
Solyc03g006500.2.1	641.343	-0.779954	0.241305	-3.23223	0.00122827	0.0149986
Solyc03g006620.2.1	303.105	-0.919335	0.335285	-2.74195	0.00610757	0.0444001
Solyc03g006870.2.1	1846.59	0.724959	0.215749	3.3602	0.00077887	0.0110309
Solyc03g006880.2.1	81.8197	2.19311	0.695245	3.15443	0.00160809	0.0182608
Solyc03g006900.1.1	5.70293	-3.59323	1.27343	-2.82169	0.00477709	0.0378568
Solyc03g007000.2.1	646.221	0.808648	0.159674	5.06436	4.1e-07	4.94e-05
Solyc03g007010.2.1	224.932	0.65812	0.184849	3.56031	0.00037042	0.006648
Solyc03g007040.2.1	568.291	0.540458	0.162793	3.31992	0.00090044	0.0121067
Solyc03g007120.2.1	1809.02	0.468272	0.1344	3.48416	0.00049369	0.00804646
Solyc03g007220.2.1	377.806	-1.23176	0.325644	-3.78255	0.00015523	0.00353931
Solyc03g007230.2.1	1307.3	-0.782401	0.252386	-3.10002	0.00193509	0.0205771
Solyc03g007270.2.1	1972.42	0.48203	0.141906	3.39682	0.00068174	0.0101471
Solyc03g007330.2.1	1146.9	0.399831	0.131173	3.04812	0.00230281	0.0231029
Solyc03g007480.2.1	1694.44	-0.500608	0.136284	-3.67328	0.00023946	0.00488146
Solyc03g007530.2.1	1325.77	-0.491918	0.175676	-2.80015	0.00510786	0.0394461
Solyc03g007590.2.1	746.008	0.532179	0.110339	4.82313	1.41e-06	0.00011917
Solyc03g007660.2.1	2280.29	-0.341651	0.108732	-3.14214	0.00167719	0.0187225
Solyc03g007710.2.1	30.8846	-2.16609	0.668211	-3.24163	0.00118848	0.0146977
Solyc03g007770.2.1	1133.93	-0.951393	0.326763	-2.91157	0.00359623	0.0311083
Solyc03g007800.2.1	249.231	1.28679	0.367898	3.49768	0.00046933	0.00776441
Solyc03g007900.2.1	346.971	-0.437704	0.130671	-3.34967	0.00080908	0.0113214
Solyc03g007920.2.1	553.1	-1.01922	0.254068	-4.01161	6.03e-05	0.00185328
Solyc03g007960.2.1	417.173	-1.29644	0.400047	-3.24073	0.00119226	0.0147182
Solyc03g008010.2.1	2358.55	-0.85044	0.263302	-3.2299	0.00123834	0.0150632
Solyc03g019780.2.1	14345.9	-0.73947	0.158409	-4.66809	3.04e-06	0.00020295
Solyc03g020060.2.1	5025.79	-1.51823	0.316489	-4.79709	1.61e-06	0.00013056
Solyc03g025150.2.1	1696.63	-0.475517	0.103788	-4.5816	4.61e-06	0.0002862
Solyc03g025310.2.1	879.532	0.428857	0.128374	3.34069	0.0008357	0.0115148
Solyc03g025330.2.1	8.99877	-2.05282	0.713548	-2.87692	0.0040158	0.0336812
Solyc03g025380.2.1	10.752	-2.49125	0.682888	-3.64811	0.00026417	0.00523028
Solyc03g025410.2.1	858.754	0.751532	0.244515	3.07355	0.00211525	0.0219176
Solyc03g025760.2.1	155.652	0.844345	0.280819	3.00672	0.00264082	0.0254362
Solyc03g025940.1.1	324.251	-0.559794	0.188568	-2.96867	0.00299094	0.0276043
Solyc03g026060.2.1	405.459	-0.542553	0.190508	-2.84793	0.00440039	0.0358604
Solyc03g026110.2.1	1187.14	0.644928	0.200824	3.21141	0.00132086	0.0157623
Solyc03g026220.2.1	3970.86	-0.790014	0.225046	-3.51045	0.00044734	0.00754328
Solyc03g026230.1.1	112.615	-2.25589	0.552168	-4.08552	4.4e-05	0.00149601
Solyc03g026290.2.1	435.607	0.718062	0.199405	3.60103	0.00031696	0.00598321
Solyc03g031440.2.1	39.8075	-1.50239	0.406827	-3.69293	0.00022168	0.00462067
Solyc03g031730.2.1	27.9381	-2.93317	0.660404	-4.44148	8.93e-06	0.00048103
Solyc03g031860.2.1	3682.23	0.996024	0.35435	2.81085	0.00494105	0.0385679
Solyc03g031910.2.1	260.676	-0.77323	0.277505	-2.78637	0.00533022	0.0404795
Solyc03g031920.2.1	355.575	-1.15575	0.32567	-3.54884	0.00038693	0.00684025
Solyc03g032010.2.1	1135.48	0.897776	0.20479	4.38388	1.17e-05	0.00058183
Solyc03g033500.2.1	637.161	-0.696919	0.240262	-2.90067	0.00372372	0.0318067
Solyc03g033840.2.1	47.7385	-2.56419	0.696769	-3.68011	0.00023313	0.00479082
Solyc03g033950.2.1	2160.43	-0.506327	0.106498	-4.75435	1.99e-06	0.00014881
Solyc03g034000.2.1	8.65516	-4.69535	1.37909	-3.40468	0.00066241	0.00996111
Solyc03g034020.2.1	240.929	-1.62974	0.459677	-3.5454	0.00039202	0.00689101
Solyc03g034170.2.1	938.362	0.798628	0.219598	3.63676	0.00027608	0.00539634
Solyc03g043750.2.1	1176.68	0.314088	0.111713	2.81157	0.00492999	0.0385561
Solyc03g043870.2.1	70.0137	1.64268	0.404599	4.06001	4.91e-05	0.00161503
Solyc03g044000.1.1	9037.01	-0.468524	0.150059	-3.12226	0.00179469	0.0196052
Solyc03g044080.2.1	135.126	-0.646234	0.224326	-2.88078	0.00396691	0.0334213
Solyc03g044140.2.1	2658.76	-0.194923	0.0704969	-2.76499	0.0056925	0.0422558
Solyc03g044330.1.1	6120.71	-0.444892	0.14141	-3.1461	0.00165462	0.0185664
Solyc03g044840.1.1	123.321	4.21401	1.29433	3.25574	0.00113097	0.0142033
Solyc03g045070.1.1	222.762	1.99635	0.410513	4.86306	1.16e-06	0.00010135
Solyc03g045140.2.1	151.389	2.08062	0.583906	3.56327	0.00036626	0.00660478
Solyc03g046200.1.1	13.6161	-1.98377	0.731734	-2.71106	0.00670684	0.0471579
Solyc03g046340.2.1	726.44	0.525328	0.129434	4.05865	4.94e-05	0.00161664
Solyc03g051810.2.1	895.283	0.469517	0.161349	2.90994	0.00361498	0.0312025
Solyc03g053060.1.1	3.94458	-5.68331	1.75174	-3.24439	0.00117704	0.0146099
Solyc03g053080.1.1	428.665	0.700122	0.171475	4.08294	4.45e-05	0.00150739
Solyc03g053100.2.1	693.365	0.487264	0.128653	3.78743	0.00015221	0.00348994
Solyc03g058380.2.1	3308.27	0.380553	0.134484	2.82973	0.0046587	0.0371705
Solyc03g058390.1.1	661.779	0.734311	0.208876	3.51554	0.00043887	0.007447
Solyc03g059150.2.1	123.385	-0.722598	0.252297	-2.86407	0.00418235	0.034545
Solyc03g059160.1.1	219.791	-0.653064	0.222113	-2.94024	0.00327961	0.0294095
Solyc03g059180.2.1	1723.26	0.739395	0.197088	3.75159	0.00017572	0.00386683
Solyc03g061600.2.1	664.054	-0.453994	0.167977	-2.70272	0.00687743	0.0478921
Solyc03g062720.2.1	139.164	1.23078	0.374529	3.28621	0.00101545	0.0131396
Solyc03g062790.2.1	1089.69	0.698305	0.178319	3.91604	9e-05	0.00243293
Solyc03g063110.2.1	1790.45	0.482272	0.0993494	4.8543	1.21e-06	0.00010535
Solyc03g063560.2.1	9343.1	0.780479	0.218034	3.57962	0.00034409	0.00632565
Solyc03g063600.2.1	3665.81	-0.620934	0.229679	-2.70349	0.00686152	0.0478034
Solyc03g065340.2.1	13119.4	0.440093	0.129121	3.40838	0.00065349	0.00985593
Solyc03g071560.2.1	588.791	-1.18367	0.27356	-4.3269	1.51e-05	0.00070074
Solyc03g071650.1.1	118.076	-0.882061	0.317196	-2.78081	0.00542235	0.0409506
Solyc03g071690.2.1	64.5713	0.93309	0.28043	3.32736	0.00087673	0.0118795
Solyc03g071750.2.1	132.021	0.866376	0.300676	2.88143	0.0039588	0.0333678
Solyc03g078150.2.1	1963.12	0.886188	0.309281	2.86532	0.0041659	0.0344586
Solyc03g078240.1.1	6.04354	-5.42904	1.73907	-3.12181	0.00179743	0.0196141
Solyc03g078630.2.1	762.821	-0.827048	0.272399	-3.03616	0.00239614	0.0237771
Solyc03g078650.2.1	27.6062	-1.33946	0.382242	-3.50422	0.00045795	0.007641
Solyc03g078730.1.1	92.6981	1.64699	0.56453	2.91746	0.00352899	0.0306704
Solyc03g078770.2.1	118.907	1.98274	0.401674	4.93618	7.97e-07	7.74e-05
Solyc03g079920.2.1	517.374	0.525254	0.140524	3.73782	0.00018562	0.00403812
Solyc03g080080.2.1	629.782	-0.936126	0.178611	-5.24113	1.6e-07	2.58e-05
Solyc03g080100.2.1	3393.85	0.99801	0.299047	3.3373	0.00084596	0.0115965
Solyc03g080190.2.1	475.718	-2.20092	0.4653	-4.73012	2.24e-06	0.0001618
Solyc03g081320.2.1	588.224	0.588731	0.189877	3.1006	0.00193132	0.0205477
Solyc03g081330.1.1	71.0993	-1.67791	0.529722	-3.16753	0.00153741	0.0176547
Solyc03g082380.2.1	3397.29	-0.8434	0.206254	-4.08914	4.33e-05	0.00149248
Solyc03g082420.2.1	465.483	-4.25271	0.874534	-4.86283	1.16e-06	0.00010135
Solyc03g082480.2.1	349.062	-0.501911	0.152052	-3.30092	0.00096368	0.0126624
Solyc03g082560.2.1	401.673	0.558137	0.190231	2.934	0.0033463	0.0297406
Solyc03g082690.2.1	363.63	-1.20245	0.222568	-5.40263	6.57e-08	1.25e-05
Solyc03g082890.2.1	821.068	0.515923	0.147998	3.48602	0.00049027	0.0080036
Solyc03g083030.2.1	383.645	0.990221	0.255669	3.87306	0.00010748	0.00274143
Solyc03g083060.2.1	576.572	1.00927	0.237796	4.24427	2.19e-05	0.00091081
Solyc03g083330.2.1	789.104	-0.525529	0.13903	-3.77996	0.00015685	0.00356823
Solyc03g083360.2.1	2836.38	-0.511385	0.17462	-2.92855	0.00340544	0.0300309
Solyc03g083400.2.1	2031.15	0.829494	0.186197	4.45492	8.39e-06	0.00046161
Solyc03g083460.2.1	28.7728	-1.82099	0.523139	-3.48089	0.00049976	0.0081195
Solyc03g083470.2.1	197.342	-1.95581	0.566303	-3.45365	0.00055305	0.00872739
Solyc03g083530.2.1	15789.7	-0.43359	0.125944	-3.44272	0.00057589	0.00900775
Solyc03g083560.1.1	1078.85	-0.881664	0.32436	-2.71817	0.00656448	0.0466007
Solyc03g083570.2.1	235.202	0.715437	0.200741	3.56398	0.00036527	0.00659624
Solyc03g093140.2.1	2257.67	1.11011	0.256264	4.33192	1.48e-05	0.00069183
Solyc03g093160.2.1	1114.77	-0.619643	0.15164	-4.08628	4.38e-05	0.00149601
Solyc03g094030.2.1	120.659	-0.651276	0.236896	-2.7492	0.00597405	0.0436769
Solyc03g094080.2.1	1498.7	-0.428715	0.151376	-2.83211	0.00462414	0.0370146
Solyc03g095450.2.1	292.093	-0.664193	0.243584	-2.72675	0.00639618	0.0457579
Solyc03g095470.2.1	644.869	0.397769	0.138183	2.87857	0.00399484	0.033533
Solyc03g095730.2.1	1370.43	-0.481242	0.16204	-2.96989	0.00297903	0.0275942
Solyc03g095770.2.1	2286.36	-1.02874	0.266232	-3.86407	0.00011151	0.0028051
Solyc03g095780.1.1	53.1041	-3.5094	0.856466	-4.09753	4.18e-05	0.00145662
Solyc03g095990.1.1	711.556	0.526737	0.178421	2.95222	0.00315503	0.0286062
Solyc03g096000.2.1	2643.78	0.650973	0.191921	3.39187	0.00069416	0.010272
Solyc03g096390.2.1	344.561	-0.699838	0.230214	-3.03994	0.00236624	0.0235769
Solyc03g096640.2.1	886.261	-0.397773	0.122292	-3.25265	0.00114333	0.014287
Solyc03g096670.2.1	743.919	-0.912439	0.241988	-3.7706	0.00016285	0.00366415
Solyc03g096730.2.1	13975.4	0.812037	0.21393	3.7958	0.00014717	0.00340101
Solyc03g096780.1.1	38.5027	-2.28766	0.74046	-3.08951	0.00200486	0.0210785
Solyc03g096900.2.1	357.787	1.06177	0.315979	3.36026	0.00077868	0.0110309
Solyc03g096920.2.1	3158.76	0.19958	0.0695463	2.86975	0.00410802	0.0341257
Solyc03g096950.2.1	903.353	0.554497	0.128817	4.30453	1.67e-05	0.00074722
Solyc03g097170.2.1	354.865	-1.4587	0.314841	-4.63314	3.6e-06	0.00023111
Solyc03g097210.2.1	811.922	0.560426	0.155758	3.59805	0.00032061	0.00601873
Solyc03g097270.2.1	3266.03	-0.93821	0.146653	-6.39747	1.58e-10	1.07e-07
Solyc03g097380.2.1	555.37	0.933616	0.290095	3.21831	0.00128948	0.0155068
Solyc03g097500.2.1	34.7253	2.71818	0.861994	3.15337	0.00161399	0.0183074
Solyc03g097580.2.1	909.109	2.39553	0.884151	2.70942	0.00674014	0.0473131
Solyc03g097670.2.1	2989.04	-1.46013	0.197258	-7.40217	1.34e-13	2.98e-10
Solyc03g097760.2.1	54.9358	1.57891	0.537764	2.93607	0.00332402	0.0295973
Solyc03g097790.2.1	3901.71	0.601605	0.173053	3.47643	0.00050814	0.00820534
Solyc03g097840.2.1	31.6812	-1.24916	0.460611	-2.71196	0.00668862	0.047081
Solyc03g097900.2.1	15530.9	-0.459427	0.121611	-3.77783	0.0001582	0.00359089
Solyc03g097910.2.1	2446.84	0.415993	0.11868	3.50517	0.00045632	0.007641
Solyc03g098210.2.1	438.961	-0.692654	0.188972	-3.66539	0.00024696	0.00498961
Solyc03g098320.2.1	1094.64	1.73315	0.450825	3.84439	0.00012085	0.0029748
Solyc03g111090.2.1	2285.74	-0.51487	0.17848	-2.88476	0.00391716	0.0330441
Solyc03g111160.2.1	765.858	0.362555	0.127751	2.83798	0.00454004	0.0366038
Solyc03g111180.2.1	1982.33	0.318257	0.107204	2.96871	0.00299055	0.0276043
Solyc03g111230.2.1	7108.39	-0.675613	0.201294	-3.35635	0.00078977	0.0111299
Solyc03g111270.2.1	547.814	-0.606377	0.212225	-2.85723	0.00427351	0.0350457
Solyc03g111560.2.1	753.348	0.54429	0.161333	3.37371	0.00074163	0.0107305
Solyc03g111610.2.1	403.139	1.02018	0.332632	3.06698	0.0021623	0.0222063
Solyc03g111720.2.1	1289.25	-1.05834	0.358956	-2.94838	0.00319447	0.0288563
Solyc03g111730.2.1	272.839	3.06541	0.953784	3.21394	0.00130925	0.0156695
Solyc03g111800.2.1	61.5001	-2.52993	0.658253	-3.8434	0.00012134	0.00297896
Solyc03g111830.2.1	761.688	0.407823	0.124587	3.27341	0.00106259	0.013603
Solyc03g111840.2.1	2494.53	0.42353	0.148411	2.85376	0.00432053	0.0353507
Solyc03g112130.1.1	390.086	0.818349	0.210328	3.89082	9.99e-05	0.00261934
Solyc03g112150.1.1	1895.82	0.520484	0.182882	2.84601	0.00442707	0.0360059
Solyc03g112220.1.1	478.794	-0.802886	0.29087	-2.76029	0.00577504	0.042606
Solyc03g112350.2.1	931.605	-0.382094	0.139463	-2.73975	0.00614856	0.0445552
Solyc03g112530.2.1	1079.69	0.539667	0.148431	3.63582	0.0002771	0.00541105
Solyc03g112650.2.1	729.391	-0.501251	0.180798	-2.77244	0.00556378	0.0415573
Solyc03g112670.2.1	848.628	0.496701	0.17156	2.89521	0.00378904	0.0321704
Solyc03g112760.2.1	2248.88	0.465948	0.139658	3.33635	0.00084888	0.0115965
Solyc03g112770.2.1	729.975	-0.412602	0.131142	-3.14621	0.00165399	0.0185664
Solyc03g112850.2.1	8282.32	-0.379942	0.113184	-3.35685	0.00078835	0.0111252
Solyc03g112870.2.1	2895.89	0.569406	0.189895	2.99853	0.0027129	0.0258688
Solyc03g112900.2.1	3823.3	-0.369372	0.133148	-2.77415	0.00553465	0.0414897
Solyc03g112950.2.1	681.838	-0.557316	0.161081	-3.45985	0.00054048	0.00858291
Solyc03g113030.2.1	1017.38	0.689064	0.201879	3.41326	0.00064191	0.00975346
Solyc03g113220.2.1	964.175	-0.802923	0.192433	-4.17247	3.01e-05	0.00115329
Solyc03g113380.2.1	1292.87	-0.691546	0.230397	-3.00154	0.00268614	0.0256737
Solyc03g113390.2.1	1379.85	-0.64686	0.238186	-2.71577	0.00661209	0.0467738
Solyc03g113400.2.1	3224.88	0.288918	0.103571	2.78957	0.00527782	0.0401863
Solyc03g113450.2.1	358.39	0.923754	0.159491	5.79189	6.96e-09	2.45e-06
Solyc03g113490.2.1	15.6684	-2.36593	0.748942	-3.15903	0.00158295	0.0180558
Solyc03g113510.1.1	41.644	-1.30682	0.472108	-2.76805	0.00563921	0.0419671
Solyc03g113680.2.1	1569.92	0.823404	0.239959	3.43143	0.00060041	0.00928877
Solyc03g113790.2.1	2761.9	0.678504	0.175768	3.86022	0.00011329	0.00282988
Solyc03g113850.1.1	43.8662	-3.84912	0.712679	-5.40092	6.63e-08	1.25e-05
Solyc03g113910.2.1	212.679	-2.0921	0.449293	-4.65641	3.22e-06	0.00021045
Solyc03g113930.1.1	465.875	-6.74038	0.935623	-7.20416	5.84e-13	7.95e-10
Solyc03g114030.2.1	8659.64	0.619409	0.154599	4.00655	6.16e-05	0.0018821
Solyc03g114070.2.1	121.122	0.804193	0.233498	3.44412	0.00057293	0.00897938
Solyc03g114180.2.1	65.4332	-3.58234	0.881915	-4.062	4.87e-05	0.00160742
Solyc03g114250.2.1	362.597	0.815894	0.170283	4.7914	1.66e-06	0.00013181
Solyc03g114290.2.1	145.775	-0.629201	0.23058	-2.72878	0.00635689	0.0455473
Solyc03g114340.2.1	2383.45	0.574117	0.195479	2.93697	0.00331432	0.0295594
Solyc03g114360.2.1	251.139	-1.39397	0.463735	-3.00596	0.00264747	0.0254472
Solyc03g114450.2.1	2021.96	1.21227	0.267992	4.52355	6.08e-06	0.00035659
Solyc03g114690.2.1	304.424	0.981461	0.319334	3.07346	0.00211593	0.0219176
Solyc03g114760.2.1	480.24	0.434738	0.155809	2.79019	0.00526775	0.0401395
Solyc03g114780.2.1	362.938	0.415294	0.151646	2.73858	0.00617059	0.0446356
Solyc03g114840.2.1	2920.35	0.768967	0.272823	2.81855	0.00482404	0.0380663
Solyc03g114890.2.1	11.8296	-3.71828	0.840078	-4.42611	9.59e-06	0.00050456
Solyc03g114930.2.1	779.056	0.864087	0.254471	3.39562	0.00068474	0.0101694
Solyc03g114960.2.1	723.132	0.489998	0.14828	3.30454	0.00095131	0.0125566
Solyc03g115040.2.1	6.69289	-3.46493	1.16893	-2.96418	0.00303491	0.0279054
Solyc03g115050.2.1	350.357	1.01397	0.373043	2.71811	0.00656557	0.0466007
Solyc03g115110.2.1	6954.11	-0.254003	0.0829555	-3.06192	0.0021992	0.0224923
Solyc03g115150.2.1	1080.46	0.638126	0.190539	3.34906	0.00081087	0.0113333
Solyc03g115160.2.1	81.4678	0.983783	0.346022	2.84312	0.00446742	0.0361611
Solyc03g115220.2.1	1296.94	1.22167	0.437562	2.79198	0.0052386	0.040006
Solyc03g115230.2.1	9579.97	1.51656	0.39386	3.8505	0.00011788	0.00291916
Solyc03g115360.2.1	10755.9	-0.770954	0.191906	-4.01735	5.89e-05	0.00182549
Solyc03g115370.2.1	1028.35	-1.2521	0.249698	-5.01448	5.32e-07	5.9e-05
Solyc03g115450.1.1	11.1662	-3.14279	0.983743	-3.19473	0.00139962	0.0165091
Solyc03g115510.1.1	423.43	0.415551	0.151634	2.7405	0.00613465	0.044486
Solyc03g115610.2.1	126.253	-1.79951	0.589398	-3.05314	0.0022646	0.0228839
Solyc03g115640.2.1	761.23	0.459382	0.113547	4.04575	5.22e-05	0.0016787
Solyc03g115670.1.1	353.737	0.746225	0.187752	3.97452	7.05e-05	0.00206465
Solyc03g115770.2.1	812.324	-1.66426	0.41902	-3.97179	7.13e-05	0.00207546
Solyc03g115820.2.1	4174.22	0.52895	0.165124	3.20334	0.00135844	0.0161352
Solyc03g115860.2.1	490.311	-0.522828	0.130365	-4.01049	6.06e-05	0.00185379
Solyc03g115900.2.1	4576.55	1.29427	0.317952	4.07063	4.69e-05	0.001571
Solyc03g115920.2.1	284.099	-2.44221	0.323475	-7.5499	4.36e-14	1.17e-10
Solyc03g115930.1.1	139.898	-2.1103	0.536729	-3.93178	8.43e-05	0.00230644
Solyc03g115980.1.1	2963.84	1.22131	0.30067	4.06197	4.87e-05	0.00160742
Solyc03g116030.2.1	489.005	-1.24734	0.370091	-3.37035	0.00075073	0.0108143
Solyc03g116100.2.1	128.802	-1.64824	0.506017	-3.25728	0.00112486	0.0141865
Solyc03g116230.2.1	2024.54	1.41024	0.439598	3.20801	0.00133655	0.0159123
Solyc03g116340.2.1	2382.58	-1.0145	0.294199	-3.44836	0.000564	0.00887347
Solyc03g116530.2.1	868.652	1.04719	0.374557	2.79582	0.00517681	0.0396837
Solyc03g116590.2.1	2178.94	-1.33011	0.377832	-3.52038	0.00043094	0.00737107
Solyc03g116630.2.1	54.6839	-1.26515	0.325711	-3.88427	0.00010264	0.00266783
Solyc03g116680.2.1	1423.11	-0.669044	0.225081	-2.97246	0.00295427	0.0274271
Solyc03g116700.2.1	215.15	-2.42839	0.780748	-3.11033	0.00186877	0.0201056
Solyc03g116770.2.1	84.2871	0.922297	0.276177	3.33952	0.00083924	0.0115479
Solyc03g116830.2.1	229.635	0.625768	0.218786	2.86018	0.00423406	0.0348228
Solyc03g116840.1.1	191.167	-1.06687	0.273707	-3.89787	9.7e-05	0.00256922
Solyc03g117280.2.1	1905.09	-0.890154	0.256047	-3.47653	0.00050795	0.00820534
Solyc03g117480.2.1	4636.67	0.390613	0.113668	3.43645	0.00058938	0.00915294
Solyc03g117630.1.1	502.522	-3.6588	0.495059	-7.39064	1.46e-13	2.98e-10
Solyc03g117650.2.1	165.311	0.605774	0.194439	3.11549	0.00183639	0.0198989
Solyc03g117690.2.1	281.978	0.926091	0.316273	2.92814	0.00341	0.0300581
Solyc03g117770.2.1	5027.36	-0.391859	0.125324	-3.12676	0.00176744	0.019401
Solyc03g117800.2.1	602.788	-1.73734	0.46727	-3.71806	0.00020076	0.00431232
Solyc03g117860.2.1	246.3	-2.39796	0.566029	-4.23646	2.27e-05	0.00093608
Solyc03g117890.2.1	3153.3	0.447125	0.135956	3.28874	0.00100637	0.0130487
Solyc03g117900.2.1	481.288	-0.576969	0.155359	-3.71377	0.00020419	0.00436311
Solyc03g117980.2.1	8526.94	-0.789385	0.251386	-3.14014	0.00168869	0.0187994
Solyc03g118040.2.1	13114.4	0.392516	0.128467	3.05538	0.00224778	0.0228079
Solyc03g118150.2.1	465.478	0.43501	0.145278	2.99432	0.00275054	0.0260452
Solyc03g118180.2.1	77.9408	-1.18472	0.273173	-4.33689	1.45e-05	0.00068105
Solyc03g118430.2.1	2433.77	0.43437	0.105423	4.12027	3.78e-05	0.00135716
Solyc03g118510.2.1	2156.59	0.888014	0.219021	4.05447	5.02e-05	0.00163795
Solyc03g118520.2.1	182.745	1.07817	0.396531	2.71902	0.00654766	0.0465221
Solyc03g118540.2.1	137.223	-1.51386	0.502616	-3.01196	0.00259566	0.0251576
Solyc03g118620.2.1	1133.04	-0.606999	0.218121	-2.78285	0.00538835	0.0407693
Solyc03g118640.2.1	3230.66	0.556235	0.124877	4.45426	8.42e-06	0.00046178
Solyc03g118650.2.1	1489.01	0.464644	0.158757	2.92677	0.00342501	0.0301643
Solyc03g118740.2.1	164.238	1.12818	0.253959	4.44236	8.9e-06	0.00048033
Solyc03g118790.1.1	126.461	-1.1187	0.382368	-2.92572	0.00343662	0.0302405
Solyc03g118800.2.1	1362.86	-0.727385	0.182631	-3.98281	6.81e-05	0.00201476
Solyc03g118810.1.1	3158.57	-1.24665	0.340556	-3.66064	0.00025158	0.00505295
Solyc03g118860.2.1	786.851	0.4827	0.150017	3.21763	0.00129255	0.0155068
Solyc03g119280.2.1	613.138	0.376246	0.127904	2.94164	0.00326481	0.029345
Solyc03g119400.2.1	2243.18	0.740664	0.118694	6.24011	4.37e-10	2.62e-07
Solyc03g119460.2.1	1440.97	-0.824784	0.216347	-3.81231	0.00013767	0.00324868
Solyc03g119530.2.1	1598.48	1.246	0.329396	3.78268	0.00015515	0.00353931
Solyc03g119540.2.1	220.391	1.45169	0.414253	3.50436	0.00045771	0.007641
Solyc03g119660.1.1	75.4722	-3.95853	1.35421	-2.92314	0.00346521	0.0303351
Solyc03g119690.1.1	4298.35	0.598664	0.170291	3.51554	0.00043886	0.007447
Solyc03g119720.2.1	1124.69	0.545461	0.154439	3.53188	0.00041262	0.0071504
Solyc03g120030.1.1	41.9045	2.4831	0.754118	3.29272	0.00099223	0.0129293
Solyc03g120310.2.1	2293.87	0.988584	0.141527	6.98515	2.85e-12	3.42e-09
Solyc03g120320.1.1	23.7835	3.69775	0.955548	3.86976	0.00010894	0.00276497
Solyc03g120390.2.1	7743.86	0.423848	0.142755	2.96906	0.00298716	0.0276043
Solyc03g120430.2.1	1274.9	0.532938	0.137497	3.876	0.00010619	0.00271876
Solyc03g120480.2.1	440.017	0.447005	0.162943	2.74333	0.00608191	0.0442925
Solyc03g120500.2.1	1299.85	0.87271	0.269363	3.2399	0.00119571	0.0147519
Solyc03g120550.2.1	6067.51	-0.635575	0.232949	-2.72839	0.00636441	0.0455692
Solyc03g120600.2.1	5.65171	-4.7615	1.15785	-4.11235	3.92e-05	0.00139478
Solyc03g120740.1.1	224.115	-0.843955	0.24277	-3.47636	0.00050826	0.00820534
Solyc03g120750.2.1	1137.28	0.329975	0.122934	2.68416	0.00727127	0.0498413
Solyc03g120800.2.1	20.3505	-1.46241	0.532769	-2.74493	0.00605244	0.0441409
Solyc03g120880.2.1	1350.35	-0.7896	0.255646	-3.08865	0.0020107	0.0210953
Solyc03g121180.2.1	2068.59	-0.855697	0.186948	-4.57719	4.71e-06	0.00029054
Solyc03g121260.2.1	406.636	0.545262	0.121654	4.48207	7.39e-06	0.00041901
Solyc03g121340.1.1	23.0473	-2.7617	0.67718	-4.07824	4.54e-05	0.00153057
Solyc03g121420.2.1	25.8326	2.35092	0.780461	3.01222	0.00259341	0.0251576
Solyc03g121610.2.1	1259.07	0.819125	0.167947	4.87729	1.08e-06	9.63e-05
Solyc03g121620.1.1	2606.44	-0.847543	0.282026	-3.00519	0.00265416	0.0254786
Solyc03g121650.2.1	515.879	0.486399	0.17738	2.74214	0.00610412	0.0444001
Solyc03g121700.2.1	1448.42	-0.443985	0.154651	-2.87088	0.00409325	0.0341065
Solyc03g121730.2.1	1775.73	0.463547	0.114623	4.04409	5.25e-05	0.00168797
Solyc03g121860.1.1	1677.99	-0.633167	0.164545	-3.84799	0.00011909	0.00294205
Solyc03g121950.2.1	1383.36	-0.470371	0.147172	-3.19607	0.00139315	0.0164518
Solyc03g121970.1.1	96.4427	-0.989861	0.35298	-2.8043	0.00504262	0.0391402
Solyc03g121990.2.1	1189.02	-0.750253	0.181985	-4.12261	3.75e-05	0.00134824
Solyc03g122290.2.1	327.462	-0.489684	0.172944	-2.83147	0.00463353	0.0370604
Solyc03g123540.2.1	267.151	1.35115	0.443818	3.04438	0.00233159	0.0233571
Solyc03g123550.1.1	25.6359	2.81556	0.646481	4.3552	1.33e-05	0.00064133
Solyc03g123600.2.1	184.529	-0.892161	0.258092	-3.45676	0.00054672	0.00866845
Solyc03g123660.2.1	1255.98	-0.352524	0.126063	-2.7964	0.00516748	0.039642
Solyc03g123710.2.1	370.447	-2.0066	0.497844	-4.03057	5.56e-05	0.00175758
Solyc03g123760.2.1	1952.95	0.369881	0.136422	2.7113	0.00670196	0.0471424
Solyc03g123780.2.1	190.824	-1.366	0.464838	-2.93866	0.00329638	0.0294865
Solyc03g123830.2.1	8661.37	0.660332	0.116956	5.64597	1.64e-08	4.67e-06
Solyc03g123840.2.1	1501.59	-0.615614	0.138563	-4.44284	8.88e-06	0.00048033
Solyc03g123860.2.1	618.788	-1.10101	0.391698	-2.81087	0.00494078	0.0385679
Solyc03g123890.2.1	942.216	0.385128	0.140998	2.73145	0.0063057	0.0453237
Solyc03g123920.2.1	1604.45	0.658635	0.118044	5.57959	2.41e-08	6.15e-06
Solyc04g005020.2.1	37.8052	-4.30299	1.1546	-3.72682	0.00019391	0.00418853
Solyc04g005030.2.1	1635.8	-0.616736	0.137747	-4.4773	7.56e-06	0.00042477
Solyc04g005040.1.1	2531.78	-1.51173	0.339974	-4.44661	8.72e-06	0.00047471
Solyc04g005090.2.1	336.674	0.783327	0.223181	3.50983	0.0004484	0.00754328
Solyc04g005140.2.1	9.37877	-3.60562	1.00572	-3.58513	0.00033691	0.00623873
Solyc04g005160.1.1	4712.53	-0.814942	0.23782	-3.42671	0.00061094	0.00940971
Solyc04g005300.2.1	175.462	0.541369	0.172966	3.12991	0.00174859	0.0192763
Solyc04g005320.2.1	12.9969	-3.23545	0.944393	-3.42595	0.00061265	0.0094139
Solyc04g005330.2.1	2280.5	-0.63352	0.190903	-3.31855	0.00090486	0.0121477
Solyc04g005480.1.1	2851.47	-1.50799	0.305813	-4.9311	8.18e-07	7.91e-05
Solyc04g005500.2.1	1001.15	0.331968	0.120707	2.75019	0.00595601	0.0435777
Solyc04g005630.2.1	341.533	0.471641	0.157826	2.98836	0.00280476	0.0263833
Solyc04g005670.1.1	1042.97	-1.02024	0.221245	-4.61137	4e-06	0.00025194
Solyc04g005860.2.1	1224.38	-0.969351	0.336568	-2.8801	0.00397548	0.0334393
Solyc04g007000.1.1	28.0148	-4.28758	1.2175	-3.52161	0.00042893	0.00736145
Solyc04g007060.2.1	1185.91	-0.524023	0.185285	-2.8282	0.00468102	0.0372692
Solyc04g007070.2.1	1630.66	-1.21205	0.364193	-3.32804	0.00087458	0.0118582
Solyc04g007130.1.1	402.813	-1.11955	0.38387	-2.91649	0.00353997	0.0307259
Solyc04g007320.1.1	76.7025	-2.19222	0.706505	-3.10291	0.00191631	0.020452
Solyc04g007490.2.1	892.092	-0.606794	0.182716	-3.32097	0.00089706	0.0120899
Solyc04g007540.1.1	740.549	0.741103	0.186107	3.98213	6.83e-05	0.002017
Solyc04g007620.1.1	379.498	-1.42311	0.442336	-3.21725	0.00129426	0.0155174
Solyc04g007640.2.1	800.011	0.739398	0.187459	3.94431	8e-05	0.00223708
Solyc04g007770.2.1	57364	-0.890451	0.269966	-3.29839	0.00097241	0.0127439
Solyc04g007790.2.1	10.1069	6.21421	1.4537	4.27475	1.91e-05	0.00083434
Solyc04g007900.2.1	529.691	-0.893078	0.332679	-2.6845	0.00726377	0.0498346
Solyc04g007950.2.1	115.947	0.648542	0.225989	2.8698	0.00410736	0.0341257
Solyc04g008400.1.1	88.3615	-1.73387	0.50995	-3.40008	0.00067367	0.0100637
Solyc04g008460.2.1	4143.08	-0.730643	0.24901	-2.93419	0.00334415	0.0297346
Solyc04g008510.2.1	1209.95	0.321507	0.110908	2.89887	0.00374516	0.0319385
Solyc04g008570.2.1	186.866	1.2277	0.326598	3.75907	0.00017055	0.00378724
Solyc04g008590.2.1	2307.15	0.573116	0.211287	2.71249	0.00667788	0.047081
Solyc04g008720.2.1	666.403	0.366194	0.124617	2.93855	0.00329747	0.0294865
Solyc04g008740.2.1	10492.1	0.449603	0.156981	2.86406	0.00418254	0.034545
Solyc04g008750.2.1	685.053	-0.428694	0.130666	-3.28085	0.00103496	0.0133329
Solyc04g008760.1.1	342.164	0.602282	0.187165	3.21792	0.00129122	0.0155068
Solyc04g008770.2.1	113.965	-0.747042	0.257755	-2.89827	0.00375229	0.0319571
Solyc04g008840.2.1	333.727	0.701899	0.178902	3.92338	8.73e-05	0.00236623
Solyc04g008880.2.1	118.796	0.888473	0.313693	2.8323	0.0046214	0.0370111
Solyc04g009000.1.1	77.0916	-1.23322	0.420767	-2.93087	0.00338012	0.0299233
Solyc04g009020.2.1	633.234	0.847483	0.307097	2.75965	0.00578625	0.0426414
Solyc04g009030.2.1	13293.2	0.632967	0.231906	2.72942	0.00634467	0.0454917
Solyc04g009200.2.1	3462.99	0.564588	0.153171	3.686	0.00022781	0.00470786
Solyc04g009430.2.1	440.885	0.610259	0.203855	2.9936	0.00275707	0.0260672
Solyc04g009440.2.1	943.363	-1.75493	0.611212	-2.87123	0.00408872	0.0340827
Solyc04g009540.1.1	1618.24	0.606335	0.165467	3.66439	0.00024793	0.00499927
Solyc04g009620.2.1	830.252	0.471749	0.167672	2.81352	0.00490025	0.0384446
Solyc04g009770.2.1	11393.1	-0.45366	0.162257	-2.79594	0.00517489	0.0396837
Solyc04g009860.2.1	257.798	-1.36612	0.477675	-2.85994	0.00423722	0.0348228
Solyc04g010200.1.1	46.9479	-1.62012	0.480236	-3.37358	0.00074198	0.0107305
Solyc04g010260.2.1	1836.43	0.373571	0.121867	3.06539	0.00217387	0.0222802
Solyc04g011370.2.1	2779.95	0.338457	0.124955	2.70863	0.00675623	0.0473432
Solyc04g011380.2.1	2231.43	-0.332302	0.110542	-3.0061	0.00264619	0.0254468
Solyc04g011460.1.1	1043.14	-0.64897	0.184377	-3.5198	0.00043188	0.00738096
Solyc04g011520.2.1	210.172	-0.874091	0.242805	-3.59998	0.00031825	0.0059909
Solyc04g011570.2.1	322.239	0.366634	0.131032	2.79804	0.00514134	0.0395718
Solyc04g011580.2.1	1986.2	0.431415	0.12993	3.32037	0.00089899	0.0121008
Solyc04g011900.2.1	367.164	0.719562	0.219442	3.27905	0.00104157	0.0134012
Solyc04g012030.2.1	676.986	0.43477	0.147249	2.95262	0.00315093	0.0285895
Solyc04g012060.2.1	1054.2	1.31489	0.399861	3.28837	0.00100771	0.0130561
Solyc04g014220.1.1	37.6998	-1.27333	0.402223	-3.16573	0.00154696	0.0177345
Solyc04g014560.2.1	1301.79	-0.37901	0.123812	-3.06117	0.00220476	0.022529
Solyc04g014570.2.1	8400.23	0.697192	0.206869	3.37021	0.00075111	0.0108143
Solyc04g014680.2.1	3380.24	0.475854	0.172354	2.76091	0.00576413	0.0425862
Solyc04g014720.2.1	9498.7	-0.566341	0.115996	-4.88244	1.05e-06	9.5e-05
Solyc04g014740.1.1	119.943	0.695263	0.202139	3.43952	0.00058275	0.00907057
Solyc04g014870.2.1	1109.67	-0.410491	0.101547	-4.04238	5.29e-05	0.00169762
Solyc04g014900.2.1	88.5997	-1.50398	0.497004	-3.0261	0.00247727	0.0243738
Solyc04g015020.2.1	1511.43	0.812681	0.217172	3.7421	0.00018249	0.0039898
Solyc04g015070.2.1	219.092	-0.642018	0.195512	-3.28377	0.00102427	0.0132287
Solyc04g015180.2.1	493.895	-0.574506	0.189192	-3.03662	0.00239247	0.0237686
Solyc04g015280.2.1	260.619	0.719928	0.203553	3.5368	0.000405	0.00704563
Solyc04g015370.2.1	2640.64	-0.390806	0.100083	-3.90482	9.43e-05	0.00251201
Solyc04g015390.2.1	61.7393	1.51522	0.457012	3.3155	0.0009148	0.0122328
Solyc04g015440.2.1	494.364	0.631333	0.198363	3.18272	0.00145899	0.0169835
Solyc04g015450.2.1	1322.79	0.920432	0.225045	4.08998	4.31e-05	0.00149248
Solyc04g015490.2.1	1711.82	0.631426	0.167685	3.76555	0.00016619	0.0037149
Solyc04g015600.2.1	150.252	0.735371	0.250948	2.93037	0.00338563	0.0299467
Solyc04g015740.2.1	1324.68	0.598366	0.210339	2.84476	0.00444443	0.036067
Solyc04g015750.2.1	7627.57	1.69707	0.507379	3.34478	0.00082347	0.0114467
Solyc04g015850.2.1	1380.16	1.08015	0.17565	6.14947	7.77e-10	4.27e-07
Solyc04g016010.2.1	160.523	0.677551	0.245376	2.76127	0.00575764	0.0425844
Solyc04g016220.2.1	2697.8	0.619416	0.171792	3.60562	0.0003114	0.00592218
Solyc04g016400.2.1	173.503	-0.82286	0.234838	-3.50395	0.0004584	0.00764233
Solyc04g016410.2.1	831.798	0.335179	0.109327	3.06583	0.0021707	0.0222701
Solyc04g016520.2.1	1406.95	-0.328367	0.102749	-3.19582	0.00139432	0.016456
Solyc04g016590.2.1	271.168	-0.594613	0.165445	-3.59402	0.00032561	0.00607906
Solyc04g017670.2.1	30.721	-4.21625	1.14009	-3.69818	0.00021715	0.00454013
Solyc04g024520.2.1	216.649	-0.439799	0.153017	-2.87419	0.00405062	0.0338674
Solyc04g024590.2.1	1210.73	-0.394503	0.106967	-3.68809	0.00022594	0.00468551
Solyc04g024940.2.1	600.098	-0.329723	0.122813	-2.68476	0.0072581	0.0498179
Solyc04g025170.2.1	396.003	-0.468584	0.145812	-3.21362	0.00131074	0.01567
Solyc04g025210.2.1	233.929	-0.878486	0.236964	-3.70726	0.00020951	0.00444607
Solyc04g025290.2.1	788.943	-0.308763	0.0956914	-3.22666	0.00125245	0.0151439
Solyc04g025300.2.1	1679.49	-0.311175	0.0910554	-3.41742	0.00063217	0.00962689
Solyc04g025870.2.1	1480.65	0.682672	0.145526	4.69108	2.72e-06	0.00018678
Solyc04g025990.2.1	2315.89	0.429193	0.131038	3.27533	0.00105539	0.0135301
Solyc04g040130.1.1	9.97065	-3.98366	1.40305	-2.83928	0.00452157	0.0365159
Solyc04g040190.1.1	1369.88	0.91102	0.328442	2.77376	0.00554126	0.0414956
Solyc04g040200.2.1	1403.07	0.355473	0.11102	3.20189	0.00136529	0.0161695
Solyc04g040210.2.1	1114.03	-0.753193	0.248951	-3.02547	0.0024825	0.0244134
Solyc04g045340.2.1	12209.5	0.423929	0.102423	4.13902	3.49e-05	0.00128014
Solyc04g048900.2.1	998.869	-2.20598	0.390268	-5.65247	1.58e-08	4.64e-06
Solyc04g049330.2.1	13364.6	-0.458966	0.103403	-4.43862	9.05e-06	0.00048383
Solyc04g049380.2.1	871.827	0.748814	0.260558	2.87388	0.0040546	0.0338674
Solyc04g050140.2.1	276.028	-1.20524	0.325798	-3.69936	0.00021614	0.00453771
Solyc04g050150.2.1	849.589	-0.287442	0.102518	-2.80383	0.00505002	0.0391679
Solyc04g050310.2.1	93.8151	-1.16023	0.404866	-2.86572	0.00416063	0.0344289
Solyc04g050520.2.1	994.208	0.937022	0.257599	3.63752	0.00027527	0.00538563
Solyc04g050540.2.1	835.467	0.48328	0.155265	3.11262	0.00185434	0.0200168
Solyc04g050560.2.1	203.708	-0.489479	0.173712	-2.81776	0.00483599	0.0381163
Solyc04g050780.1.1	4.45849	-4.71659	1.57086	-3.00255	0.00267727	0.0256129
Solyc04g050930.2.1	820.22	0.674103	0.226231	2.97971	0.00288524	0.0269827
Solyc04g051150.2.1	253.404	-1.21009	0.247989	-4.87959	1.06e-06	9.6e-05
Solyc04g051190.2.1	1126.49	0.767542	0.216581	3.5439	0.00039425	0.00690561
Solyc04g051470.1.1	65.0911	1.97287	0.723692	2.72612	0.00640841	0.0458199
Solyc04g051490.2.1	405.977	-3.61902	0.557775	-6.48832	8.68e-11	6.56e-08
Solyc04g051650.2.1	51.862	1.44879	0.440175	3.29139	0.00099693	0.0129741
Solyc04g051820.2.1	1409.42	-1.24994	0.243321	-5.13699	2.79e-07	3.88e-05
Solyc04g053080.2.1	2145.26	-0.748122	0.212045	-3.52812	0.00041851	0.00721301
Solyc04g053120.2.1	4964.1	0.544103	0.151451	3.5926	0.00032739	0.00610217
Solyc04g054260.2.1	66.0144	-1.80436	0.488688	-3.69224	0.00022228	0.0046238
Solyc04g054270.2.1	105.349	1.09676	0.280399	3.91143	9.18e-05	0.0024668
Solyc04g054310.2.1	844.262	0.433453	0.160259	2.70471	0.00683648	0.0476615
Solyc04g054730.2.1	452.524	-1.2173	0.415354	-2.93074	0.00338151	0.0299233
Solyc04g054760.2.1	194.323	0.998829	0.267577	3.73287	0.00018931	0.00410961
Solyc04g054880.2.1	774.495	0.3669	0.117476	3.12319	0.001789	0.0195745
Solyc04g054950.2.1	10.4649	-4.38254	1.2935	-3.38813	0.00070371	0.0103681
Solyc04g055120.2.1	2536.31	0.406609	0.097388	4.17514	2.98e-05	0.00114229
Solyc04g055160.2.1	492.93	1.22003	0.241774	5.04614	4.51e-07	5.23e-05
Solyc04g055190.2.1	605.85	0.516168	0.166559	3.09901	0.00194168	0.0206221
Solyc04g056340.2.1	232.689	-1.03014	0.326891	-3.15133	0.0016253	0.0183948
Solyc04g056380.2.1	79.7614	-1.19452	0.391432	-3.05165	0.00227586	0.0229339
Solyc04g056390.2.1	4241.31	-0.611402	0.188279	-3.24732	0.00116496	0.0144688
Solyc04g056430.2.1	320.042	-0.61073	0.221264	-2.76018	0.00577691	0.042606
Solyc04g057870.2.1	1395.14	0.520098	0.131839	3.94496	7.98e-05	0.00223409
Solyc04g057940.2.1	1226	0.801015	0.219575	3.64802	0.00026427	0.00523028
Solyc04g058060.1.1	9.87349	3.34231	0.954712	3.50086	0.00046377	0.00771283
Solyc04g058070.2.1	1145.02	0.673419	0.179318	3.75544	0.00017304	0.00382145
Solyc04g058180.2.1	552.191	0.394312	0.129874	3.03611	0.00239655	0.0237771
Solyc04g063240.2.1	1010.71	0.897511	0.277678	3.2322	0.00122842	0.0149986
Solyc04g064500.2.1	1331.82	-0.319565	0.0971705	-3.2887	0.0010065	0.0130487
Solyc04g064570.2.1	1465.92	-0.360779	0.113869	-3.16837	0.00153296	0.0176234
Solyc04g064630.2.1	133.101	1.38752	0.42092	3.29641	0.0009793	0.01281
Solyc04g064650.1.1	41.4097	-1.20967	0.43877	-2.75696	0.00583409	0.042893
Solyc04g064680.2.1	932.486	-0.303376	0.112332	-2.70072	0.00691901	0.048036
Solyc04g064770.1.1	3.74472	4.6172	1.53399	3.00992	0.00261316	0.025284
Solyc04g064790.2.1	1483.43	0.588053	0.167629	3.50807	0.00045137	0.00757453
Solyc04g064810.2.1	1757.5	-0.800862	0.210976	-3.79598	0.00014706	0.00340101
Solyc04g064870.2.1	137.638	-1.52105	0.550435	-2.76336	0.00572088	0.0423893
Solyc04g070970.2.1	270.713	2.51971	0.485142	5.19375	2.06e-07	3e-05
Solyc04g071340.2.1	1730.86	1.32608	0.258749	5.12497	2.98e-07	3.99e-05
Solyc04g071400.2.1	66.3469	-2.7333	0.496392	-5.50633	3.66e-08	8.21e-06
Solyc04g071550.2.1	485.626	0.498167	0.180867	2.75432	0.00588134	0.0431087
Solyc04g071580.2.1	61.3412	-1.37762	0.375261	-3.6711	0.00024151	0.00491355
Solyc04g071610.2.1	79289.4	-0.861708	0.248874	-3.46243	0.00053533	0.00854098
Solyc04g071620.2.1	1451.58	-1.81765	0.322077	-5.64353	1.67e-08	4.67e-06
Solyc04g071650.2.1	27231.9	0.795559	0.217979	3.64971	0.00026254	0.00521147
Solyc04g071730.2.1	551.971	-0.39378	0.132903	-2.96292	0.00304736	0.0279607
Solyc04g071770.2.1	105.408	-3.17797	1.08379	-2.93226	0.00336501	0.0298645
Solyc04g071870.1.1	447.64	-0.760488	0.253713	-2.99743	0.00272262	0.0259131
Solyc04g071890.2.1	913.478	-2.16213	0.385534	-5.60813	2.05e-08	5.49e-06
Solyc04g072050.2.1	1238.85	0.446519	0.164419	2.71574	0.00661288	0.0467738
Solyc04g072070.2.1	255.581	-1.833	0.582496	-3.1468	0.00165069	0.0185664
Solyc04g072230.2.1	376.88	0.595641	0.166641	3.57439	0.00035104	0.00642457
Solyc04g072450.2.1	827.579	-0.721143	0.24043	-2.99939	0.00270518	0.0258074
Solyc04g072660.2.1	3619.18	-0.526062	0.173571	-3.03083	0.00243885	0.0240744
Solyc04g072690.2.1	212.813	0.540002	0.167764	3.21882	0.00128721	0.0154967
Solyc04g072780.2.1	4604.89	0.879655	0.185725	4.73634	2.18e-06	0.00015803
Solyc04g072850.2.1	2809.32	0.660328	0.195432	3.37881	0.00072799	0.0106338
Solyc04g072900.1.1	2891.81	-1.51124	0.298565	-5.06167	4.16e-07	4.94e-05
Solyc04g073970.2.1	1940.26	0.397895	0.138777	2.86714	0.00414197	0.0343151
Solyc04g073990.2.1	19692.5	-0.597987	0.175806	-3.4014	0.00067041	0.0100369
Solyc04g074040.2.1	2885.82	-0.418144	0.144026	-2.90325	0.00369307	0.0316156
Solyc04g074110.2.1	492.05	0.920166	0.213132	4.31736	1.58e-05	0.00072195
Solyc04g074140.2.1	712.445	0.258723	0.0852925	3.03336	0.00241846	0.0239221
Solyc04g074180.2.1	2023.93	0.704692	0.211544	3.33118	0.00086479	0.0117725
Solyc04g074270.2.1	2760.29	-0.830977	0.240312	-3.45791	0.00054439	0.00863828
Solyc04g074340.2.1	141.46	3.37725	0.5903	5.72124	1.06e-08	3.42e-06
Solyc04g074490.2.1	2070.29	-1.3548	0.386181	-3.50819	0.00045117	0.00757453
Solyc04g074580.1.1	3968.5	-1.23375	0.424668	-2.90521	0.00367011	0.0314938
Solyc04g074700.2.1	224.638	-1.21733	0.24301	-5.00936	5.46e-07	5.97e-05
Solyc04g074830.1.1	235.085	-2.45455	0.558673	-4.39354	1.12e-05	0.00056751
Solyc04g074860.2.1	326.864	0.83401	0.215408	3.87177	0.00010805	0.00275257
Solyc04g074950.2.1	441.676	-1.68713	0.53316	-3.16441	0.001554	0.0177752
Solyc04g076010.2.1	3359.02	1.12743	0.226562	4.97627	6.48e-07	6.75e-05
Solyc04g076110.2.1	918.255	-0.373334	0.115174	-3.24147	0.00118916	0.0146977
Solyc04g076250.2.1	81.4727	1.09594	0.344913	3.17745	0.00148579	0.0172169
Solyc04g076340.2.1	887.095	0.991207	0.253266	3.91369	9.09e-05	0.00245022
Solyc04g076490.2.1	62.1052	1.4828	0.545668	2.71741	0.00657954	0.046635
Solyc04g076550.2.1	219.083	0.971313	0.317354	3.06066	0.00220848	0.0225444
Solyc04g076610.1.1	261.846	-1.20424	0.263929	-4.56273	5.05e-06	0.00030564
Solyc04g076620.2.1	8099.75	0.308647	0.109048	2.83037	0.00464945	0.0371337
Solyc04g076690.2.1	201.066	-1.00794	0.373539	-2.69836	0.00696823	0.0482831
Solyc04g076790.2.1	4457.43	0.435426	0.097923	4.44662	8.72e-06	0.00047471
Solyc04g076800.2.1	104.611	0.769452	0.285267	2.6973	0.00699037	0.0484201
Solyc04g076870.2.1	1747.86	1.35928	0.35024	3.88101	0.00010402	0.0026904
Solyc04g076880.2.1	2373.43	-1.64709	0.285333	-5.77251	7.81e-09	2.7e-06
Solyc04g077010.2.1	347.995	-0.59722	0.221444	-2.69694	0.00699806	0.0484569
Solyc04g077050.2.1	1693.45	-1.36403	0.428553	-3.18287	0.00145821	0.0169835
Solyc04g077120.2.1	746.832	-0.898576	0.287314	-3.1275	0.00176297	0.0193727
Solyc04g077340.2.1	71.9125	-2.23506	0.682941	-3.2727	0.00106526	0.0136286
Solyc04g077430.2.1	309.563	-0.489343	0.147135	-3.3258	0.00088165	0.0119303
Solyc04g077470.2.1	2681.67	0.72307	0.131321	5.50615	3.67e-08	8.21e-06
Solyc04g077580.2.1	10.6553	4.51979	1.33946	3.37433	0.00073996	0.0107242
Solyc04g077640.2.1	7.80084	-6.95754	2.09863	-3.31528	0.00091551	0.0122344
Solyc04g077670.2.1	2127.91	0.490097	0.124785	3.92754	8.58e-05	0.00233501
Solyc04g077870.2.1	643.239	0.591124	0.196282	3.0116	0.00259873	0.0251683
Solyc04g077970.2.1	14225.2	-0.393555	0.111048	-3.54401	0.00039409	0.00690561
Solyc04g078070.2.1	8629.7	-0.327663	0.115311	-2.84155	0.0044895	0.036311
Solyc04g078140.2.1	6.23404	4.92423	1.62791	3.02487	0.00248737	0.0244188
Solyc04g078290.2.1	224.865	-1.25316	0.386862	-3.23929	0.00119829	0.0147748
Solyc04g078490.1.1	784.996	-0.603581	0.207438	-2.90969	0.00361782	0.0312025
Solyc04g078500.1.1	46.5535	-2.08887	0.450339	-4.63845	3.51e-06	0.00022596
Solyc04g078550.2.1	1127.63	-1.26959	0.37964	-3.34419	0.00082524	0.0114573
Solyc04g078600.2.1	941.679	-1.13087	0.313818	-3.60358	0.00031386	0.00595777
Solyc04g078630.2.1	72.726	-1.7246	0.507212	-3.40016	0.00067347	0.0100637
Solyc04g078700.2.1	508.924	0.506777	0.155905	3.25056	0.00115179	0.0143577
Solyc04g078730.1.1	12.9564	5.14986	1.67106	3.08178	0.00205764	0.0214664
Solyc04g078800.2.1	30.8358	-1.64003	0.595081	-2.75597	0.00585183	0.042985
Solyc04g078820.2.1	1454.37	-0.362097	0.133453	-2.7133	0.00666161	0.0470259
Solyc04g078840.2.1	379.509	-0.7537	0.216145	-3.48701	0.00048846	0.00798671
Solyc04g078870.2.1	696.877	-0.711817	0.124748	-5.70604	1.16e-08	3.63e-06
Solyc04g078940.2.1	56.6753	1.31633	0.42295	3.11226	0.00185662	0.0200168
Solyc04g079050.1.1	565.541	1.05888	0.292338	3.6221	0.00029222	0.00564142
Solyc04g079070.2.1	153.827	-1.72698	0.504011	-3.42648	0.00061145	0.00940971
Solyc04g079180.2.1	2980.65	-0.412486	0.133966	-3.07904	0.0020767	0.021621
Solyc04g079300.2.1	194.286	-1.47943	0.302902	-4.88417	1.04e-06	9.46e-05
Solyc04g079360.1.1	315.728	-1.18068	0.407833	-2.895	0.00379153	0.0321704
Solyc04g079400.2.1	556.09	-1.50687	0.411724	-3.65991	0.0002523	0.00506244
Solyc04g079420.2.1	785.989	-1.49384	0.3545	-4.21392	2.51e-05	0.00100813
Solyc04g079440.2.1	1254.34	-0.599163	0.106642	-5.61846	1.93e-08	5.24e-06
Solyc04g079450.2.1	20.5425	-2.55314	0.920732	-2.77294	0.00555516	0.0415385
Solyc04g079470.2.1	234.718	-2.61167	0.66027	-3.95546	7.64e-05	0.00216497
Solyc04g079590.2.1	507.962	0.42988	0.148233	2.90003	0.00373132	0.0318583
Solyc04g079690.2.1	404.258	1.11599	0.302918	3.68415	0.00022947	0.00473467
Solyc04g079750.2.1	231.469	-0.670803	0.183889	-3.64788	0.00026441	0.00523028
Solyc04g079840.2.1	215.379	-0.795698	0.264852	-3.00432	0.00266177	0.0255275
Solyc04g079880.2.1	85.3216	-1.54041	0.432028	-3.56552	0.00036313	0.00657039
Solyc04g079940.2.1	857.614	-1.15488	0.278442	-4.14766	3.36e-05	0.00124985
Solyc04g080130.2.1	729.02	-0.581804	0.213687	-2.72269	0.00647527	0.0461878
Solyc04g080170.2.1	826.198	0.70657	0.203991	3.46373	0.00053274	0.00850632
Solyc04g080310.1.1	40.2551	-2.44862	0.488856	-5.00888	5.47e-07	5.97e-05
Solyc04g080380.2.1	79.0951	1.63198	0.516691	3.15852	0.00158575	0.0180775
Solyc04g080430.2.1	368.063	0.476365	0.151145	3.15171	0.00162315	0.0183884
Solyc04g080600.2.1	116.99	-0.833947	0.273202	-3.05249	0.00226948	0.022895
Solyc04g080640.1.1	9.23134	-2.68374	0.809642	-3.31473	0.00091733	0.0122427
Solyc04g080800.2.1	165.232	0.736893	0.267644	2.75326	0.00590057	0.0432341
Solyc04g080850.2.1	7474.91	-0.879358	0.31659	-2.77759	0.0054764	0.0411911
Solyc04g080900.2.1	368.938	0.508801	0.155781	3.26613	0.00109027	0.0138359
Solyc04g081000.2.1	122.979	1.45892	0.447996	3.25654	0.0011278	0.0142033
Solyc04g081060.2.1	54.8266	-1.47685	0.4629	-3.19044	0.00142058	0.0166792
Solyc04g081230.2.1	1675.23	0.932403	0.153746	6.06455	1.32e-09	6.28e-07
Solyc04g081300.2.1	11155.5	1.02787	0.143888	7.14355	9.1e-13	1.16e-09
Solyc04g081320.2.1	1131.15	0.554628	0.183934	3.01536	0.00256675	0.0249772
Solyc04g081400.2.1	2355.95	0.690894	0.202196	3.41695	0.00063326	0.00963632
Solyc04g081510.2.1	473.232	-0.847237	0.219185	-3.8654	0.00011091	0.00279747
Solyc04g081650.2.1	79.6451	-1.3365	0.387468	-3.44931	0.00056202	0.0088492
Solyc04g081670.2.1	41.5139	-1.56483	0.339251	-4.61262	3.98e-06	0.00025121
Solyc04g081730.2.1	6177.99	-0.884587	0.218642	-4.04582	5.21e-05	0.0016787
Solyc04g081900.2.1	2065.94	0.417955	0.11523	3.62712	0.0002866	0.00554345
Solyc04g081930.2.1	512.111	-0.34214	0.121449	-2.81716	0.00484511	0.0381711
Solyc04g081960.1.1	83.9534	-2.08593	0.721078	-2.8928	0.00381823	0.0323432
Solyc04g082120.2.1	48.33	3.02142	0.683453	4.42082	9.83e-06	0.00051317
Solyc04g082200.2.1	23750.6	-0.838821	0.234131	-3.5827	0.00034006	0.00626999
Solyc04g082250.2.1	6633.12	0.768947	0.235969	3.25867	0.00111934	0.014137
Solyc04g082290.2.1	2009.62	1.45215	0.426818	3.40226	0.00066832	0.0100251
Solyc04g082300.2.1	758.956	0.436702	0.122459	3.56611	0.00036232	0.00656615
Solyc04g082360.1.1	308.65	-0.832122	0.239328	-3.4769	0.00050724	0.00820534
Solyc04g082500.2.1	123.556	-1.90047	0.588141	-3.23132	0.00123219	0.0150293
Solyc04g082610.2.1	615.49	-0.744934	0.193842	-3.84301	0.00012154	0.00297896
Solyc04g082660.2.1	52.2133	1.31423	0.467282	2.81251	0.00491569	0.038477
Solyc04g082890.2.1	2764.01	-0.449989	0.164643	-2.73313	0.00627364	0.0451523
Solyc04g083010.2.1	2066.74	0.597785	0.156963	3.80845	0.00013984	0.00328375
Solyc05g005020.2.1	7443.44	0.25914	0.0756264	3.42658	0.00061123	0.00940971
Solyc05g005080.2.1	36746.1	0.472448	0.148199	3.18793	0.00143297	0.0167956
Solyc05g005140.2.1	723.349	1.25107	0.209576	5.96956	2.38e-09	9.71e-07
Solyc05g005160.2.1	5262.68	0.885598	0.210079	4.21554	2.49e-05	0.00100291
Solyc05g005190.2.1	9504.57	0.672992	0.248429	2.70899	0.00674885	0.0473254
Solyc05g005200.2.1	1022.55	-1.09247	0.190026	-5.74906	8.97e-09	3e-06
Solyc05g005280.2.1	70.0997	-1.81924	0.583178	-3.11953	0.00181142	0.0197351
Solyc05g005460.2.1	353.17	-1.71223	0.219229	-7.81024	5.71e-15	3.88e-11
Solyc05g005550.2.1	3386.61	-1.92762	0.394572	-4.88536	1.03e-06	9.46e-05
Solyc05g005560.2.1	46421.5	0.652916	0.197439	3.30693	0.00094326	0.012515
Solyc05g005730.2.1	984.08	-0.406129	0.112969	-3.59504	0.00032434	0.00606644
Solyc05g005760.2.1	2868.13	0.780711	0.188127	4.14991	3.33e-05	0.00124306
Solyc05g005810.2.1	326.77	1.58238	0.372386	4.2493	2.14e-05	0.00090529
Solyc05g005860.1.1	167.521	0.809892	0.224139	3.61335	0.00030227	0.00578463
Solyc05g005960.2.1	2430.52	0.719455	0.245285	2.93314	0.0033555	0.0297965
Solyc05g006070.2.1	312.474	0.745217	0.172615	4.31722	1.58e-05	0.00072195
Solyc05g006170.2.1	1842.2	0.336504	0.112149	3.00051	0.00269528	0.025737
Solyc05g006390.1.1	335.564	-1.28143	0.430549	-2.97627	0.00291781	0.0272287
Solyc05g006400.2.1	3547.93	0.386584	0.0835019	4.62964	3.66e-06	0.00023432
Solyc05g006620.2.1	1724.17	-0.362171	0.129144	-2.8044	0.005041	0.0391402
Solyc05g006630.2.1	881.017	0.497015	0.124918	3.97872	6.93e-05	0.00203725
Solyc05g006760.2.1	426.453	-0.617996	0.228346	-2.7064	0.00680173	0.0475492
Solyc05g006770.2.1	207.825	0.990469	0.329846	3.00282	0.00267488	0.025602
Solyc05g006850.2.1	964.743	-0.990766	0.312925	-3.16615	0.00154473	0.0177188
Solyc05g006870.2.1	446.971	-2.07163	0.356621	-5.80905	6.28e-09	2.25e-06
Solyc05g006880.1.1	270.395	-0.698906	0.256091	-2.72913	0.00635019	0.0455153
Solyc05g006980.2.1	245.587	1.21877	0.293658	4.15031	3.32e-05	0.00124306
Solyc05g007120.2.1	9682.36	0.914923	0.214715	4.26111	2.03e-05	0.00087021
Solyc05g007160.2.1	1078.4	-0.727462	0.249199	-2.9192	0.00350931	0.0305768
Solyc05g007170.2.1	14.2571	-1.68874	0.621326	-2.71796	0.00656863	0.0466062
Solyc05g007290.1.1	461.499	0.507947	0.184075	2.75945	0.00578986	0.0426527
Solyc05g007450.2.1	117.288	1.37957	0.482352	2.8601	0.00423513	0.0348228
Solyc05g007460.2.1	268.126	-0.528161	0.161667	-3.26696	0.00108708	0.0138212
Solyc05g007800.2.1	326.792	-0.763583	0.25141	-3.0372	0.00238788	0.0237346
Solyc05g007890.2.1	27.4885	-1.95033	0.612523	-3.18409	0.00145211	0.0169324
Solyc05g007900.2.1	115.81	1.67953	0.505258	3.3241	0.00088704	0.0119874
Solyc05g007910.2.1	159.681	-1.12306	0.334679	-3.35565	0.0007918	0.0111508
Solyc05g008010.2.1	8116.16	-0.651368	0.14813	-4.39726	1.1e-05	0.00056206
Solyc05g008100.1.1	428.667	0.656273	0.162756	4.03225	5.52e-05	0.00175268
Solyc05g008110.2.1	1766.49	0.64896	0.193746	3.34954	0.00080947	0.0113214
Solyc05g008540.2.1	151.343	0.788499	0.285847	2.75847	0.00580734	0.042766
Solyc05g008600.2.1	13017.9	0.396483	0.130648	3.03473	0.00240751	0.02386
Solyc05g008900.2.1	1122.81	0.593381	0.166533	3.56314	0.00036644	0.00660478
Solyc05g008930.2.1	391.948	-0.494579	0.17032	-2.90382	0.00368641	0.0315805
Solyc05g009080.2.1	420.161	0.760499	0.211967	3.58782	0.00033345	0.00619713
Solyc05g009120.2.1	10.1426	-2.74687	0.934253	-2.94018	0.00328021	0.0294095
Solyc05g009170.1.1	121.539	-3.25935	0.755881	-4.31199	1.62e-05	0.00073205
Solyc05g009340.1.1	18.1043	-4.30847	1.31749	-3.27021	0.00107468	0.0137148
Solyc05g009360.2.1	653.235	-0.835595	0.238445	-3.50435	0.00045772	0.007641
Solyc05g009450.1.1	500.162	-0.509455	0.166488	-3.06001	0.00221328	0.022582
Solyc05g009470.2.1	4223.85	0.602539	0.122322	4.92583	8.4e-07	8.05e-05
Solyc05g009500.2.1	1091.08	1.00992	0.33303	3.03253	0.00242509	0.0239528
Solyc05g009520.1.1	93.4809	-1.63437	0.560205	-2.91745	0.00352906	0.0306704
Solyc05g009680.1.1	1410.65	0.845739	0.242729	3.4843	0.00049343	0.00804646
Solyc05g009720.2.1	128.214	1.22433	0.431778	2.83555	0.00457475	0.0367819
Solyc05g009760.1.1	227.169	-0.693914	0.199991	-3.46973	0.00052097	0.00833805
Solyc05g009920.2.1	600.253	0.698329	0.153012	4.56388	5.02e-06	0.00030564
Solyc05g009950.2.1	517.329	0.698588	0.2461	2.83863	0.00453078	0.0365725
Solyc05g010250.1.1	896.253	0.430034	0.13054	3.29427	0.00098679	0.0128749
Solyc05g010260.2.1	2040.76	0.366142	0.123736	2.95907	0.00308566	0.0281854
Solyc05g010270.1.1	39.0595	2.30519	0.788797	2.92241	0.00347333	0.0303541
Solyc05g010650.2.1	40.3591	2.10823	0.70083	3.00819	0.00262811	0.0253686
Solyc05g010810.1.1	4631.64	0.562819	0.134618	4.18088	2.9e-05	0.00112228
Solyc05g012060.2.1	157.726	0.955218	0.305024	3.13161	0.0017385	0.0192375
Solyc05g012110.2.1	364.033	-1.49987	0.431751	-3.47393	0.0005129	0.00826069
Solyc05g012290.2.1	1426.3	0.494821	0.137266	3.60483	0.00031236	0.00593476
Solyc05g012480.2.1	2222.01	0.405861	0.137215	2.95786	0.00309787	0.0282412
Solyc05g012630.1.1	51.896	-1.10873	0.412202	-2.68976	0.00715027	0.0492768
Solyc05g012700.2.1	999.747	0.546152	0.144555	3.77815	0.000158	0.00359034
Solyc05g012790.2.1	811.86	0.722749	0.258139	2.79984	0.00511278	0.0394461
Solyc05g012850.2.1	107.827	-3.79393	0.785914	-4.82741	1.38e-06	0.0001176
Solyc05g012890.1.1	22.0439	-1.67682	0.623585	-2.689	0.00716658	0.0493392
Solyc05g013160.2.1	674.155	0.858972	0.177781	4.83162	1.35e-06	0.00011611
Solyc05g013180.2.1	66.9445	-1.98249	0.434549	-4.56218	5.06e-06	0.00030564
Solyc05g013340.2.1	3045.96	0.390238	0.1077	3.62339	0.00029076	0.00561866
Solyc05g013380.2.1	4166.47	0.654974	0.15514	4.22182	2.42e-05	0.00097729
Solyc05g013390.1.1	122.176	-0.594062	0.212347	-2.7976	0.00514835	0.0395718
Solyc05g013410.2.1	434.016	-1.42864	0.27251	-5.24251	1.58e-07	2.58e-05
Solyc05g013630.1.1	1276.32	-1.03786	0.373222	-2.78082	0.00542217	0.0409506
Solyc05g013640.1.1	465.201	-1.0371	0.284403	-3.64659	0.00026574	0.00523939
Solyc05g013660.2.1	198.859	-0.915858	0.25716	-3.56143	0.00036885	0.00663729
Solyc05g013750.2.1	406.036	-1.60297	0.414121	-3.87078	0.00010849	0.00275861
Solyc05g013850.2.1	805.117	-0.775936	0.250025	-3.10344	0.00191286	0.0204366
Solyc05g013870.2.1	460.212	-0.857288	0.269891	-3.17642	0.00149104	0.0172529
Solyc05g013970.2.1	259.747	-0.583376	0.213361	-2.73422	0.00625276	0.0450543
Solyc05g013990.2.1	6930.67	0.373188	0.110054	3.39095	0.00069651	0.0102989
Solyc05g014000.2.1	15075.6	1.67714	0.273899	6.1232	9.17e-10	4.68e-07
Solyc05g014190.2.1	33.0434	2.57417	0.718192	3.58424	0.00033806	0.00625096
Solyc05g014200.2.1	1504.77	0.620618	0.13863	4.4768	7.58e-06	0.00042477
Solyc05g014280.2.1	324.69	-2.51368	0.9106	-2.76047	0.00577189	0.042606
Solyc05g014310.2.1	1181.88	0.670808	0.20156	3.32808	0.00087448	0.0118582
Solyc05g014340.2.1	416.657	-0.524665	0.129999	-4.03592	5.44e-05	0.00173956
Solyc05g014370.2.1	88.0073	0.788716	0.252581	3.12263	0.00179245	0.0196017
Solyc05g014540.2.1	245.392	0.799508	0.277696	2.87908	0.00398842	0.0335205
Solyc05g014690.1.1	125.19	0.934537	0.300865	3.10617	0.00189527	0.0203231
Solyc05g014720.2.1	37.0886	-1.13699	0.40406	-2.81391	0.00489428	0.0384125
Solyc05g014970.2.1	738.586	-0.788447	0.277162	-2.84471	0.00444518	0.036067
Solyc05g015050.2.1	2516.21	0.380812	0.129615	2.93802	0.00330313	0.0295112
Solyc05g015070.2.1	1018.65	-0.694695	0.236525	-2.93709	0.00331307	0.0295594
Solyc05g015310.2.1	395.728	0.593962	0.146371	4.05792	4.95e-05	0.00161914
Solyc05g015420.2.1	181.722	-1.1077	0.296074	-3.7413	0.00018307	0.00399121
Solyc05g015500.2.1	3508.11	-0.799574	0.134764	-5.93314	2.97e-09	1.14e-06
Solyc05g015630.2.1	628.671	-0.914644	0.200437	-4.56324	5.04e-06	0.00030564
Solyc05g015840.2.1	347.167	-1.17836	0.340434	-3.46135	0.00053748	0.00856854
Solyc05g016060.2.1	408.877	-2.17214	0.705767	-3.0777	0.00208603	0.021695
Solyc05g016330.2.1	1043.41	0.548589	0.135033	4.06263	4.85e-05	0.00160742
Solyc05g016440.2.1	1460.81	0.530916	0.16718	3.17571	0.00149473	0.0172736
Solyc05g016460.1.1	523.68	0.718421	0.243476	2.95068	0.00317074	0.0286927
Solyc05g018210.2.1	2323.19	0.609057	0.121448	5.01497	5.3e-07	5.9e-05
Solyc05g018230.2.1	53.3959	-1.55399	0.408606	-3.80316	0.00014286	0.0033394
Solyc05g018340.2.1	643.432	-0.637423	0.206996	-3.0794	0.00207416	0.021621
Solyc05g018410.1.1	522.818	-1.0179	0.212958	-4.77982	1.75e-06	0.00013613
Solyc05g018510.2.1	6094.74	0.852612	0.228955	3.72392	0.00019615	0.00423119
Solyc05g018810.2.1	7143.37	-0.469388	0.153876	-3.05042	0.00228518	0.0229896
Solyc05g018880.1.1	22.3385	4.2326	1.13482	3.72975	0.00019167	0.00414768
Solyc05g023760.2.1	162.247	0.726801	0.244819	2.96873	0.00299035	0.0276043
Solyc05g024160.2.1	141.824	1.24756	0.431903	2.88853	0.00387048	0.0326773
Solyc05g024200.1.1	5.33148	-6.77702	1.90738	-3.55305	0.00038079	0.00676269
Solyc05g024260.2.1	1041.04	3.11462	0.762364	4.08547	4.4e-05	0.00149601
Solyc05g026060.1.1	91.8463	0.819038	0.287496	2.84887	0.0043875	0.0357828
Solyc05g026240.1.1	2489.45	0.522326	0.147348	3.54485	0.00039284	0.00689705
Solyc05g026310.2.1	945.296	0.34945	0.0941213	3.71276	0.00020501	0.00437592
Solyc05g026380.1.1	664.564	0.479578	0.1647	2.91183	0.0035932	0.0310954
Solyc05g026560.2.1	2231.05	0.46543	0.111139	4.18782	2.82e-05	0.00109058
Solyc05g041540.2.1	102.126	-1.05656	0.361468	-2.92297	0.00346706	0.0303383
Solyc05g042030.2.1	1408.38	-0.43318	0.148176	-2.92341	0.00346221	0.0303348
Solyc05g043330.2.1	2169.33	1.14644	0.323703	3.54163	0.00039767	0.00695957
Solyc05g046310.2.1	421.072	1.06286	0.315183	3.37221	0.00074567	0.0107763
Solyc05g047580.2.1	40.5592	-2.2803	0.652972	-3.49218	0.0004791	0.007897
Solyc05g048830.2.1	93.781	-1.40456	0.324635	-4.32658	1.51e-05	0.00070074
Solyc05g049900.2.1	584.408	0.510012	0.121386	4.20157	2.65e-05	0.0010492
Solyc05g049960.2.1	416.66	0.392618	0.144526	2.7166	0.00659569	0.0467024
Solyc05g050110.2.1	123.81	1.50569	0.42433	3.54839	0.0003876	0.00684201
Solyc05g050120.2.1	11974.1	-0.59858	0.136157	-4.39626	1.1e-05	0.00056324
Solyc05g050130.2.1	163.706	-2.56328	0.563774	-4.54664	5.45e-06	0.00032524
Solyc05g050200.2.1	4924.57	-0.284595	0.0901146	-3.15815	0.00158776	0.0180802
Solyc05g050210.2.1	10.6086	-4.70517	0.849213	-5.54063	3.01e-08	7.16e-06
Solyc05g050220.2.1	185.19	-1.39903	0.419336	-3.3363	0.00084903	0.0115965
Solyc05g050340.2.1	122.152	-1.0967	0.324649	-3.3781	0.00072988	0.0106341
Solyc05g050360.2.1	13.1928	-3.78212	0.957195	-3.95126	7.77e-05	0.00219417
Solyc05g050380.2.1	397.372	-2.20022	0.431201	-5.10254	3.35e-07	4.25e-05
Solyc05g050490.2.1	52.8802	1.13005	0.356652	3.16849	0.00153232	0.0176234
Solyc05g051010.2.1	388.279	1.10565	0.260451	4.24515	2.18e-05	0.00091043
Solyc05g051020.2.1	275.96	1.04044	0.244992	4.24684	2.17e-05	0.00090659
Solyc05g051220.2.1	307.78	1.05766	0.27079	3.90582	9.39e-05	0.00251149
Solyc05g051490.2.1	730.507	-0.811303	0.227479	-3.5665	0.00036178	0.00656228
Solyc05g051780.2.1	188.72	-1.25208	0.356004	-3.51704	0.00043639	0.00742701
Solyc05g051790.2.1	1048.84	-0.521872	0.190937	-2.73321	0.00627198	0.0451523
Solyc05g051800.2.1	188.282	-0.728609	0.228505	-3.18859	0.00142968	0.0167667
Solyc05g052050.1.1	659.328	-1.4035	0.445921	-3.14742	0.00164719	0.0185499
Solyc05g052100.2.1	647.594	0.459779	0.15378	2.98986	0.00279105	0.0262825
Solyc05g052210.2.1	376.374	-0.466774	0.164193	-2.84283	0.00447145	0.0361794
Solyc05g052600.2.1	6846.76	1.00368	0.236775	4.23895	2.25e-05	0.00092764
Solyc05g052670.1.1	12.8452	-5.15293	1.23293	-4.17941	2.92e-05	0.00112742
Solyc05g052690.2.1	638.101	0.453671	0.117335	3.86647	0.00011042	0.00278873
Solyc05g052700.2.1	260.219	1.6846	0.374571	4.49742	6.88e-06	0.00039762
Solyc05g052750.2.1	251.59	-1.25055	0.430443	-2.90526	0.00366948	0.0314938
Solyc05g052970.2.1	3303.91	0.586491	0.158409	3.70239	0.00021358	0.0045024
Solyc05g053040.2.1	574.059	-0.345915	0.122044	-2.83433	0.00459212	0.0368601
Solyc05g053280.2.1	1091.32	0.546113	0.109357	4.99387	5.92e-07	6.28e-05
Solyc05g053340.2.1	9.95427	3.60302	1.04416	3.45065	0.00055924	0.00881219
Solyc05g053540.2.1	1884.88	0.35794	0.127854	2.79959	0.00511682	0.0394461
Solyc05g053550.2.1	16761.9	1.14722	0.278023	4.12633	3.69e-05	0.0013336
Solyc05g053590.2.1	2916.5	0.690451	0.138202	4.99596	5.85e-07	6.27e-05
Solyc05g053600.2.1	65.6934	-3.13456	0.845058	-3.70928	0.00020785	0.00442277
Solyc05g053780.2.1	5865.92	-0.933051	0.266223	-3.50478	0.00045699	0.007641
Solyc05g053810.2.1	28981.6	0.963339	0.242646	3.97014	7.18e-05	0.00207914
Solyc05g053890.1.1	123.189	1.10151	0.353326	3.11754	0.00182369	0.0197967
Solyc05g054040.2.1	611.397	0.791932	0.192637	4.11101	3.94e-05	0.00139518
Solyc05g054060.2.1	74.7055	1.6253	0.584038	2.78287	0.00538808	0.0407693
Solyc05g054180.2.1	956.748	-0.513	0.164053	-3.12704	0.00176576	0.0193929
Solyc05g054210.2.1	4079.88	0.773447	0.156645	4.93758	7.91e-07	7.72e-05
Solyc05g054240.2.1	1262.93	0.513182	0.175319	2.92714	0.00342096	0.0301417
Solyc05g054250.1.1	108.57	-2.17304	0.528568	-4.11118	3.94e-05	0.00139518
Solyc05g054310.2.1	592.38	-0.36348	0.122855	-2.95861	0.00309035	0.0282029
Solyc05g054320.2.1	976.933	0.903022	0.295015	3.06093	0.00220649	0.0225354
Solyc05g054450.1.1	293.147	0.903511	0.268729	3.36217	0.00077332	0.0109968
Solyc05g054590.2.1	88.1021	1.17651	0.436404	2.69592	0.00701952	0.0485396
Solyc05g054620.2.1	2569.65	0.809458	0.283025	2.86002	0.00423611	0.0348228
Solyc05g054740.2.1	649.713	0.524587	0.177559	2.95444	0.00313236	0.028459
Solyc05g055010.2.1	430.106	0.903164	0.260743	3.46381	0.00053259	0.00850632
Solyc05g055070.2.1	728.013	-0.708161	0.165972	-4.26674	1.98e-05	0.00085571
Solyc05g055130.1.1	162.805	-0.711817	0.236311	-3.0122	0.00259358	0.0251576
Solyc05g055160.2.1	40249.3	-0.509693	0.161768	-3.15076	0.00162845	0.0184066
Solyc05g055510.2.1	76.6567	-1.36083	0.417934	-3.25609	0.0011296	0.0142033
Solyc05g055610.2.1	622.863	0.367099	0.129753	2.82921	0.00466634	0.0371813
Solyc05g055730.2.1	208.495	1.37773	0.454727	3.0298	0.00244712	0.0241353
Solyc05g055870.2.1	1146.08	-1.69909	0.31125	-5.45892	4.79e-08	1.01e-05
Solyc05g056240.2.1	4279.05	-0.434001	0.0994263	-4.36505	1.27e-05	0.00061896
Solyc05g056260.2.1	1038.63	0.31817	0.100951	3.15172	0.00162314	0.0183884
Solyc05g056300.2.1	1675.25	0.838015	0.203155	4.12499	3.71e-05	0.00133901
Solyc05g056370.2.1	626.917	-0.564484	0.17955	-3.14388	0.00166722	0.018652
Solyc05g056570.2.1	871.788	0.507775	0.112518	4.51285	6.4e-06	0.00037293
Solyc05g056580.2.1	10721.1	0.483345	0.154706	3.12428	0.0017824	0.0195127
Solyc06g005260.2.1	881.467	-0.871158	0.236352	-3.68585	0.00022794	0.00470786
Solyc06g005390.1.1	21.5441	-2.34588	0.811675	-2.89017	0.0038503	0.0325339
Solyc06g005400.1.1	18.1522	-2.30037	0.493563	-4.66075	3.15e-06	0.00020806
Solyc06g005490.2.1	632.891	-1.33684	0.413517	-3.23287	0.00122555	0.0149922
Solyc06g005710.2.1	862.628	0.817221	0.278021	2.93942	0.00328826	0.0294428
Solyc06g005940.2.1	4481.23	-0.429685	0.146265	-2.93771	0.00330645	0.0295279
Solyc06g005970.2.1	2211.35	0.549763	0.117638	4.67334	2.96e-06	0.00019892
Solyc06g007190.2.1	1842.71	-1.29634	0.406731	-3.18721	0.00143653	0.0168153
Solyc06g007360.2.1	1690.83	-0.394113	0.100654	-3.91551	9.02e-05	0.00243503
Solyc06g007470.2.1	8080.78	-0.954401	0.339504	-2.81116	0.0049363	0.0385644
Solyc06g007510.2.1	27434.8	-0.837392	0.197267	-4.24497	2.19e-05	0.00091043
Solyc06g007630.1.1	940.461	-0.526018	0.146295	-3.59561	0.00032363	0.00606428
Solyc06g007700.2.1	2631.08	-0.549746	0.155431	-3.53691	0.00040484	0.00704563
Solyc06g007760.2.1	1861.98	0.600671	0.162074	3.70616	0.00021042	0.00445423
Solyc06g007990.2.1	250.165	0.567357	0.20668	2.74509	0.00604934	0.044134
Solyc06g008010.2.1	544.121	-0.396403	0.131252	-3.02017	0.00252631	0.0247133
Solyc06g008130.2.1	686.995	-0.588722	0.154525	-3.80989	0.00013903	0.00327602
Solyc06g008150.2.1	551.967	-1.52017	0.2727	-5.57451	2.48e-08	6.25e-06
Solyc06g008170.2.1	4052.14	-0.911947	0.268371	-3.39808	0.00067862	0.0101153
Solyc06g008210.2.1	276.577	1.26515	0.334137	3.78631	0.0001529	0.0034982
Solyc06g008300.2.1	92.342	-3.15737	0.883089	-3.57537	0.00034974	0.00640644
Solyc06g008610.2.1	1256.94	0.492556	0.123414	3.99108	6.58e-05	0.00196796
Solyc06g008690.1.1	150.276	-0.598542	0.219268	-2.72973	0.00633855	0.0454784
Solyc06g008880.2.1	1411.51	0.406941	0.130928	3.10812	0.00188281	0.0202427
Solyc06g009130.2.1	1287.13	0.812938	0.231981	3.50434	0.00045775	0.007641
Solyc06g009210.2.1	13454.5	-0.630531	0.172442	-3.65649	0.0002557	0.00510539
Solyc06g009220.2.1	1848.2	0.599748	0.099567	6.02356	1.71e-09	7.74e-07
Solyc06g009390.2.1	82.9296	-0.824344	0.218291	-3.77635	0.00015914	0.0036003
Solyc06g009770.1.1	1065.39	1.08661	0.279057	3.89386	9.87e-05	0.00259782
Solyc06g009810.2.1	260.43	0.85883	0.282565	3.03941	0.00237046	0.0235959
Solyc06g010170.2.1	187.415	0.759094	0.237697	3.19354	0.0014054	0.0165581
Solyc06g011350.2.1	798.531	1.05321	0.358465	2.93811	0.00330222	0.0295112
Solyc06g011400.2.1	1415.76	-1.21807	0.446423	-2.72851	0.00636207	0.0455684
Solyc06g019170.2.1	5562.89	0.825823	0.209053	3.95031	7.8e-05	0.00219951
Solyc06g034150.2.1	416.404	0.9334	0.224242	4.16246	3.15e-05	0.00119415
Solyc06g034160.2.1	1448.48	0.284699	0.0983412	2.89501	0.00379151	0.0321704
Solyc06g034370.1.1	79.5841	-2.38163	0.706698	-3.37007	0.00075148	0.0108143
Solyc06g035460.2.1	5854.47	-0.530182	0.136337	-3.88875	0.00010076	0.0026327
Solyc06g035610.2.1	172.885	1.21748	0.313425	3.88444	0.00010256	0.00266783
Solyc06g035620.2.1	439.18	-0.985591	0.293894	-3.35356	0.00079778	0.0112115
Solyc06g035700.1.1	331.457	-3.0407	0.530903	-5.72742	1.02e-08	3.36e-06
Solyc06g035760.2.1	66.9117	1.59145	0.584536	2.7226	0.00647712	0.0461878
Solyc06g036110.1.1	839.994	-1.63451	0.370844	-4.40755	1.05e-05	0.00054146
Solyc06g036260.2.1	822.118	0.813537	0.215748	3.77078	0.00016274	0.00366415
Solyc06g048470.2.1	2868.9	0.385348	0.137955	2.79328	0.0052176	0.0399064
Solyc06g048510.2.1	1012.57	0.366357	0.104356	3.51065	0.000447	0.00754328
Solyc06g048540.2.1	1821.03	0.338762	0.110019	3.07913	0.00207609	0.021621
Solyc06g048620.2.1	264.818	0.708296	0.194394	3.64362	0.00026883	0.00528494
Solyc06g050120.2.1	8717.07	-0.521126	0.118761	-4.38801	1.14e-05	0.00057494
Solyc06g050930.2.1	837.545	-0.573435	0.208985	-2.7439	0.00607136	0.0442472
Solyc06g051080.2.1	594.215	0.745555	0.12744	5.85024	4.91e-09	1.79e-06
Solyc06g051200.2.1	1657.96	0.459306	0.136809	3.35727	0.00078717	0.0111239
Solyc06g051560.2.1	14.4782	2.63112	0.963719	2.73018	0.00633002	0.0454345
Solyc06g051620.2.1	760.787	-0.77921	0.233128	-3.34241	0.00083054	0.0114824
Solyc06g051660.1.1	210.925	-1.35171	0.392666	-3.44239	0.0005766	0.00900775
Solyc06g051720.2.1	890.31	0.449031	0.141791	3.16686	0.00154096	0.0176854
Solyc06g051750.2.1	753.538	0.747507	0.182798	4.08926	4.33e-05	0.00149248
Solyc06g051790.2.1	365.956	-0.659724	0.171642	-3.8436	0.00012124	0.00297896
Solyc06g051840.1.1	66.6822	-2.88387	0.607131	-4.75	2.03e-06	0.00015137
Solyc06g051980.2.1	428.799	0.55414	0.179385	3.08911	0.00200756	0.0210785
Solyc06g053320.2.1	669.23	-0.93269	0.195007	-4.78285	1.73e-06	0.00013553
Solyc06g053400.2.1	1344.78	0.325992	0.104116	3.13106	0.00174177	0.0192375
Solyc06g053450.2.1	3574.08	-0.444825	0.111338	-3.99528	6.46e-05	0.00194768
Solyc06g053480.2.1	4176.52	0.571588	0.168176	3.39875	0.00067696	0.0100979
Solyc06g053570.2.1	788.747	0.604641	0.192146	3.14679	0.00165075	0.0185664
Solyc06g053590.2.1	1702.37	-0.320389	0.113131	-2.83202	0.00462546	0.0370146
Solyc06g053600.2.1	785.983	0.713658	0.183321	3.89295	9.9e-05	0.00260416
Solyc06g053670.1.1	549.846	-0.901451	0.256371	-3.5162	0.00043778	0.00744442
Solyc06g053790.2.1	3742.16	-0.277495	0.0984265	-2.81931	0.00481275	0.0380258
Solyc06g053950.1.1	70.5443	-1.26654	0.430553	-2.94166	0.00326463	0.029345
Solyc06g053960.2.1	576.15	-1.15015	0.324048	-3.5493	0.00038625	0.00684025
Solyc06g059800.2.1	4320.25	0.58508	0.173232	3.37743	0.00073168	0.0106495
Solyc06g059870.1.1	1402.17	-0.836054	0.217432	-3.84513	0.00012049	0.00296945
Solyc06g059980.2.1	473.655	0.494253	0.177259	2.78831	0.00529844	0.0403132
Solyc06g060110.2.1	4260.7	-1.62869	0.339238	-4.80103	1.58e-06	0.00013004
Solyc06g060230.2.1	803.858	-0.843131	0.195816	-4.30572	1.66e-05	0.00074646
Solyc06g060270.2.1	82.4552	1.113	0.31056	3.58386	0.00033856	0.00625215
Solyc06g060380.2.1	339.641	-0.71036	0.216121	-3.28686	0.0010131	0.0131176
Solyc06g060400.2.1	6892.52	-0.589793	0.16389	-3.59872	0.00031979	0.00600884
Solyc06g060460.2.1	620.947	0.589677	0.172842	3.41164	0.00064573	0.00978953
Solyc06g061010.2.1	103.976	-1.22046	0.391518	-3.11724	0.00182551	0.019804
Solyc06g061170.2.1	189.767	-0.944912	0.25137	-3.75905	0.00017056	0.00378724
Solyc06g061200.1.1	2981.65	-1.53855	0.460127	-3.34374	0.00082657	0.0114585
Solyc06g062430.2.1	607.041	1.49304	0.324238	4.60478	4.13e-06	0.00025925
Solyc06g062590.2.1	2680.48	0.548204	0.115004	4.76684	1.87e-06	0.00014144
Solyc06g062660.2.1	962.226	-0.599166	0.134423	-4.45732	8.3e-06	0.0004577
Solyc06g062810.1.1	1173.13	0.291089	0.101524	2.86719	0.0041413	0.0343151
Solyc06g062860.2.1	1383.04	-0.317842	0.100251	-3.17047	0.00152193	0.0175361
Solyc06g062960.1.1	128.886	-1.19503	0.409256	-2.92001	0.00350017	0.0305233
Solyc06g063210.2.1	10.518	-3.51877	1.0041	-3.5044	0.00045764	0.007641
Solyc06g063230.2.1	722.143	-0.531281	0.181032	-2.93473	0.00333833	0.0297086
Solyc06g063240.2.1	12236.3	0.634911	0.128112	4.9559	7.2e-07	7.2e-05
Solyc06g063370.2.1	14104.1	0.582133	0.215441	2.70206	0.00689122	0.0478959
Solyc06g063420.2.1	544.003	-0.509646	0.173182	-2.94284	0.00325215	0.0293124
Solyc06g064460.2.1	2310.07	-0.576236	0.132787	-4.33956	1.43e-05	0.00067752
Solyc06g064490.2.1	566.92	0.768285	0.163949	4.68613	2.78e-06	0.00018922
Solyc06g064550.2.1	1835.02	1.0503	0.208122	5.04657	4.5e-07	5.23e-05
Solyc06g064830.2.1	1176.91	0.345013	0.101598	3.39586	0.00068413	0.0101677
Solyc06g064840.2.1	372.863	1.3463	0.39994	3.36626	0.00076195	0.0108959
Solyc06g065190.1.1	94.8687	-1.13371	0.404778	-2.80081	0.00509749	0.0394311
Solyc06g065540.2.1	1201.1	-0.613685	0.169144	-3.62818	0.00028542	0.00552594
Solyc06g065670.2.1	2522.65	0.788068	0.15672	5.02851	4.94e-07	5.57e-05
Solyc06g065730.2.1	2278.52	0.545386	0.16881	3.23078	0.00123453	0.0150463
Solyc06g065920.2.1	477.684	1.12388	0.194839	5.76826	8.01e-09	2.72e-06
Solyc06g065950.2.1	1122.52	-0.55079	0.144479	-3.81225	0.00013771	0.00324868
Solyc06g065990.1.1	411.184	1.13163	0.339019	3.33794	0.00084402	0.0115902
Solyc06g066000.1.1	3915.02	0.617223	0.199777	3.08956	0.00200452	0.0210785
Solyc06g066090.2.1	220.484	1.11175	0.343449	3.237	0.00120793	0.0148488
Solyc06g066330.2.1	789.138	-0.46407	0.15806	-2.93604	0.00332436	0.0295973
Solyc06g066460.2.1	355.502	-1.10119	0.261464	-4.21164	2.54e-05	0.00101239
Solyc06g066470.2.1	665.533	-0.91141	0.19416	-4.69412	2.68e-06	0.00018589
Solyc06g066590.2.1	31.9651	-2.40907	0.737031	-3.26862	0.00108075	0.013775
Solyc06g066760.2.1	666.366	0.430566	0.128023	3.3632	0.00077044	0.0109711
Solyc06g066800.1.1	5587.06	-1.26345	0.414293	-3.04967	0.00229095	0.0230065
Solyc06g067880.2.1	2629.06	-0.581225	0.151568	-3.83474	0.0001257	0.003045
Solyc06g068130.2.1	970.676	2.14359	0.6921	3.09722	0.00195343	0.0207182
Solyc06g068230.2.1	5557.02	1.02684	0.338554	3.03302	0.00242121	0.023926
Solyc06g068270.2.1	70.3222	-1.45645	0.531976	-2.73781	0.00618504	0.0447103
Solyc06g068450.1.1	871.478	0.767852	0.259114	2.96337	0.00304286	0.0279319
Solyc06g068460.2.1	4447.49	-0.93512	0.343189	-2.72479	0.00643416	0.0459557
Solyc06g068480.2.1	565.182	0.420677	0.146331	2.87484	0.00404238	0.0338346
Solyc06g068620.2.1	484.764	-1.40449	0.353424	-3.97396	7.07e-05	0.00206656
Solyc06g068630.2.1	137.702	-0.877211	0.249261	-3.51925	0.00043276	0.00738513
Solyc06g068780.2.1	417.202	-0.510642	0.181848	-2.80807	0.0049839	0.0388025
Solyc06g068860.2.1	2028.04	-0.740809	0.25199	-2.93983	0.00328391	0.0294297
Solyc06g068960.1.1	274.789	-2.56701	0.513777	-4.99635	5.84e-07	6.27e-05
Solyc06g069030.2.1	945.459	0.576128	0.150917	3.81752	0.0001348	0.00319858
Solyc06g069120.2.1	9721.48	-0.867967	0.223474	-3.88398	0.00010276	0.00266783
Solyc06g069180.2.1	2195.52	0.283627	0.105377	2.69154	0.00711224	0.0490809
Solyc06g069230.2.1	193.325	1.53369	0.346044	4.43207	9.33e-06	0.00049468
Solyc06g069390.2.1	549.922	-0.493629	0.168352	-2.93213	0.00336644	0.0298645
Solyc06g069420.2.1	129.718	-1.47497	0.314786	-4.68563	2.79e-06	0.00018922
Solyc06g069490.2.1	727.51	0.601379	0.152727	3.93761	8.23e-05	0.00228004
Solyc06g069570.2.1	1595.06	-0.921905	0.324834	-2.83808	0.00453864	0.0366038
Solyc06g069580.2.1	593.148	0.634695	0.158691	3.99957	6.35e-05	0.00191971
Solyc06g069640.2.1	73.3669	-1.55907	0.538789	-2.89366	0.00380781	0.0322732
Solyc06g069690.2.1	567.553	-0.439008	0.127072	-3.4548	0.00055069	0.00870446
Solyc06g069730.2.1	167.956	2.96095	0.916811	3.22962	0.00123955	0.0150632
Solyc06g069860.2.1	6454.7	-0.823679	0.168219	-4.89648	9.76e-07	9.09e-05
Solyc06g070970.2.1	49.5246	0.919818	0.340157	2.7041	0.00684903	0.0477327
Solyc06g070990.2.1	26.9262	-2.58454	0.540624	-4.78066	1.75e-06	0.00013609
Solyc06g071000.2.1	3952.84	0.676997	0.175464	3.85832	0.00011417	0.00284806
Solyc06g071050.2.1	1376.92	-0.76823	0.189278	-4.05874	4.93e-05	0.00161664
Solyc06g071070.1.1	206.022	-1.24276	0.352324	-3.52731	0.00041981	0.0072292
Solyc06g071120.2.1	2489.64	0.330836	0.116206	2.84699	0.00441347	0.0359204
Solyc06g071140.2.1	1273.18	-0.346056	0.12708	-2.72314	0.00646654	0.0461708
Solyc06g071280.2.1	1446.37	-1.12316	0.395001	-2.84344	0.00446293	0.0361488
Solyc06g071300.1.1	12.3172	2.22629	0.692995	3.21256	0.00131557	0.0157176
Solyc06g071310.2.1	722.537	0.547266	0.183348	2.98484	0.00283723	0.0266436
Solyc06g071550.2.1	718.462	-0.388494	0.136983	-2.83608	0.00456714	0.0367496
Solyc06g071720.1.1	9955.89	-0.66691	0.201993	-3.30165	0.00096117	0.0126377
Solyc06g071750.2.1	174.229	1.16828	0.358732	3.25668	0.00112723	0.0142033
Solyc06g071790.2.1	4712.03	0.46317	0.157039	2.9494	0.00318391	0.0287839
Solyc06g071920.2.1	12048.2	-0.695946	0.208174	-3.34309	0.00082851	0.0114667
Solyc06g072070.1.1	175.963	0.882953	0.20787	4.24762	2.16e-05	0.00090529
Solyc06g072140.2.1	948.955	0.256799	0.0884577	2.90308	0.00369515	0.0316156
Solyc06g072160.2.1	434.987	0.571853	0.148002	3.86383	0.00011162	0.0028051
Solyc06g072430.1.1	375.978	1.73545	0.611235	2.83925	0.00452198	0.0365159
Solyc06g072460.1.1	182.219	-3.33523	0.651545	-5.11896	3.07e-07	4.04e-05
Solyc06g072490.2.1	6307.01	-0.345651	0.0900363	-3.83902	0.00012353	0.00300083
Solyc06g072670.2.1	147.172	-2.19312	0.565758	-3.87643	0.000106	0.00271743
Solyc06g072710.2.1	785.129	0.648756	0.22676	2.86098	0.00422337	0.034793
Solyc06g073060.2.1	998.082	-0.61371	0.153318	-4.00286	6.26e-05	0.00190316
Solyc06g073120.2.1	655.223	-0.329519	0.120188	-2.74169	0.00611234	0.0444005
Solyc06g073260.2.1	1230.53	1.40557	0.330671	4.25065	2.13e-05	0.00090239
Solyc06g073290.1.1	297.354	1.75991	0.434423	4.05116	5.1e-05	0.00165491
Solyc06g073430.2.1	2540.17	-0.453845	0.147026	-3.08683	0.00202302	0.02116
Solyc06g073460.2.1	2024.78	-0.897012	0.225773	-3.97308	7.09e-05	0.00207124
Solyc06g073470.2.1	1133.47	0.52676	0.106563	4.94317	7.69e-07	7.61e-05
Solyc06g073540.2.1	4998.6	0.313225	0.0869569	3.60207	0.00031569	0.00597591
Solyc06g073550.2.1	1823.51	0.478644	0.119679	3.99941	6.35e-05	0.00191971
Solyc06g073660.2.1	159.172	0.675081	0.180222	3.74583	0.0001798	0.0039409
Solyc06g073790.2.1	3518.96	-0.324153	0.0959334	-3.37894	0.00072765	0.0106338
Solyc06g073830.1.1	115.515	-3.09738	0.642987	-4.81717	1.46e-06	0.00012178
Solyc06g073840.2.1	1556.09	-0.811209	0.222004	-3.65402	0.00025816	0.00514459
Solyc06g073850.1.1	345.352	-1.75843	0.370697	-4.74357	2.1e-06	0.00015413
Solyc06g073860.1.1	567.137	-0.978653	0.223537	-4.37804	1.2e-05	0.00059024
Solyc06g073880.2.1	270.32	-0.666869	0.237102	-2.81258	0.00491464	0.038477
Solyc06g073900.2.1	3118.25	-0.415333	0.149592	-2.77644	0.00549571	0.0412907
Solyc06g073910.2.1	354.214	0.535346	0.165768	3.22948	0.00124014	0.0150632
Solyc06g073970.1.1	1254.79	0.932779	0.194413	4.79793	1.6e-06	0.00013056
Solyc06g073990.1.1	34.212	-1.79658	0.611309	-2.93891	0.00329373	0.0294788
Solyc06g074000.1.1	1970.89	1.19558	0.290899	4.10995	3.96e-05	0.00139518
Solyc06g074070.2.1	3326.43	0.729625	0.180228	4.04835	5.16e-05	0.00166804
Solyc06g074120.2.1	4417.12	0.399312	0.128087	3.11751	0.00182387	0.0197967
Solyc06g074370.1.1	173.381	0.86515	0.320219	2.70174	0.00689768	0.0479245
Solyc06g074430.2.1	5041.5	-0.722361	0.170058	-4.24772	2.16e-05	0.00090529
Solyc06g074490.1.1	1135.36	-0.542352	0.185669	-2.92108	0.00348825	0.0304453
Solyc06g074550.2.1	76.7926	-1.18545	0.409138	-2.89743	0.00376233	0.0320025
Solyc06g074630.2.1	1818.1	0.941853	0.21919	4.29697	1.73e-05	0.00076644
Solyc06g074710.1.1	1782.36	1.20481	0.358063	3.36481	0.00076596	0.0109379
Solyc06g074720.2.1	6103.54	-0.615122	0.194918	-3.1558	0.0016006	0.0182061
Solyc06g074750.1.1	24.0384	-2.77472	0.919094	-3.01897	0.00253636	0.0247759
Solyc06g074900.1.1	85.1217	1.66058	0.34046	4.87748	1.07e-06	9.63e-05
Solyc06g074990.1.1	5.23629	-6.04376	1.83436	-3.29474	0.00098511	0.0128613
Solyc06g075180.1.1	6484.61	-0.700168	0.18545	-3.7755	0.00015969	0.00360862
Solyc06g075310.2.1	19.4982	-1.71918	0.489769	-3.51018	0.0004478	0.00754328
Solyc06g075370.2.1	598.078	-0.73727	0.248926	-2.96181	0.00305838	0.0280365
Solyc06g075390.2.1	1362.86	-0.681655	0.174539	-3.90546	9.4e-05	0.00251197
Solyc06g075530.1.1	34.1806	-4.61025	0.82598	-5.58155	2.38e-08	6.15e-06
Solyc06g075540.2.1	888.5	0.294652	0.0730732	4.03229	5.52e-05	0.00175268
Solyc06g075550.2.1	902.251	0.670327	0.187855	3.56833	0.00035926	0.00652448
Solyc06g075590.2.1	2116.26	0.231568	0.0800932	2.89124	0.00383731	0.0324644
Solyc06g076100.2.1	972.82	-0.552837	0.159199	-3.47261	0.00051543	0.0082883
Solyc06g076130.2.1	54.7047	-1.66699	0.56663	-2.94194	0.00326165	0.029345
Solyc06g076160.2.1	33.0633	-4.10816	0.993217	-4.13621	3.53e-05	0.00128844
Solyc06g076320.1.1	116.865	-1.31099	0.478666	-2.73885	0.00616546	0.0446143
Solyc06g076340.2.1	2350.35	0.387439	0.115477	3.3551	0.00079336	0.0111651
Solyc06g076480.2.1	958.58	0.850253	0.175922	4.83314	1.34e-06	0.00011607
Solyc06g076490.2.1	288.646	0.783229	0.243825	3.21226	0.00131693	0.0157246
Solyc06g076520.1.1	7375.79	-2.90295	0.602906	-4.81492	1.47e-06	0.00012265
Solyc06g076560.1.1	3323.53	-3.69123	0.707418	-5.21789	1.81e-07	2.79e-05
Solyc06g076570.1.1	4474.2	-1.28365	0.405029	-3.16929	0.00152813	0.0175877
Solyc06g076640.2.1	5476.05	0.671366	0.211545	3.17364	0.00150541	0.0173753
Solyc06g076780.2.1	1470.68	0.371256	0.090981	4.08059	4.49e-05	0.00151812
Solyc06g076790.1.1	450.631	1.02394	0.269273	3.80261	0.00014318	0.00334299
Solyc06g082010.2.1	2016.31	-0.946761	0.245522	-3.85612	0.0001152	0.00286538
Solyc06g082200.2.1	757.976	0.44457	0.132284	3.36074	0.00077735	0.0110309
Solyc06g082220.2.1	1999.26	-0.583989	0.176371	-3.31113	0.00092919	0.0123767
Solyc06g082390.2.1	1717.62	-0.376208	0.134038	-2.80673	0.0050047	0.0389348
Solyc06g082440.1.1	969.192	-1.04559	0.278206	-3.75833	0.00017105	0.00379394
Solyc06g082780.2.1	640.209	-0.892794	0.297562	-3.00036	0.00269661	0.0257376
Solyc06g082800.2.1	1264.38	-0.38011	0.112473	-3.37956	0.00072603	0.0106203
Solyc06g082830.2.1	3024.2	-0.55997	0.152231	-3.67842	0.00023468	0.0048075
Solyc06g082920.2.1	1143.99	-0.750598	0.26811	-2.79959	0.00511672	0.0394461
Solyc06g083010.1.1	1161.85	-0.546652	0.165781	-3.29743	0.00097572	0.0127714
Solyc06g083030.2.1	235.922	0.983025	0.361209	2.72149	0.00649893	0.0463048
Solyc06g083070.2.1	2776.39	0.553122	0.205871	2.68674	0.00721536	0.0495913
Solyc06g083110.1.1	2087.21	0.399821	0.119483	3.34625	0.00081912	0.0114095
Solyc06g083220.2.1	707.836	0.613059	0.144062	4.25551	2.09e-05	0.00088671
Solyc06g083300.2.1	8117.02	-0.530916	0.151026	-3.5154	0.0004391	0.007447
Solyc06g083340.2.1	1510.06	-0.522114	0.190313	-2.74345	0.0060798	0.0442925
Solyc06g083380.2.1	1207.17	0.505956	0.158788	3.18637	0.00144072	0.0168477
Solyc06g083410.2.1	200.725	0.889309	0.250837	3.54537	0.00039206	0.00689101
Solyc06g083440.2.1	932.124	0.431911	0.142773	3.02517	0.00248495	0.0244188
Solyc06g083460.2.1	3410.72	0.343626	0.127774	2.68933	0.00715959	0.0493243
Solyc06g083470.2.1	11.4225	3.42604	1.1039	3.10357	0.00191199	0.0204366
Solyc06g083530.2.1	3906.9	0.433399	0.150494	2.87983	0.00397887	0.033454
Solyc06g083580.2.1	13766.9	0.501859	0.175229	2.86401	0.00418312	0.034545
Solyc06g083640.2.1	886.642	-0.365268	0.134833	-2.70905	0.00674761	0.0473254
Solyc06g083650.2.1	113.954	1.51796	0.403122	3.76552	0.0001662	0.0037149
Solyc06g083750.2.1	512.399	0.878991	0.184689	4.75931	1.94e-06	0.00014627
Solyc06g083810.2.1	3107.59	0.644937	0.170119	3.79109	0.00014999	0.00344663
Solyc06g083820.2.1	2309.4	0.377553	0.125285	3.01356	0.00258206	0.0250783
Solyc06g083890.2.1	722.299	-0.441637	0.15582	-2.83428	0.0045929	0.0368601
Solyc06g084030.2.1	415.158	0.776801	0.240648	3.22796	0.00124678	0.0151089
Solyc06g084170.2.1	55.6571	-1.68679	0.586882	-2.87415	0.00405122	0.0338674
Solyc06g084230.2.1	4317.14	-0.367524	0.120321	-3.05453	0.00225417	0.0228281
Solyc06g084450.2.1	10.0682	3.17351	0.8285	3.83043	0.00012792	0.00308911
Solyc07g005030.2.1	1150.69	-0.40062	0.119177	-3.36155	0.00077506	0.0110062
Solyc07g005060.2.1	643.646	-0.703662	0.18687	-3.76551	0.00016621	0.0037149
Solyc07g005330.2.1	6359.04	-0.90064	0.30961	-2.90896	0.00362639	0.0312501
Solyc07g005400.2.1	435.971	-0.794651	0.267171	-2.97432	0.00293637	0.0273107
Solyc07g005480.2.1	477.566	-0.575381	0.148381	-3.87774	0.00010543	0.00271743
Solyc07g005520.1.1	44.0568	-1.43456	0.492251	-2.91429	0.00356494	0.0309032
Solyc07g005580.2.1	542.589	0.834464	0.159516	5.23123	1.68e-07	2.68e-05
Solyc07g005760.2.1	1709.68	0.680511	0.197051	3.45347	0.00055343	0.00872739
Solyc07g005810.2.1	8431.6	-0.376791	0.0952172	-3.95717	7.58e-05	0.00215848
Solyc07g005970.2.1	459.642	-0.512549	0.145384	-3.52548	0.00042272	0.00727319
Solyc07g006020.2.1	25.0861	2.12401	0.692118	3.06886	0.00214877	0.0221007
Solyc07g006030.2.1	3949.12	1.06227	0.309198	3.43555	0.00059135	0.00917646
Solyc07g006040.2.1	84.1594	1.30603	0.347639	3.75685	0.00017206	0.00381229
Solyc07g006050.1.1	151.729	0.75807	0.26117	2.90259	0.00370089	0.0316515
Solyc07g006130.1.1	226.602	-0.962439	0.274852	-3.50167	0.00046236	0.00769568
Solyc07g006150.2.1	1024.26	-0.414687	0.149967	-2.76519	0.0056889	0.0422445
Solyc07g006370.1.1	793.25	0.745906	0.233013	3.20113	0.00136889	0.0161933
Solyc07g006500.2.1	170.043	-1.52774	0.506763	-3.01471	0.00257228	0.025019
Solyc07g006520.2.1	1035.26	0.493434	0.14893	3.31321	0.00092233	0.0123014
Solyc07g006540.2.1	1593.46	-0.637915	0.20636	-3.09128	0.00199298	0.0210066
Solyc07g006580.2.1	728.693	0.506764	0.149935	3.37988	0.00072517	0.0106154
Solyc07g006680.1.1	696.948	0.78784	0.203887	3.86409	0.0001115	0.0028051
Solyc07g006730.2.1	1754.22	0.667397	0.139112	4.79757	1.61e-06	0.00013056
Solyc07g006790.2.1	2921.63	0.461537	0.14177	3.25554	0.00113176	0.0142033
Solyc07g006880.1.1	375.72	1.34616	0.350937	3.83589	0.00012511	0.00303568
Solyc07g006910.2.1	1263.84	0.675831	0.131732	5.13035	2.89e-07	3.96e-05
Solyc07g007040.2.1	2239.43	0.316002	0.0940016	3.36167	0.00077473	0.0110062
Solyc07g007060.1.1	939.26	-0.794284	0.151834	-5.23128	1.68e-07	2.68e-05
Solyc07g007200.2.1	256.793	1.25087	0.289377	4.32262	1.54e-05	0.00071025
Solyc07g007270.2.1	392.659	-1.50854	0.515952	-2.9238	0.00345787	0.0303348
Solyc07g007350.1.1	520.406	1.08456	0.336794	3.22025	0.0012808	0.0154286
Solyc07g007370.2.1	529.48	-0.377448	0.124541	-3.03071	0.00243976	0.0240744
Solyc07g007600.2.1	15646	0.450363	0.126477	3.56082	0.0003697	0.00664173
Solyc07g007670.2.1	985.606	0.591152	0.177592	3.32872	0.00087247	0.0118582
Solyc07g007680.2.1	1612.81	0.554866	0.142434	3.89561	9.8e-05	0.00258245
Solyc07g007700.1.1	412.543	0.590793	0.170974	3.45545	0.00054938	0.00869037
Solyc07g007790.2.1	6729.51	0.582466	0.119014	4.8941	9.88e-07	9.16e-05
Solyc07g007850.2.1	115.635	1.27145	0.289017	4.39923	1.09e-05	0.00055839
Solyc07g008020.2.1	291.54	-1.4546	0.435265	-3.34186	0.00083218	0.0114972
Solyc07g008110.2.1	271.134	-1.31028	0.389488	-3.3641	0.00076794	0.0109508
Solyc07g008250.2.1	724.891	-0.957463	0.252154	-3.79714	0.00014637	0.00339809
Solyc07g008360.1.1	88.7347	1.36576	0.466313	2.92885	0.00340217	0.030028
Solyc07g008590.1.1	172.41	-1.82902	0.481608	-3.79774	0.00014602	0.0033938
Solyc07g008600.1.1	18.7112	-3.68376	1.06148	-3.4704	0.00051969	0.00833048
Solyc07g008620.1.1	159.94	-1.91986	0.568278	-3.37838	0.00072914	0.0106341
Solyc07g008800.2.1	1228.19	-0.594514	0.138443	-4.2943	1.75e-05	0.00077301
Solyc07g008840.2.1	3654.45	0.482417	0.176061	2.74006	0.00614288	0.0445299
Solyc07g008900.2.1	9944.11	0.503367	0.106789	4.71368	2.43e-06	0.00017178
Solyc07g009150.2.1	492.215	0.400699	0.144776	2.76772	0.00564495	0.0419792
Solyc07g009170.2.1	165.969	0.517074	0.173876	2.97381	0.00294128	0.0273439
Solyc07g009460.2.1	756.562	0.582936	0.167774	3.47453	0.00051174	0.00824849
Solyc07g009530.1.1	50.5101	-4.68888	1.16495	-4.02498	5.7e-05	0.0017861
Solyc07g014590.2.1	1127.65	0.514895	0.173049	2.97544	0.00292573	0.0272739
Solyc07g014640.2.1	720.625	0.973562	0.235358	4.13651	3.53e-05	0.00128844
Solyc07g014650.2.1	1227.23	-0.605076	0.149067	-4.0591	4.93e-05	0.00161664
Solyc07g015970.1.1	517.512	-0.552178	0.173099	-3.18995	0.00142296	0.0166975
Solyc07g017260.2.1	77.2221	0.962194	0.313915	3.06515	0.00217564	0.0222872
Solyc07g017730.2.1	28.9846	-1.51632	0.466555	-3.25004	0.00115388	0.0143665
Solyc07g017860.2.1	1349.67	0.838407	0.226702	3.69827	0.00021707	0.00454013
Solyc07g017900.2.1	2052.78	0.51058	0.151029	3.38068	0.00072307	0.0105922
Solyc07g018100.2.1	400.81	0.544092	0.181651	2.99526	0.00274213	0.0260018
Solyc07g018340.2.1	276.731	0.861201	0.205262	4.19561	2.72e-05	0.0010659
Solyc07g018400.2.1	178.161	0.807028	0.269488	2.99467	0.00274743	0.0260278
Solyc07g019530.2.1	1138	0.501996	0.149071	3.36749	0.00075855	0.0108724
Solyc07g020710.2.1	308.884	-0.536856	0.170788	-3.14341	0.00166991	0.0186719
Solyc07g020790.2.1	1732.98	0.729398	0.155348	4.69526	2.66e-06	0.00018589
Solyc07g022770.1.1	182.383	0.918033	0.240674	3.81443	0.0001365	0.00323135
Solyc07g022780.2.1	314.172	0.618912	0.219918	2.81429	0.00488853	0.0383969
Solyc07g022910.2.1	1066.82	-1.26998	0.257012	-4.94134	7.76e-07	7.65e-05
Solyc07g024000.2.1	2737.09	-1.54463	0.279614	-5.52416	3.31e-08	7.68e-06
Solyc07g025160.2.1	650.497	0.486022	0.152476	3.18753	0.00143493	0.0168089
Solyc07g025370.2.1	437.779	0.445704	0.157911	2.8225	0.00476502	0.0377758
Solyc07g026650.2.1	258.275	-2.76267	0.649122	-4.256	2.08e-05	0.00088659
Solyc07g026670.2.1	939.044	0.39169	0.0995124	3.93609	8.28e-05	0.00228004
Solyc07g026960.2.1	2344.24	-0.386901	0.132962	-2.90987	0.0036158	0.0312025
Solyc07g032240.2.1	602.563	0.530778	0.192902	2.75154	0.00593163	0.0434305
Solyc07g032250.2.1	515.279	0.604916	0.183038	3.30487	0.0009502	0.0125501
Solyc07g032480.2.1	626.451	-1.00546	0.20981	-4.79225	1.65e-06	0.00013181
Solyc07g032740.2.1	2393.7	-0.55011	0.167058	-3.29294	0.00099147	0.0129277
Solyc07g037960.1.1	924.784	0.514743	0.0934866	5.50606	3.67e-08	8.21e-06
Solyc07g039340.2.1	792.264	0.7454	0.171683	4.34172	1.41e-05	0.00067444
Solyc07g039500.2.1	478.278	0.52436	0.186397	2.81314	0.00490605	0.0384458
Solyc07g039510.2.1	569.274	-0.617777	0.211337	-2.92318	0.00346472	0.0303351
Solyc07g040680.2.1	408.861	1.70211	0.352445	4.82945	1.37e-06	0.0001169
Solyc07g040910.2.1	309.284	0.498917	0.184159	2.70917	0.00674522	0.0473254
Solyc07g040950.2.1	422.163	0.615216	0.203648	3.02098	0.0025196	0.0246712
Solyc07g041070.2.1	61.0161	-2.12131	0.534302	-3.97025	7.18e-05	0.00207914
Solyc07g041190.2.1	333.515	-0.905313	0.314872	-2.87517	0.00403806	0.0338123
Solyc07g041400.2.1	13.7954	2.7539	0.900424	3.05845	0.00222488	0.022638
Solyc07g041640.2.1	432.671	0.826666	0.287641	2.87395	0.00405378	0.0338674
Solyc07g041660.2.1	530.423	-0.549022	0.159926	-3.43297	0.00059701	0.00925031
Solyc07g041720.1.1	18.0862	5.52831	1.37029	4.03441	5.47e-05	0.00174265
Solyc07g041740.1.1	66.6498	-2.59597	0.660329	-3.93132	8.45e-05	0.00230777
Solyc07g042080.2.1	360.159	0.612575	0.21716	2.82085	0.00478973	0.0378981
Solyc07g042170.2.1	2989.35	-1.0915	0.403397	-2.70578	0.00681451	0.0475646
Solyc07g042180.2.1	2434.88	-0.46856	0.13747	-3.40846	0.00065331	0.00985593
Solyc07g042230.1.1	54.0004	-2.79808	0.956172	-2.92633	0.00342983	0.0301937
Solyc07g042250.2.1	7070.88	-1.01868	0.338687	-3.00774	0.00263199	0.025382
Solyc07g042390.1.1	1317.34	0.774031	0.269452	2.87262	0.00407087	0.0339756
Solyc07g042440.2.1	2101.32	0.975547	0.208747	4.67334	2.96e-06	0.00019892
Solyc07g042500.2.1	2168.86	1.11295	0.297965	3.73517	0.00018758	0.00407653
Solyc07g042550.2.1	3825.03	-0.590669	0.190255	-3.10461	0.00190528	0.0203876
Solyc07g042830.2.1	504.473	0.327439	0.112379	2.91371	0.00357165	0.0309483
Solyc07g042930.2.1	239.306	0.747775	0.20604	3.62927	0.00028422	0.00551833
Solyc07g043150.1.1	35.5989	-1.33494	0.377998	-3.5316	0.00041306	0.0071504
Solyc07g043250.1.1	146.088	-1.12301	0.411123	-2.73156	0.00630357	0.0453237
Solyc07g043480.1.1	92.4471	4.83402	1.29164	3.74255	0.00018216	0.00398842
Solyc07g043580.2.1	1039.57	-0.654695	0.208808	-3.13539	0.00171627	0.0190441
Solyc07g044760.2.1	4192.54	-0.468943	0.173602	-2.70126	0.00690771	0.0479778
Solyc07g044830.2.1	486.684	-0.461805	0.167469	-2.75756	0.00582346	0.0428383
Solyc07g044850.2.1	2187.47	0.314375	0.103356	3.04167	0.00235273	0.0234902
Solyc07g044960.1.1	108.719	-1.69337	0.541919	-3.12477	0.00177942	0.019501
Solyc07g044980.2.1	952.321	-1.07343	0.216346	-4.96164	6.99e-07	7.04e-05
Solyc07g045210.1.1	5105.7	0.549126	0.137601	3.9907	6.59e-05	0.0019683
Solyc07g045290.2.1	1788.61	-0.286042	0.0984163	-2.90645	0.00365552	0.0314082
Solyc07g045300.2.1	1087.96	0.396516	0.13873	2.8582	0.00426057	0.0349583
Solyc07g045310.2.1	654.805	0.577973	0.14341	4.03021	5.57e-05	0.00175758
Solyc07g045320.2.1	422.333	0.419442	0.154842	2.70885	0.00675175	0.0473295
Solyc07g045330.2.1	708.233	0.43261	0.123252	3.50997	0.00044815	0.00754328
Solyc07g045340.2.1	633.16	-0.82799	0.273731	-3.02484	0.00248768	0.0244188
Solyc07g045420.2.1	1235.41	0.736289	0.192756	3.81981	0.00013356	0.0031801
Solyc07g045440.1.1	15762.3	0.595278	0.207927	2.86291	0.00419764	0.0346509
Solyc07g045460.2.1	191.498	0.991088	0.293393	3.37802	0.0007301	0.0106341
Solyc07g045470.1.1	380.945	-1.02628	0.349364	-2.93756	0.0033081	0.0295298
Solyc07g045480.2.1	595.502	0.365292	0.129733	2.81572	0.00486686	0.0382968
Solyc07g047670.2.1	4374.86	-0.532993	0.174228	-3.05917	0.00221952	0.0226184
Solyc07g047770.2.1	2226.7	-0.2239	0.078945	-2.83615	0.00456606	0.0367496
Solyc07g047780.2.1	1095.62	-0.585419	0.211322	-2.77027	0.00560098	0.041774
Solyc07g047800.2.1	4097.95	-0.598626	0.16663	-3.59256	0.00032745	0.00610217
Solyc07g047850.2.1	5362.84	1.79443	0.375863	4.77417	1.8e-06	0.00013896
Solyc07g047860.2.1	987.219	0.39934	0.145875	2.73755	0.00618981	0.0447271
Solyc07g048040.1.1	455.146	-1.00368	0.253687	-3.95637	7.61e-05	0.00216277
Solyc07g048060.1.1	206.409	-2.21182	0.454489	-4.86661	1.14e-06	0.00010029
Solyc07g049180.2.1	1343.1	-0.97406	0.323781	-3.00839	0.00262633	0.0253686
Solyc07g049360.2.1	1599.66	-0.79545	0.290141	-2.7416	0.00611415	0.0444005
Solyc07g049500.2.1	566.366	0.537975	0.192693	2.79187	0.00524042	0.040006
Solyc07g049690.2.1	3036.13	0.566897	0.20824	2.72232	0.00648257	0.0462044
Solyc07g052110.2.1	1190.92	-0.343026	0.108726	-3.15496	0.00160521	0.0182484
Solyc07g052230.2.1	2606.94	0.602076	0.212644	2.83138	0.00463482	0.0370604
Solyc07g052240.2.1	1151.89	1.13132	0.282091	4.01049	6.06e-05	0.00185379
Solyc07g052420.2.1	418.53	-0.629604	0.138179	-4.55645	5.2e-06	0.00031225
Solyc07g052480.2.1	233.81	2.2391	0.533302	4.19856	2.69e-05	0.00105809
Solyc07g052580.1.1	9.08	-2.51839	0.772261	-3.26106	0.00110996	0.0140595
Solyc07g052790.1.1	63.8354	-2.71774	0.881101	-3.08449	0.00203904	0.021294
Solyc07g053280.2.1	19293.6	-0.501622	0.101086	-4.96231	6.97e-07	7.04e-05
Solyc07g053360.2.1	82.7779	0.917157	0.327792	2.79798	0.00514229	0.0395718
Solyc07g053550.1.1	253.453	-0.907851	0.329765	-2.75302	0.0059048	0.0432496
Solyc07g053610.2.1	1974.86	0.395807	0.0954484	4.14682	3.37e-05	0.00125082
Solyc07g053620.2.1	762.202	0.8177	0.178929	4.56997	4.88e-06	0.00029892
Solyc07g053760.2.1	513.796	-1.60512	0.514873	-3.11751	0.00182386	0.0197967
Solyc07g053970.2.1	1832.58	0.612217	0.141222	4.33513	1.46e-05	0.00068337
Solyc07g054090.2.1	333.654	-0.393895	0.13472	-2.9238	0.00345786	0.0303348
Solyc07g054190.2.1	718.46	0.460287	0.135626	3.39379	0.00068932	0.0102077
Solyc07g054290.1.1	626.51	0.820099	0.275132	2.98075	0.00287548	0.026937
Solyc07g054300.2.1	352.47	-0.82264	0.204345	-4.02574	5.68e-05	0.00178584
Solyc07g054670.2.1	178.801	1.12625	0.414057	2.72003	0.00652757	0.046444
Solyc07g054740.2.1	363.828	-0.772934	0.251996	-3.06725	0.00216036	0.0221975
Solyc07g054790.1.1	59.9462	2.11983	0.550281	3.85227	0.00011703	0.00290166
Solyc07g054820.2.1	1177.14	0.462437	0.153933	3.00414	0.00266337	0.0255278
Solyc07g054860.1.1	2243.91	0.660687	0.190277	3.47224	0.00051613	0.00829308
Solyc07g055030.1.1	92.5571	-0.743715	0.255772	-2.90773	0.00364067	0.0313333
Solyc07g055060.2.1	4593.34	0.932479	0.155816	5.98449	2.17e-09	9.04e-07
Solyc07g055320.2.1	8208.47	0.774402	0.187252	4.1356	3.54e-05	0.00128844
Solyc07g055560.2.1	8.02095	3.70146	1.33975	2.7628	0.00573084	0.0424478
Solyc07g055670.1.1	135.471	-1.45907	0.365832	-3.98836	6.65e-05	0.00198199
Solyc07g055850.2.1	431.632	1.01137	0.172122	5.87589	4.21e-09	1.56e-06
Solyc07g055990.2.1	575.419	-1.78291	0.512008	-3.48219	0.00049733	0.0080993
Solyc07g056140.2.1	16889	0.872907	0.202589	4.30876	1.64e-05	0.00073953
Solyc07g056170.2.1	311.277	-0.862182	0.226973	-3.79862	0.00014551	0.00338562
Solyc07g056200.2.1	102.05	-2.13904	0.735129	-2.90975	0.00361719	0.0312025
Solyc07g056350.2.1	4061.04	0.565308	0.175077	3.22891	0.00124264	0.0150757
Solyc07g056540.2.1	3668.26	1.2043	0.331419	3.63376	0.00027932	0.00544909
Solyc07g056570.1.1	8869.88	-1.58608	0.403708	-3.92878	8.54e-05	0.00232603
Solyc07g056580.2.1	443.689	1.02962	0.20106	5.12097	3.04e-07	4.03e-05
Solyc07g056660.2.1	1742.08	0.31035	0.112893	2.74906	0.00597666	0.0436769
Solyc07g056670.2.1	236.078	-2.26434	0.819052	-2.76458	0.00569954	0.0422927
Solyc07g061790.2.1	3439.21	0.736612	0.256495	2.87184	0.00408088	0.0340451
Solyc07g061930.1.1	347.039	-0.634356	0.205338	-3.08933	0.00200611	0.0210785
Solyc07g061950.2.1	1845.72	-1.19938	0.280908	-4.26967	1.96e-05	0.00084813
Solyc07g062050.2.1	496.294	0.702387	0.137311	5.11532	3.13e-07	4.07e-05
Solyc07g062060.2.1	1352.39	0.566663	0.171352	3.30701	0.00094297	0.012515
Solyc07g062160.2.1	784.782	-0.568797	0.16668	-3.41251	0.00064368	0.00976581
Solyc07g062310.2.1	450.089	-0.699061	0.242675	-2.88065	0.00396858	0.0334213
Solyc07g062490.1.1	725.75	-2.18703	0.676662	-3.23208	0.00122893	0.0149986
Solyc07g062530.2.1	35626.5	0.70495	0.15929	4.42558	9.62e-06	0.00050456
Solyc07g062700.2.1	12366.8	-1.07055	0.354761	-3.01767	0.00254723	0.0248691
Solyc07g062720.1.1	55.5665	1.07127	0.357647	2.99533	0.00274147	0.0260018
Solyc07g063000.2.1	129.967	-1.37532	0.330904	-4.15623	3.24e-05	0.0012181
Solyc07g063230.2.1	1230.38	0.647245	0.226165	2.86182	0.00421211	0.0347376
Solyc07g063270.2.1	3626.6	-0.356814	0.0995106	-3.58569	0.00033618	0.00623085
Solyc07g063440.2.1	2695.99	0.360356	0.118094	3.05143	0.00227756	0.0229397
Solyc07g063520.2.1	3215.49	-0.255768	0.0893791	-2.86161	0.00421495	0.0347376
Solyc07g063570.2.1	684.444	0.482178	0.138161	3.48997	0.00048308	0.007937
Solyc07g063600.2.1	1679.67	1.51177	0.345982	4.3695	1.25e-05	0.00061085
Solyc07g063650.2.1	1437.43	-0.288597	0.0819156	-3.5231	0.00042652	0.00733248
Solyc07g063680.2.1	1779.18	0.417512	0.0993751	4.20137	2.65e-05	0.0010492
Solyc07g063740.2.1	912.977	0.492868	0.177864	2.77104	0.00558769	0.0416901
Solyc07g063900.2.1	1700.54	-0.592576	0.179572	-3.29993	0.00096709	0.0126991
Solyc07g063970.2.1	62.6609	2.17259	0.531285	4.08932	4.33e-05	0.00149248
Solyc07g064030.2.1	266.103	0.561104	0.172496	3.25286	0.00114248	0.0142852
Solyc07g064110.2.1	890.493	0.411086	0.140339	2.92922	0.0033981	0.030018
Solyc07g064240.2.1	164.396	-0.852329	0.219843	-3.87698	0.00010576	0.00271743
Solyc07g064270.2.1	6050.69	0.72462	0.147912	4.89899	9.63e-07	9.02e-05
Solyc07g064290.2.1	396.231	-0.90773	0.311066	-2.91813	0.00352136	0.0306426
Solyc07g064400.1.1	73.4866	1.1436	0.425692	2.68644	0.0072218	0.0496189
Solyc07g064420.2.1	299.701	0.633148	0.227331	2.78513	0.00535061	0.0405891
Solyc07g064440.2.1	423.583	0.615675	0.207731	2.96381	0.00303861	0.0279054
[truncated: 979 more rows]

## Sheet: Plov_Fruit_DEG_WDvsCtrl
Genes	baseMean	log2FoldChange	lfcSE	stat	pvalue	adjusted-pvalue
Solyc00g049520.2.1	750.846	1.64719	0.434885	3.78765	0.00015208	0.0482714
Solyc00g247300.2.1	73.3426	2.06644	0.535369	3.85985	0.00011346	0.0428743
Solyc01g005760.2.1	492.119	5.10007	1.13617	4.48884	7.16e-06	0.00608888
Solyc01g010220.2.1	247.44	-0.717688	0.190638	-3.76466	0.00016677	0.0488912
Solyc01g059980.2.1	21.0014	6.79387	1.79857	3.77737	0.00015849	0.0482714
Solyc01g101070.2.1	768.839	2.90654	0.458438	6.34009	2.3e-10	2.34e-06
Solyc01g105360.2.1	187.995	2.35777	0.460613	5.11875	3.08e-07	0.00080867
Solyc02g014030.1.1	186.055	6.6014	1.48291	4.45166	8.52e-06	0.0066875
Solyc02g062730.2.1	73.234	6.92293	1.59934	4.32862	1.5e-05	0.00956814
Solyc02g065060.2.1	479.332	1.6477	0.384792	4.28207	1.85e-05	0.0107957
Solyc02g077940.1.1	94.7433	6.34892	1.56379	4.05996	4.91e-05	0.0227624
Solyc02g081490.2.1	277.901	6.09345	1.5597	3.90681	9.35e-05	0.0374198
Solyc02g081500.2.1	688.737	1.66986	0.441876	3.77904	0.00015744	0.0482714
Solyc02g084890.1.1	851.29	3.97983	0.806336	4.9357	7.99e-07	0.00125363
Solyc03g006910.2.1	39.4999	4.43685	1.01447	4.37357	1.22e-05	0.00858195
Solyc03g007940.2.1	385.869	-1.74003	0.422111	-4.1222	3.75e-05	0.0182327
Solyc03g025390.2.1	1457.2	1.10617	0.294564	3.7553	0.00017314	0.0488912
Solyc03g044100.2.1	146.777	6.2446	1.65129	3.78164	0.0001558	0.0482714
Solyc03g078440.2.1	228.372	4.36784	1.1058	3.94995	7.82e-05	0.0332308
Solyc03g116200.1.1	46.6259	6.06536	1.20743	5.02335	5.08e-07	0.00086346
Solyc03g123390.2.1	24.3366	3.43491	0.895471	3.83586	0.00012512	0.0455942
Solyc04g014600.2.1	2631.5	-1.9108	0.508116	-3.76055	0.00016954	0.0488912
Solyc04g015630.2.1	98.2897	-1.53441	0.405942	-3.77987	0.00015691	0.0482714
Solyc04g017620.2.1	220.747	3.91326	0.919159	4.25744	2.07e-05	0.010996
Solyc04g018080.2.1	127.542	6.54259	1.51919	4.30662	1.66e-05	0.00994892
Solyc04g049330.2.1	13364.6	-0.481656	0.12666	-3.80276	0.00014309	0.0482714
Solyc04g077920.2.1	1441.19	1.18837	0.303517	3.91532	9.03e-05	0.0368464
Solyc04g080290.2.1	981.529	1.24332	0.328973	3.7794	0.00015721	0.0482714
Solyc05g005330.2.1	467.907	3.05184	0.648932	4.70286	2.57e-06	0.00261749
Solyc05g009260.1.1	28.2396	2.90787	0.759419	3.82908	0.00012863	0.0460477
Solyc05g013250.1.1	65.8952	6.85244	1.60692	4.26434	2e-05	0.010996
Solyc05g050770.2.1	301.649	4.02771	0.900925	4.47063	7.8e-06	0.00636569
Solyc05g053980.1.1	80.9485	3.18335	0.837061	3.80301	0.00014295	0.0482714
Solyc05g053990.2.1	560.513	5.39092	0.892038	6.04338	1.51e-09	1.03e-05
Solyc06g005400.1.1	18.1522	-6.0675	1.5669	-3.8723	0.00010781	0.0423078
Solyc06g008810.2.1	187.255	3.15622	0.554377	5.69328	1.25e-08	6.36e-05
Solyc06g062380.2.1	14.7352	4.62731	1.04623	4.42283	9.74e-06	0.0073624
Solyc06g071300.1.1	12.3172	-4.112	1.07917	-3.81033	0.00013878	0.0482714
Solyc06g072670.2.1	147.172	-3.722	0.82166	-4.52986	5.9e-06	0.00523667
Solyc06g073910.2.1	354.214	0.764167	0.198928	3.84142	0.00012232	0.0453844
Solyc06g074090.2.1	1300.7	2.25242	0.519917	4.33227	1.48e-05	0.00956814
Solyc06g082980.2.1	2157.97	1.24091	0.316518	3.92052	8.84e-05	0.0367969
Solyc06g084610.2.1	82.7517	1.99937	0.484655	4.12535	3.7e-05	0.0182327
Solyc07g006560.2.1	653.087	6.88677	1.3579	5.07164	3.94e-07	0.00080867
Solyc07g053130.2.1	119.761	2.64703	0.648494	4.08182	4.47e-05	0.0212057
Solyc07g056190.2.1	148.42	4.36973	0.856315	5.10294	3.34e-07	0.00080867
Solyc08g005150.2.1	474.672	3.57152	0.739029	4.83273	1.35e-06	0.00183211
Solyc08g013760.1.1	60.8509	5.83049	1.54591	3.77155	0.00016223	0.0486846
Solyc08g013770.2.1	67.7053	6.74491	1.53108	4.40533	1.06e-05	0.00769762
Solyc08g068420.2.1	152.791	5.77516	1.2205	4.73178	2.23e-06	0.00252305
Solyc08g074680.2.1	56.5356	4.05788	0.941969	4.30787	1.65e-05	0.00994892
Solyc08g074890.2.1	221.008	4.42105	0.878575	5.03207	4.85e-07	0.00086346
Solyc08g079820.2.1	441.939	0.86225	0.21574	3.99671	6.42e-05	0.0291259
Solyc09g007150.2.1	499.297	3.10987	0.613299	5.07073	3.96e-07	0.00080867
Solyc09g007940.2.1	2482.58	4.12353	0.841638	4.89941	9.61e-07	0.00140107
Solyc09g008670.2.1	756.038	4.04317	0.961877	4.20341	2.63e-05	0.0134128
Solyc09g009650.2.1	840.032	5.42093	0.837715	6.4711	9.73e-11	1.99e-06
Solyc09g014530.2.1	205.438	6.82076	1.47221	4.63302	3.6e-06	0.00350177
Solyc09g061860.2.1	527.068	2.68702	0.631672	4.25382	2.1e-05	0.010996
Solyc10g078440.1.1	533.62	1.82287	0.461045	3.95379	7.69e-05	0.0332308
Solyc10g084740.1.1	289.627	3.21512	0.604789	5.3161	1.06e-07	0.00043267
Solyc10g086780.1.1	174.149	3.89888	0.822718	4.73902	2.15e-06	0.00252305
Solyc11g007300.1.1	199.973	8.15203	1.70989	4.76758	1.86e-06	0.00237795
Solyc11g065930.1.1	1789.25	2.00936	0.425673	4.72042	2.35e-06	0.00252771
Solyc11g069850.1.1	24.4974	-3.0884	0.778514	-3.96705	7.28e-05	0.0322802
Solyc12g005560.1.1	14.8072	7.30257	1.70852	4.27421	1.92e-05	0.010873
Solyc12g006810.1.1	424.251	2.23073	0.594424	3.75275	0.0001749	0.0488912
Solyc12g009860.1.1	684.604	1.29615	0.344831	3.75881	0.00017072	0.0488912
Solyc12g038420.1.1	24.5957	-2.83451	0.749845	-3.78013	0.00015674	0.0482714
Solyc12g044700.1.1	316.389	4.17449	0.907348	4.60076	4.21e-06	0.00390456
Solyc12g044820.1.1	1421.09	1.85726	0.365953	5.07513	3.87e-07	0.00080867
Solyc12g096780.1.1	45.3279	5.69728	1.30473	4.36665	1.26e-05	0.00858195
Solyc12g096790.1.1	25.1977	5.54467	1.43636	3.86024	0.00011328	0.0428743

## Sheet: Stup_Fruit_DEG_WDvsCtrl
Genes	baseMean	log2FoldChange	lfcSE	stat	pvalue	adjusted-pvalue
Solyc01g005700.2.1	411.123	0.564974	0.1503	3.75899	0.0001706	0.0402014
Solyc01g007000.2.1	73.2499	-4.03665	0.926625	-4.35629	1.32e-05	0.00971791
Solyc01g007030.2.1	30.6309	-7.55045	1.70288	-4.43394	9.25e-06	0.00896341
Solyc01g009870.2.1	1237.72	-1.004	0.270656	-3.70951	0.00020766	0.043263
Solyc01g079660.2.1	679.924	-2.85766	0.558799	-5.11394	3.16e-07	0.0006113
Solyc01g081320.2.1	459.567	0.588714	0.160489	3.66826	0.00024421	0.0490292
Solyc01g087200.2.1	51.4105	1.71559	0.450079	3.81176	0.00013798	0.0376988
Solyc01g087980.2.1	231.503	-2.21527	0.550709	-4.02258	5.76e-05	0.0244677
Solyc01g091240.2.1	70.9542	1.3877	0.365507	3.79665	0.00014666	0.0383997
Solyc01g098910.2.1	2769.59	-1.49357	0.391409	-3.81588	0.0001357	0.0376988
Solyc01g099200.2.1	71.8393	1.35492	0.36994	3.66254	0.00024972	0.0490292
Solyc01g105180.2.1	126.113	-1.26728	0.329287	-3.84855	0.00011882	0.0361965
Solyc01g107460.2.1	40.7278	2.79597	0.764009	3.65961	0.0002526	0.0490292
Solyc01g108240.2.1	453.304	-3.00918	0.587005	-5.12632	2.95e-07	0.0006113
Solyc01g109390.2.1	217.529	4.76685	1.27841	3.72872	0.00019245	0.041896
Solyc02g062800.2.1	552.858	-1.0245	0.230575	-4.44323	8.86e-06	0.00896341
Solyc02g065430.1.1	50.7194	-2.90137	0.739714	-3.92228	8.77e-05	0.0320654
Solyc02g068680.1.1	200.129	-2.33681	0.610097	-3.83022	0.00012803	0.0375843
Solyc02g069670.2.1	2162.34	0.519311	0.114837	4.52215	6.12e-06	0.00697676
Solyc02g073580.1.1	542.818	-2.47386	0.568552	-4.35115	1.35e-05	0.00971791
Solyc02g077040.2.1	107.581	-3.45783	0.711975	-4.85667	1.19e-06	0.00184668
Solyc02g080890.2.1	37.6357	-2.07393	0.4868	-4.26034	2.04e-05	0.0123585
Solyc02g081030.2.1	2486.99	-0.962635	0.25736	-3.74043	0.00018371	0.040917
Solyc02g083680.1.1	491.314	0.705105	0.177074	3.98198	6.83e-05	0.0275869
Solyc02g085360.2.1	206.951	-1.26546	0.328677	-3.85016	0.00011804	0.0361965
Solyc02g090500.2.1	68.3354	-2.66316	0.715278	-3.72326	0.00019667	0.0420357
Solyc02g090930.2.1	1284.83	-1.66641	0.317541	-5.24787	1.54e-07	0.00042588
Solyc02g091930.2.1	843.673	0.968183	0.227054	4.26411	2.01e-05	0.0123585
Solyc03g026280.2.1	676.539	-2.38643	0.629385	-3.79168	0.00014963	0.0386543
Solyc03g032010.2.1	1135.48	-1.02966	0.251258	-4.09801	4.17e-05	0.0207027
Solyc03g033840.2.1	47.7385	-3.80051	0.864027	-4.3986	1.09e-05	0.00908812
Solyc03g082530.1.1	58.8932	-2.92216	0.768046	-3.80468	0.00014199	0.0377265
Solyc03g098050.2.1	4175.2	-0.740033	0.192183	-3.85066	0.0001178	0.0361965
Solyc03g098730.1.1	387.891	-1.91838	0.434238	-4.4178	9.97e-06	0.00908812
Solyc03g112590.2.1	447.386	1.02627	0.273601	3.75097	0.00017615	0.0402014
Solyc03g113040.2.1	75.0157	-1.7709	0.456811	-3.87666	0.0001059	0.0352379
Solyc03g115000.2.1	891.345	0.868059	0.229211	3.78716	0.00015238	0.0387327
Solyc03g117330.2.1	143.983	-1.43009	0.294907	-4.84929	1.24e-06	0.00184668
Solyc03g119530.2.1	1598.48	-1.62643	0.403427	-4.03153	5.54e-05	0.0244677
Solyc03g124110.1.1	398.75	-2.9482	0.709792	-4.15362	3.27e-05	0.0176129
Solyc04g005480.1.1	2851.47	-1.59796	0.374793	-4.26359	2.01e-05	0.0123585
Solyc04g005670.1.1	1042.97	-1.15172	0.268664	-4.28684	1.81e-05	0.0121084
Solyc04g007130.1.1	402.813	-1.78309	0.473187	-3.76825	0.0001644	0.0398147
Solyc04g008100.1.1	192.66	-3.22022	0.851763	-3.78065	0.00015642	0.0387327
Solyc04g048900.2.1	998.869	-2.29198	0.480345	-4.77154	1.83e-06	0.00253016
Solyc04g071870.1.1	447.64	-1.42829	0.310804	-4.59549	4.32e-06	0.00522814
Solyc04g074830.1.1	235.085	-2.55875	0.684823	-3.73637	0.00018669	0.0411047
Solyc04g079440.2.1	1254.34	-0.470401	0.128555	-3.65915	0.00025305	0.0490292
Solyc04g082120.2.1	48.33	-4.03627	0.855319	-4.71903	2.37e-06	0.00306093
Solyc04g082280.2.1	26.1907	3.36715	0.904735	3.7217	0.00019789	0.0420357
Solyc05g005140.2.1	723.349	0.948947	0.253008	3.75066	0.00017637	0.0402014
Solyc05g009610.1.1	369.901	-2.1289	0.537612	-3.95991	7.5e-05	0.0290538
Solyc05g053930.2.1	880.442	-0.791438	0.182943	-4.32615	1.52e-05	0.0104995
Solyc05g054250.1.1	108.57	-2.8344	0.645202	-4.39305	1.12e-05	0.00908812
Solyc06g005470.2.1	208.326	3.98973	1.05597	3.77826	0.00015793	0.0387327
Solyc06g007190.2.1	1842.71	-2.0203	0.497898	-4.05766	4.96e-05	0.0228658
Solyc06g035700.1.1	331.457	-2.49179	0.647721	-3.84702	0.00011957	0.0361965
Solyc06g048700.1.1	34.4271	-3.89583	1.0474	-3.71952	0.0001996	0.0420357
Solyc06g051460.2.1	1315.97	0.7368	0.139353	5.28729	1.24e-07	0.00040088
Solyc06g069420.2.1	129.718	-1.57339	0.398309	-3.95016	7.81e-05	0.0296695
Solyc06g072670.2.1	147.172	-2.82843	0.703683	-4.01946	5.83e-05	0.0244677
Solyc06g074710.1.1	1782.36	1.70593	0.435546	3.91677	8.97e-05	0.0322
Solyc06g082440.1.1	969.192	-1.42737	0.340762	-4.18876	2.8e-05	0.0159835
Solyc06g082780.2.1	640.209	-1.41164	0.363439	-3.88412	0.0001027	0.0349092
Solyc07g006380.2.1	16712.7	5.14453	1.36769	3.76148	0.00016891	0.0402014
Solyc07g040950.2.1	422.163	0.961931	0.242642	3.9644	7.36e-05	0.0290538
Solyc07g042260.2.1	401.764	0.636822	0.158596	4.01536	5.94e-05	0.0244677
Solyc07g044980.2.1	952.321	-1.0796	0.264624	-4.07976	4.51e-05	0.0218368
Solyc07g048060.1.1	206.409	-2.30647	0.557282	-4.13878	3.49e-05	0.018284
Solyc07g054770.1.1	130.831	-3.08967	0.579163	-5.33472	9.57e-08	0.00037082
Solyc07g056170.2.1	311.277	-1.48963	0.278974	-5.33966	9.31e-08	0.00037082
Solyc07g062620.2.1	633.739	-0.73772	0.187179	-3.94126	8.11e-05	0.0302004
Solyc07g064820.1.1	509.214	-2.45579	0.381776	-6.43254	1.25e-10	1.22e-06
Solyc08g013850.1.1	142.217	1.05378	0.274285	3.84191	0.00012208	0.0363894
Solyc08g014150.2.1	201.888	-0.739474	0.197699	-3.7404	0.00018373	0.040917
Solyc08g015780.2.1	2220.64	0.731878	0.188231	3.88819	0.00010099	0.0349092
Solyc08g075540.2.1	543.072	-1.91633	0.461065	-4.15631	3.23e-05	0.0176129
Solyc08g076010.2.1	422.784	-1.58212	0.376806	-4.19876	2.68e-05	0.0157571
Solyc08g077790.2.1	888.449	-0.642171	0.119311	-5.38231	7.35e-08	0.00037082
Solyc08g078090.1.1	424.549	-2.27627	0.598325	-3.80441	0.00014214	0.0377265
Solyc08g078230.2.1	822.235	0.539805	0.138881	3.88682	0.00010157	0.0349092
Solyc09g007680.2.1	455.88	0.839528	0.228118	3.68024	0.00023301	0.0475228
Solyc09g008660.2.1	116.183	-1.49728	0.371641	-4.02882	5.61e-05	0.0244677
Solyc09g009800.2.1	690.14	0.555601	0.126518	4.39149	1.13e-05	0.00908812
Solyc09g018160.2.1	350.006	0.506417	0.131215	3.85945	0.00011364	0.0361965
Solyc09g056340.2.1	1149.15	-1.04647	0.284295	-3.68093	0.00023239	0.0475228
Solyc09g075890.2.1	1783.38	-1.33575	0.300683	-4.44238	8.9e-06	0.00896341
Solyc09g084450.2.1	2160.53	4.56432	1.20666	3.7826	0.0001552	0.0387327
Solyc09g098130.1.1	430.895	0.795678	0.193724	4.10729	4e-05	0.0204118
Solyc10g008350.2.1	503.585	-2.42157	0.625171	-3.87345	0.0001073	0.0352379
Solyc10g009150.2.1	63.7787	4.30831	0.989287	4.35497	1.33e-05	0.00971791
Solyc11g010250.1.1	913.876	-1.79691	0.357383	-5.02797	4.96e-07	0.0008731
Solyc11g071740.1.1	580.635	-3.11756	0.480113	-6.49339	8.39e-11	1.22e-06
Solyc11g071750.1.1	23.8271	-3.57913	0.936252	-3.82283	0.00013193	0.0376988
Solyc11g071760.1.1	122.008	-3.62566	0.699108	-5.18612	2.15e-07	0.00052002
Solyc11g073120.1.1	354.623	1.19609	0.313813	3.81146	0.00013815	0.0376988
Solyc11g073230.1.1	114.887	1.02999	0.269736	3.81851	0.00013426	0.0376988
Solyc12g006810.1.1	424.251	-2.12635	0.566524	-3.75332	0.00017451	0.0402014
Solyc12g010420.1.1	423.603	-1.86948	0.510269	-3.66372	0.00024858	0.0490292
Solyc12g040790.1.1	225.733	3.26462	0.803254	4.06425	4.82e-05	0.0227717
